# Supplementary material for: Temporal and Site-Specific ADP-Ribosylation Dynamics upon Different Genotoxic Stresses
Source: Cells. 2021 Oct 28;10(11):2927. doi: 10.3390/cells10112927 (PMC8616546; doi:10.3390/cells10112927)
Supplement: Supplementary file 1 [file cells-10-02927-s001.zip]

Archive with 7 entries (6 files):
- Buch-Larsen_suppl..pdf
- Buch-Larsen_TableS1.xlsx
- Buch-Larsen_TableS2.xlsx
- cells-1424329-sm/
- cells-1424329-sm/Buch-Larsen_suppl..pdf
- cells-1424329-sm/Buch-Larsen_TableS1.xlsx
- cells-1424329-sm/Buch-Larsen_TableS2.xlsx
