# Supplementary material for: Temporal and Site-Specific ADP-Ribosylation Dynamics upon Different Genotoxic Stresses
Source: Cells. 2021 Oct 28;10(11):2927. doi: 10.3390/cells10112927 (PMC8616546; doi:10.3390/cells10112927)
Supplement: Supplementary file 1 [file cells-10-02927-s001.zip › Buch-Larsen_TableS1.xlsx]

## Sheet: Buch-Larsen_Table_S1
Proteins	Protein names	Gene name	Amino acid	Position	Sequence window	Localization prob	Intensity	PEP	Score	Delta score	Mass error [ppm]	Control R1	Control R2	Control R3	Control R4	1min H2O2 R1	1min H2O2 R2	1min H2O2 R3	1min H2O2 R4	10min H2O2 R1	10min H2O2 R2	10min H2O2 R3	10min H2O2 R4	30min H2O2 R1	30min H2O2 R2	30min H2O2 R3	30min H2O2 R4	60min H2O2 R1	60min H2O2 R2	60min H2O2 R3	60min H2O2 R4	1min MMS R1	1min MMS R2	1min MMS R3	1min MMS R4	10min MMS R1	10min MMS R2	10min MMS R3	10min MMS R4	30min MMS R1	30min MMS R2	30min MMS R3	30min MMS R4	60min MMS R1	60min MMS R2	60min MMS R3	60min MMS R4	Modified sequences	id (site)
O60814	Histone H2B type 1-K (H2B K) (HIRA-interacting protein 1)	HIST1H2BK	S	7	_________MPEPAKSAPAPKKGSKKAVTKA	1	4480000000000	1.96e-180	305.19	289.21	-0.047158	1063279170	5044523310	1833866120	1328456260	3829224300	538134650	3969980000	1538407710	68597948000	190000000000	89281638000	104000000000	371000000000	282000000000	172000000000	376000000000	152000000000	215000000000	232000000000	134000000000	913662660	2366456000	1875208000	666426900	28322255000	52483144000	156000000000	120000000000	437000000000	293000000000	529000000000	270000000000	68458602800	45483183100	22457604000	47775734200	_(ac)PEPAKS(ad)APAPK_;_(ac)PEPAKS(ad)APAPKK_;_(ac)PEPAKS(ad)APAPKKGSK_;_(ac)PEPAKS(ad)APAPKKGSKK_;_(ac)PEPAKS(ad)APAPKKGSKKAVTK_;_PEPAKS(ad)APAPK_;_PEPAKS(ad)APAPKK_;_PEPAKS(ad)APAPKKGSK_;_PEPAKS(ad)APAPKKGSKK_;_PEPAKS(ad)APAPKKGSKKAVTK_;_S(ad)APAPKK_;_S(ad)APAPKKGSK_;_S(ad)APAPKKGSKK_;_S(ad)APAPKKGSKKAVTK_;_S(ad)APAPKKGSKKAVTKAQK_;_S(ad)APAPKKGSKKAVTKAQKK_	2066
P84243	Histone H3.3	H3F3A	S	11	_____MARTKQTARKSTGGKAPRKQLATKAA	0.999997	1720000000000	1.19e-254	361.07	351.12	-0.47836	124308240	377840860	409500680	474388120	1715448000	447204600	687370600	137135500	36543293000	54108510000	17585340000	20250310000	141000000000	73385434000	89084000000	128000000000	78148000000	149000000000	142000000000	87115300000	556107000	870080700	927874970	813936100	34838139000	2579381000	53336270000	25071504000	93265030000	105000000000	145000000000	162000000000	15316492000	33682358000	13997930000	16567326100	_(ac)ARTKQTARKS(ad)TGGKAPR_;_ARTKQTARKS(ad)TGGK_;_ARTKQTARKS(ad)TGGKAPR_;_KS(ad)TGGKAPR_;_KS(ad)TGGKAPRK_;_KS(ad)TGGKAPRKQLATK_;_QTARKS(ad)TGGK_;_QTARKS(ad)TGGKAPR_;_QTARKS(ad)TGGKAPRK_;_QTARKS(ad)TGGKAPRKQLATK_;_S(ad)TGGKAPR_;_S(ad)TGGKAPRK_;_S(ad)TGGKAPRKQLATK_;_S(ad)TGGKAPRKQLATKAAR_;_TKQTARKS(ad)TGGK_;_TKQTARKS(ad)TGGKAPR_;_TKQTARKS(ad)TGGKAPRK_	2589
P58876	Histone H2B type 1-D (HIRA-interacting protein 2) (Histone H2B.1 B) (Histone H2B.b) (H2B/b)	HIST1H2BD	S	7	_________MPEPTKSAPAPKKGSKKAVTKA	1	1650000000000	1.44e-159	300.03	274.49	-0.047158	403981490	1449444300	752502920	739120700	1756387400	1377149120	1989477560	963754152	40412641000	53150520000	35408090000	28685351000	152000000000	105000000000	39729270000	153000000000	52509850000	83394000000	93860270000	47127330000	1324027200	854160000	663851800	1551278300	21682376000	17919900000	47572850000	29746518400	155000000000	115000000000	173000000000	119000000000	21416300000	13410164000	14270859600	18125058000	_(ac)PEPTKS(ad)APAPK_;_(ac)PEPTKS(ad)APAPKKGSK_;_(ac)PEPTKS(ad)APAPKKGSKK_;_PEPTKS(ad)APAPK_;_PEPTKS(ad)APAPKK_;_PEPTKS(ad)APAPKKGSK_;_PEPTKS(ad)APAPKKGSKK_;_PEPTKS(ad)APAPKKGSKKAVTK_	2551
O60814	Histone H2B type 1-K (H2B K) (HIRA-interacting protein 1)	HIST1H2BK	S	15	_MPEPAKSAPAPKKGSKKAVTKAQKKDGKKR	1	1250000000000	1.31e-118	262.36	242.16	-0.55206	82694900	664108000	1088900	1216300	2057220000	258300	1627990000	370771560	4129162240	34008800000	1382435256	12313900000	134000000000	204000000000	10375191780	60719414810	53004340000	40155000000	38624780000	38978300000	1759600000	1919981180	884093000	309619000	28048700000	12362140000	73775500000	10250320000	73849539483	124000000000	130000000000	118000000000	14437000000	20905700000	166816000		_KGS(ad)KKAVTK_;_PEPAKSAPAPKKGS(ad)K_;_PEPAKSAPAPKKGS(ad)KK_;_SAPAPKKGS(ad)K_;_SAPAPKKGS(ad)KK_;_SAPAPKKGS(ad)KKAVTK_	2065
P16403	Histone H1.2 (Histone H1c) (Histone H1d) (Histone H1s-1)	HIST1H1C	S	188	SPKKAKVAKPKKAAKSAAKAVKPKAAKPKVV	1	862000000000	8.45e-92	240.65	211.07	-0.1101	41252900	61116300	72335170	46588500	1009730000	273578440	115106300	211744519	11978187700	6081410000	1030800500	4192749000	51382268000	21192530300	8481727300	81656336000	32153532000	47643940000	37266168600	36103262000	382520010	483563200	158980600	454937000	2654666200	5646193110	43835502000	58997628400	108000000000	37475740000	109000000000	103000000000	2932518900	15339179800	16059065900	15615160000	_AAKS(ad)AAKAVK_;_AAKS(ad)AAKAVKPK_;_AKVAKPKKAAKS(ad)AAK_;_KAAKS(ad)AAK_;_KAAKS(ad)AAKAVK_;_KAAKS(ad)AAKAVKPK_;_S(ad)AAKAVKPK_;_S(ad)AAKAVKPKAAKPK_;_VAKPKKAAKS(ad)AAK_;_VAKPKKAAKS(ad)AAKAVKPK_	2243
P10412	Histone H1.4 (Histone H1b) (Histone H1s-4)	HIST1H1E	S	150	AKKPKKATGAATPKKSAKKTPKKAKKPAAAA	0.999993	612000000000	1.03e-99	247.73	211.7	0.13425	18497600	47830970	18833000	6979600	166436990	31778410	46209852	11045400	2260188840	3413503050	930260830	1933088700	18213776100	9348228600	25691881200	75865236000	5189454200	67559220500	78082566100	94092221100	31332400	19776300	120576000	75967300	7479737040	4174068550	4515225910	1370697160	21537243040	30103588800	15759048200	20760921300	35055913500	56695602200	27918585060	3254153500	_ATGAATPKKS(ad)AK_;_ATGAATPKKS(ad)AKKTPK_;_KATGAATPKKS(ad)AK_;_KATGAATPKKS(ad)AKK_;_KATGAATPKKS(ad)AKKTPK_;_KPKKATGAATPKKS(ad)AK_;_S(ad)AKKTPK_	2205
P62805	Histone H4	HIST1H4A	S	2	______________MSGRGKGGKGLGKGGAK	1	548000000000	8.99e-248	360.11	322.45	0.13692	1247756000	2577756400	88343120	1235233240	116725000	132068000	1486797300	762114500	1380800000	44188773000	17606333000	19357438700	42613220000	32656432640	15972830000	25527664200	5003370100	26458242600	15249485700	11900747000	310435400	383261000	355121000	158077100	856974000	15198900000	34229690000	2991402700	50610677200	50904100000	46221193400	54169500000	2850816300	11251168000	3874849200	7585457400	_(ac)S(ad)GRGKGGK_;_(ac)S(ad)GRGKGGKGLGK_;_(ac)S(ad)GRGKGGKGLGKGGAK_	2574
P16403	Histone H1.2 (Histone H1c) (Histone H1d) (Histone H1s-1)	HIST1H1C	S	150	AKKPKKAAGGATPKKSAKKTPKKAKKPAAAT	0.999993	538000000000	1.35e-107	252.96	224.18	0.13425	16950500	49362500	8556200	63036700	57628400	106571000	69667150	60742700	807364000	133276300	432006400	520803600	4033989000	4997145000	7995430000	75566797000	8070730000	9701780000	34778267420	21372798120	48752200	60995700	64007700	90576000	1434283370	1456492000	9702930000	18726983330	23821896600	27773019500	38262988000	19852261400	4369985700	10118280000	119000000000	94272960000	_AAGGATPKKS(ad)AK_;_AAGGATPKKS(ad)AKKTPK_;_KAAGGATPKKS(ad)AK_;_KAAGGATPKKS(ad)AKK_	2242
Q93077	Histone H2A type 1-C (Histone H2A/l)	HIST1H2AC	S	2	______________MSGRGKQGGKARAKAKS	1	465000000000	6.18e-107	252.21	224.24	-0.062857	47474090	1363925810	79069340	78680800	634896300	169458000	886275050	187675710	1591331860	39983645150	136194500	58373950	42956914100	31732607800	1399480000	3982230000	7097380000	118452300	854168000	684043000	710661570	44687780	500925370	67822400	448740700	3950673000	8322640000	12634478000	78690700000	59016177000	72422232700	74283283290	17611456800	1824530000	8882900	35619800	_(ac)S(ad)GRGKQGGK_;_(ac)S(ad)GRGKQGGKAR_;_(ac)S(ad)GRGKQGGKARAK_;_(ac)S(ad)GRGKQGGKARAKAK_	1502
Q99879	Histone H2B type 1-M (Histone H2B.e) (H2B/e)	HIST1H2BM	S	7	_________MPEPVKSAPVPKKGSKKAINKA	1	431000000000	1.61e-158	297.49	289.4	-0.46678	333387660	1079378240	598095060	514629080	743945160	544176840	1108374200	862684720	3446668100	8742390000	6714666000	3097791840	54516233000	24281620000	2604911700	30153955900	15036627200	16578108400	12923970000	10451646500	506687670	1285987200	476509360	629093860	4000721000	902672000	4331494000	5234519000	52200890700	29195192000	58209772000	68973830800	2608286200	3733541900	2494762000	2182609742	_(ac)PEPVKS(ad)APVPK_;_(ac)PEPVKS(ad)APVPKK_;_(ac)PEPVKS(ad)APVPKKGSK_;_(ac)PEPVKS(ad)APVPKKGSKK_;_(ac)PEPVKS(ad)APVPKKGSKKAINK_;_PEPVKS(ad)APVPK_;_PEPVKS(ad)APVPKK_;_PEPVKS(ad)APVPKKGSK_;_PEPVKS(ad)APVPKKGSKK_;_PEPVKS(ad)APVPKKGSKKAINK_;_S(ad)APVPKK_;_S(ad)APVPKKGSK_;_S(ad)APVPKKGSKK_;_S(ad)APVPKKGSKKAINK_	3284
P07305	Histone H1.0 (Histone H1') (Histone H1(0)) [Cleaved into: Histone H1.0, N-terminally processed]	H1F0	S	104	ASGSFRLAKSDEPKKSVAFKKTKKEIKKVAT	1	296000000000	0	419.4	403.41	0.017693	8393340	61937360	34962110	30174000	113574180	104295330	119888440	92596790	1430553000	6245260000	2140327000	1311165100	27101435000	6187463000	13244512300	31666906000	11130145600	18409520000	25512469000	12560061000	89720000	78525020	66593240	120612800	2430308400	1241873600	7055781000	9249521000	18962694000	26092445000	28889912000	33260478000	3148424400	2782427420	3266463740	1457995300	_GVGASGSFRLAKSDEPKKS(ad)VAFK_;_GVGASGSFRLAKSDEPKKS(ad)VAFKK_;_KS(ad)VAFKK_;_LAKSDEPKKS(ad)VAFK_;_LAKSDEPKKS(ad)VAFKK_;_LAKSDEPKKS(ad)VAFKKTK_;_LAKSDEPKKS(ad)VAFKKTKK_;_S(ad)VAFKKTK_;_S(ad)VAFKKTKK_;_S(ad)VAFKKTKKEIK_;_S(ad)VAFKKTKKEIKK_;_SDEPKKS(ad)VAFK_;_SDEPKKS(ad)VAFKK_;_SDEPKKS(ad)VAFKKTK_;_SDEPKKS(ad)VAFKKTKK_;_SDEPKKS(ad)VAFKKTKKEIK_	2160
Q99880	Histone H2B type 1-L (Histone H2B.c) (H2B/c)	HIST1H2BL	S	7	_________MPELAKSAPAPKKGSKKAVTKA	1	209000000000	9.53e-160	300.03	287	-0.047158	110877000	716435780	231112830	278970360	366610420	224599340	313356000	275218770	3426081800	8589150000	3635226100	3144496000	13968412300	14397047000	6938314000	15795320000	4506199800	5953160000	5211554500	4768491000	241029610	472365710	335109370	382592180	2771655900	2299765000	2894342100	2786889000	17452463000	22847610000	24393879000	34405300000	2022737000	1456095000	521112780	850017260	_(ac)PELAKS(ad)APAPK_;_(ac)PELAKS(ad)APAPKKGSK_;_PELAKS(ad)APAPK_;_PELAKS(ad)APAPKK_;_PELAKS(ad)APAPKKGSK_;_PELAKS(ad)APAPKKGSKK_;_PELAKS(ad)APAPKKGSKKAVTK_	3287
P10412	Histone H1.4 (Histone H1b) (Histone H1s-4)	HIST1H1E	S	27	PAPAEKTPVKKKARKSAGAAKRKASGPPVSE	1	205000000000	0	427.55	427.55	-0.054141	11896690	17998050	17530080	30041620	133335440	53253480	78284540	47389060	8783542000	1900761300	1543163400	3870546500	13542574000	5907514500	17991708700	4196601000	9169975200	6294637000	22949195900	10904574200	42336080	113241470	100865509	63430760	4216376000	1239875000	2277116000	1567488400	15015040000	18913735000	21143170000	20535342000	2472603600	3566948200	1369688570	5113819900	_(ac)SETAPAAPAAPAPAEKTPVKKKARKS(ad)AGAAK_;_ARKS(ad)AGAAK_;_ARKS(ad)AGAAKR_;_ARKS(ad)AGAAKRK_;_ARKS(ad)AGAAKRKASGPPVSELITK_;_KARKS(ad)AGAAK_;_KARKS(ad)AGAAKR_;_KARKS(ad)AGAAKRK_;_KARKS(ad)AGAAKRKASGPPVSELITK_;_KKARKS(ad)AGAAK_;_KS(ad)AGAAKR_;_KS(ad)AGAAKRK_;_KS(ad)AGAAKRKASGPPVSELITK_;_S(ad)AGAAKR_;_S(ad)AGAAKRKASGPPVSELITK_;_S(ad)AGAAKRKASGPPVSELITKAVAASK_;_S(ad)AGAAKRKASGPPVSELITKAVAASKER_;_SETA…	2200
P09874	Poly [ADP-ribose] polymerase 1 (PARP-1) (EC 2.4.2.30) (ADP-ribosyltransferase diphtheria toxin-like 1) (ARTD1) (DNA ADP-ribosyltransferase PARP1) (EC 2.4.2.-) (NAD(+) ADP-ribosyltransferase 1) (ADPRT 1) (Poly[ADP-ribose] synthase 1) (Protein poly-ADP-ribosyltransferase PARP1) (EC 2.4.2.-)	PARP1	S	507	VVAPRGKSGAALSKKSKGQVKEEGINKSEKR	1	183000000000	0	499.37	476.09	-1.0275	27223150	196655600	65095200	88913680	249457800	81636000	175524400	101632160	4393866000	10930384000	4649566000	2182255000	11991210000	7729680000	9471397000	11711490000	5324212000	9500612000	12440988000	9065436000	59067520	219305000	72368110	84465490	2077020000	1054469100	8229430000	3550981000	4728780000	11510790000	11156696000	14208437000	8367545000	5071045000	9118140000	3516930900	_AEPVEVVAPRGKSGAALSKKS(ad)K_;_GKSGAALSKKS(ad)K_;_GKSGAALSKKS(ad)KGQVK_;_GKSGAALSKKS(ad)KGQVKEEGINK_;_GKSGAALSKKS(ad)KGQVKEEGINKSEK_;_KS(ad)KGQVKEEGINK_;_KS(ad)KGQVKEEGINKSEK_;_KS(ad)KGQVKEEGINKSEKR_;_KS(ad)KGQVKEEGINKSEKRM(ox)K_;_S(ad)KGQVKEEGINK_;_S(ad)KGQVKEEGINKSEK_;_S(ad)KGQVKEEGINKSEKR_;_S(ad)KGQVKEEGINKSEKRM(ox)K_;_S(ad)KGQVKEEGINKSEKRM(ox)KLTLK_;_S(ad)KGQVKEEGINKSEKRMK_;_S(ad)KGQVKEEGINKSE…	2177
P17096	High mobility group protein HMG-I/HMG-Y (HMG-I(Y)) (High mobility group AT-hook protein 1) (High mobility group protein A1) (High mobility group protein R)	HMGA1	S	8	________MSESSSKSSQPLASKQEKDGTEK	0.999795	129000000000	0	469.78	459.47	-0.54338	65550000	40815900	25757000	21778640	331584900	137019900	181417990	134526600	4349180000	2271190000	1533008000	1002927400	15776590000	8033440000	1681381000	8257277000	2792557000	3185971000	5872190000	6316220000	61839660	116021010	103225800	56944960	3088718000	786011000	8261275000	2529288000	17576148000	3223331600	24685930000	3271776000	1465520100	327304900	1065600600	99085600	_(ac)SESSSKS(ad)SQPLASK_;_(ac)SESSSKS(ad)SQPLASKQEK_;_(ac)SESSSKS(ad)SQPLASKQEKDGTEK_;_(ac)SESSSKS(ad)SQPLASKQEKDGTEKR_;_(ac)SESSSKS(ad)SQPLASKQEKDGTEKRGR_;_S(ad)SQPLASKQEK_;_S(ad)SQPLASKQEKDGTEK_;_S(ad)SQPLASKQEKDGTEKR_;_S(ad)SQPLASKQEKDGTEKRGR_;_SESSSKS(ad)SQPLASKQEK_	2267
Q99877	Histone H2B type 1-N (Histone H2B.d) (H2B/d)	HIST1H2BN	S	7	_________MPEPSKSAPAPKKGSKKAVTKA	1	117000000000	1.45e-117	261.74	248.43	-0.047158	33050230	99870700	31062320	62961300	188623200	81419250	194455920	100102970	1568253000	3789633000	2023531600	1654896000	13030440000	8547920000	5472234000	9772500000	4485183000	5371574000	3451887000	2776526000	100445700	137904300	109257720	136879800	1133544400	1219230000	2503173700	4406816900	9088710000	8288108000	13270880000	10325892000	1305176900	681943400	879517100	857104100	_(ac)PEPSKS(ad)APAPK_;_(ac)PEPSKS(ad)APAPKK_;_(ac)PEPSKS(ad)APAPKKGSK_;_(ac)PEPSKS(ad)APAPKKGSKK_;_(ac)PEPSKS(ad)APAPKKGSKKAVTK_;_PEPSKS(ad)APAPK_;_PEPSKS(ad)APAPKK_;_PEPSKS(ad)APAPKKGSK_;_PEPSKS(ad)APAPKKGSKK_;_PEPSKS(ad)APAPKKGSKKAVTK_	3283
Q02539	Histone H1.1 (Histone H1a)	HIST1H1A	S	149	GASKKLKKATGASKKSVKTPKKAKKPAATRK	0.999999	102000000000	1.46e-63	213.38	186.11	0.035124	4619850	7456800	3393500	7067070	83441900	23093800	61317700	29991600	797161100	665367280	408878400	718244200	4394568100	2455810900	3631053000	6836001000	4514350000	8482858000	10254507000	8219341000	32369800	57678660	63579200	28000100	1291903500	442854700	3119988100	3252819100	2763004000	4795715000	6428307000	5118705000	4407101400	8080835900	6226731200	4050167500	_ATGASKKS(ad)VK_;_ATGASKKS(ad)VKTPK_;_ATGASKKS(ad)VKTPKK_;_KATGASKKS(ad)VK_;_KATGASKKS(ad)VKTPK_;_KS(ad)VKTPKK_;_LKKATGASKKS(ad)VK_;_S(ad)VKTPKK_;_S(ad)VKTPKKAK_	2639
Q00839	Heterogeneous nuclear ribonucleoprotein U (hnRNP U) (GRIP120) (Nuclear p120 ribonucleoprotein) (Scaffold-attachment factor A) (SAF-A) (p120) (pp120)	HNRNPU	S	187	QPQQQRGAAKEAAGKSSGPTSLFAVTVAPPG	0.999506	69080107590	0	396.92	387.24	-0.2703	13115900	24702700	16312700	18539920	39551870	72953300	29973900	24378540	769299000	2684054000	1891174000	1745398000	5351296000	3468671600	5537757550	5114450100	2673731000	1044031600	1408379000	1090292000	61477800	31506430	43950550	104247500	2352175000	1154608000	2001327000	2532320000	4826050000	2746225000	8587920000	10607500000	77665030	310461700	318689000	305921900	_EAAGKS(ad)SGPTSLFAVTVAPPGAR_;_EAAGKS(ad)SGPTSLFAVTVAPPGARQGQQQAGGK_;_EAAGKS(ad)SGPTSLFAVTVAPPGARQGQQQAGGKK_;_EAAGKS(ad)SGPTSLFAVTVAPPGARQGQQQAGGKKK_;_GAAKEAAGKS(ad)SGPTSLFAVTVAPPGAR_;_GAAKEAAGKS(ad)SGPTSLFAVTVAPPGARQGQQQAGGK_;_GAAKEAAGKS(ad)SGPTSLFAVTVAPPGARQGQQQAGGKK_;_S(ad)SGPTSLFAVTVAPPGAR_;_S(ad)SGPTSLFAVTVAPPGARQGQQQAGGK_;_S(ad)SGPTSLFAVTVAPPGARQGQQQAGGKK_;_S(ad)SGPTSLFAVTVAPPGARQGQQQAGGKKK_	2609
P09874	Poly [ADP-ribose] polymerase 1 (PARP-1) (EC 2.4.2.30) (ADP-ribosyltransferase diphtheria toxin-like 1) (ARTD1) (DNA ADP-ribosyltransferase PARP1) (EC 2.4.2.-) (NAD(+) ADP-ribosyltransferase 1) (ADPRT 1) (Poly[ADP-ribose] synthase 1) (Protein poly-ADP-ribosyltransferase PARP1) (EC 2.4.2.-)	PARP1	S	499	EVKAEPVEVVAPRGKSGAALSKKSKGQVKEE	1	57790988150	0	499.37	476.09	-0.49205	73000260	143586700	126733100	118001290	278774000	105421640	196098610	205354450	701498630	996540600	647410900	398376300	1040738700	546588600	5152153000	1136917350	1858595240	3866473900	20477154200	3850576450	144198900	471296510	201312600	233290430	612024960	1533871840	2459355900	888329000	589639200	1400706200	1792766400	1835182000	1334149320	648939970	931456000	794475000	_AEPVEVVAPRGKS(ad)GAALSK_;_AEPVEVVAPRGKS(ad)GAALSKK_;_AEPVEVVAPRGKS(ad)GAALSKKSK_;_AEPVEVVAPRGKS(ad)GAALSKKSKGQVK_;_GKS(ad)GAALSK_;_GKS(ad)GAALSKK_;_GKS(ad)GAALSKKSK_;_GKS(ad)GAALSKKSKGQVKEEGINKSEK_;_S(ad)GAALSKK_;_S(ad)GAALSKKSKGQVKEEGINK_;_S(ad)GAALSKKSKGQVKEEGINKSEK_;_S(ad)GAALSKKSKGQVKEEGINKSEKR_	2175
P68431	Histone H3.1 (Histone H3/a) (Histone H3/b) (Histone H3/c) (Histone H3/d) (Histone H3/f) (Histone H3/h) (Histone H3/i) (Histone H3/j) (Histone H3/k) (Histone H3/l)	HIST1H3A	S	29	GKAPRKQLATKAARKSAPATGGVKKPHRYRP	1	41684251130	1.16e-153	290.17	274.18	-0.046393	2842200	4068270	2142000	2299050	9533900	2297990	2454000	3749800	134985300	398004000	18644600	57482200	1529210000	937896000	5072090000	6068116000	2478819000	2263250000	6187849500	4541432370	4081260	8913700	8939030	4334540	329113000	75402000	1035098500	441652120	750552000	998662000	1299086000	996140000	463668000	1288322800	2995130000	1267990000	_AARKS(ad)APATGGVK_;_AARKS(ad)APATGGVKK_;_AARKS(ad)APATGGVKKPHR_;_KS(ad)APATGGVK_;_KS(ad)APATGGVKKPHR_;_S(ad)APATGGVKKPHR_	2588
P10412	Histone H1.4 (Histone H1b) (Histone H1s-4)	HIST1H1E	S	55	VSELITKAVAASKERSGVSLAALKKALAAAG	1	28830431540	0	491.02	479.27	0.0090446	10566800	63047870	6716070	3261080	25110600	50369700	24865900	22004530	91697900	210094900	325692750	655240000	1637130500	1308672000	616119720	1628380000	804642000	394246600	391655850	1126474100	22260000	33298530	8183940	31884680	42398010	103416160	836369000	173425230	1496747000	3292663000	3002956000	4980802000	2477017000	1064516400	467243000	1401262720	_ASGPPVSELITKAVAASKERS(ad)GVSLAALK_;_ASGPPVSELITKAVAASKERS(ad)GVSLAALKK_;_AVAASKERS(ad)GVSLAALK_;_AVAASKERS(ad)GVSLAALKK_;_AVAASKERS(ad)GVSLAALKKALAAAGYDVEK_;_ERS(ad)GVSLAALK_;_ERS(ad)GVSLAALKK_;_S(ad)GVSLAALKK_;_S(ad)GVSLAALKKALAAAGYDVEK_	2203
P09874	Poly [ADP-ribose] polymerase 1 (PARP-1) (EC 2.4.2.30) (ADP-ribosyltransferase diphtheria toxin-like 1) (ARTD1) (DNA ADP-ribosyltransferase PARP1) (EC 2.4.2.-) (NAD(+) ADP-ribosyltransferase 1) (ADPRT 1) (Poly[ADP-ribose] synthase 1) (Protein poly-ADP-ribosyltransferase PARP1) (EC 2.4.2.-)	PARP1	S	519	SKKSKGQVKEEGINKSEKRMKLTLKGGAAVD	0.999842	26655275387	0	435.52	417.85	0.093347	5990750	7110600	2762540	4703770	41401340	11047330	17442600	21190147	307121400	644393000	313524000	225782700	1649720000	1413360000	1462500600	2413882000	1190526000	1686329000	4211202000	1873385000	21834200	50700800	14401360	22556550	232391300	139362600	1685312000	597703000	1077426000	1268318000	2231290000	584051000	195250800	193087100	636885000	201330900	_EEGINKS(ad)EK_;_EEGINKS(ad)EKR_;_EEGINKS(ad)EKRM(ox)K_;_EEGINKS(ad)EKRM(ox)KLTLK_;_EEGINKS(ad)EKRMK_;_EEGINKS(ad)EKRMKLTLK_;_GQVKEEGINKS(ad)EK_;_GQVKEEGINKS(ad)EKR_;_GQVKEEGINKS(ad)EKRM(ox)K_;_GQVKEEGINKS(ad)EKRM(ox)KLTLK_;_GQVKEEGINKS(ad)EKRMK_;_KSKGQVKEEGINKS(ad)EK_;_KSKGQVKEEGINKS(ad)EKR_;_S(ad)EKRM(ox)KLTLK_;_SKGQVKEEGINKS(ad)EK_;_SKGQVKEEGINKS(ad)EKR_;_SKGQVKEEGINKS(ad)EKRM(ox)KLTLK_;_SKGQV…	2181
P11388	DNA topoisomerase 2-alpha (EC 5.6.2.3) (DNA topoisomerase II, alpha isozyme)	TOP2A	S	1423	PVPKKNVTVKKTAAKSQSSTSTTGAKKRAAP	1	22686302050	1.09e-275	371.5	353.26	1.4338	1523550	2338650	1051200	2178400	96882560	15006340	75884200	39640050	557300000	610505000	415486000	225863700	951972400	738164000	713789000	1126464000	191323600	261537010	363920000	320527880	38271810	89985620	67597350	54774720	768303200	619643000	1227727900	882602000	1474670000	2266940000	3877510000	4107710000	82345810	72228300	159853800	184781000	_KNVTVKKTAAKS(ad)QSSTSTTGAK_;_KTAAKS(ad)QSSTSTTGAK_;_KTAAKS(ad)QSSTSTTGAKK_;_KTAAKS(ad)QSSTSTTGAKKR_;_NVTVKKTAAKS(ad)QSSTSTTGAK_;_NVTVKKTAAKS(ad)QSSTSTTGAKK_;_S(ad)QSSTSTTGAK_;_S(ad)QSSTSTTGAKK_;_S(ad)QSSTSTTGAKKR_;_TAAKS(ad)QSSTSTTGAK_;_TAAKS(ad)QSSTSTTGAKK_;_TAAKS(ad)QSSTSTTGAKKR_;_TAAKS(ad)QSSTSTTGAKKRAAPK_	2223
Q08945	FACT complex subunit SSRP1 (Chromatin-specific transcription elongation factor 80 kDa subunit) (Facilitates chromatin transcription complex 80 kDa subunit) (FACT 80 kDa subunit) (FACTp80) (Facilitates chromatin transcription complex subunit SSRP1) (Recombination signal sequence recognition protein 1) (Structure-specific recognition protein 1) (hSSRP1) (T160)	SSRP1	S	651	KMEKKSTPSRGSSSKSSSRQLSESFKSKEFV	0.999531	21695920206	1.19e-264	354.53	340.73	0.15409	5018450	45304600	15277680	16130480	52840600	60281330	53317490	35303246	1049455000	1492640000	833336000	298155000	438888000	1046061000	346417900	1582740800	531421100	224682200	261080600	321577600	22328340	59069600	23138000	54854240	248620800	391341600	1960410000	603355800	2069964000	2702201000	1976484000	1777624000	243427800	385987890	340681000	126503060	_GSSSKS(ad)SSRQLSESFK_;_GSSSKS(ad)SSRQLSESFKSK_;_KSTPSRGSSSKS(ad)SSR_;_KSTPSRGSSSKS(ad)SSRQLSESFK_;_KSTPSRGSSSKS(ad)SSRQLSESFKSK_;_M(ox)EKKSTPSRGSSSKS(ad)SSRQLSESFK_;_MEKKSTPSRGSSSKS(ad)SSR_;_S(ad)SSRQLSESFK_;_S(ad)SSRQLSESFKSK_;_STPSRGSSSKS(ad)SSR_;_STPSRGSSSKS(ad)SSRQLSESFK_;_STPSRGSSSKS(ad)SSRQLSESFKSK_	2687
Q93077	Histone H2A type 1-C (Histone H2A/l)	HIST1H2AC	R	4	____________MSGRGKQGGKARAKAKSRS	0.999997	20375149170	3.6e-51	201	179.22	0.16621		8566900	558227000		151524830	97063000	2924940		1269000	23474300	183898000	4379000	4052700	265478500		723410000		6127700000				13814000	238725000	285689000		13814000	29323000			6013300000	2102430000	3325310000	72206000			128570000	_(ac)SGR(ad)GKQGGKAR_;_(ac)SGR(ad)GKQGGKARAK_	964
Q02539	Histone H1.1 (Histone H1a)	HIST1H1A	S	165	VKTPKKAKKPAATRKSSKNPKKPKTVKPKKV	0.999566	19524827800	1.09e-30	176.56	162.09	-0.091465					204420	633180	529090		23715290	107803600	8145790	37130080	979211700	567273460	50299700	3233803100	2495723900	3103776000	1811053000	608793400	342130		260870		19658600	34013920	484836500	327912680	357172500	802346700	2321744300	1006916600	4945200	133569410	164955380	838057300	_AKKPAATRKS(ad)SK_;_AKKPAATRKS(ad)SKNPK_;_KAKKPAATRKS(ad)SK_;_KPAATRKS(ad)SK_;_KPAATRKS(ad)SKNPK_;_S(ad)SKNPKKPK_	2631
Q9Y3Y2	Chromatin target of PRMT1 protein (Friend of PRMT1 protein) (Small arginine- and glycine-rich protein) (SRAG)	CHTOP	S	82	AALKLKQSLKQRLGKSNIQARLGRPIGALAR	0.999778	14206226284	3.52e-67	204.13	170.77	-0.2744		211970			3046000	1186090	1144400	737010	180575000	223411200	147882600	142682000	1080830000	922469400	191557300	995722500	158978100	273261400	1748030000	273486600	3467994	853160	5082310	3945910	136808260	126545000	239718900	589486970	1219902000	1254255840	1919126000	1570744400	214221000	228825970	213127000	134904000	_LGKS(ad)NIQAR_;_QRLGKS(ad)NIQAR_;_QSLKQRLGKS(ad)NIQAR_	3579
P05204	Non-histone chromosomal protein HMG-17 (High mobility group nucleosome-binding domain-containing protein 2)	HMGN2	S	29	KAKVKDEPQRRSARLSAKPAPPKPEPKPKKA	1	14176617600	8.71e-70	211.7	203.07	-0.021592				2862800	1985500	4875600	4958200	1742170	282245000	335089000	4859400	322600000	1477701000	825409000	586081000	1793790000	265127690	288733990	474814600	301821000	2105900	2366900		5726900	127376290	91806440	20518740	201248770	1288743000	890157000	1161927600	3114850000	115964300	67952950	34153560	77023300	_LS(ad)AKPAPPKPEPK_;_LS(ad)AKPAPPKPEPKPK_;_SARLS(ad)AKPAPPK_;_SARLS(ad)AKPAPPKPEPK_;_SARLS(ad)AKPAPPKPEPKPK_	2136
P11387	DNA topoisomerase 1 (EC 5.6.2.2) (DNA topoisomerase I)	TOP1	S	643	ILCNHQRAPPKTFEKSMMNLQTKIDAKKEQL	1	12643536360	3.96e-294	376.88	376.88	-0.47485					6389080	12179170	8180490	5413520	156208800	449468000	178716700	342234000	574693000	423281900	713001100	713625000	211284800	241989500	358684000	273069500	4128900	16818520	7267680	6094540	190578200	139880000	729366000	313335100	981902000	1363351000	1411515000	2611157000	35740500	48102630	66628280	49252450	_APPKTFEKS(ad)M(ox)M(ox)NLQTK_;_APPKTFEKS(ad)M(ox)M(ox)NLQTKIDAK_;_APPKTFEKS(ad)M(ox)M(ox)NLQTKIDAKK_;_APPKTFEKS(ad)M(ox)M(ox)NLQTKIDAKKEQLADAR_;_APPKTFEKS(ad)M(ox)M(ox)NLQTKIDAKKEQLADARR_;_APPKTFEKS(ad)M(ox)MNLQTK_;_APPKTFEKS(ad)M(ox)MNLQTKIDAK_;_APPKTFEKS(ad)M(ox)MNLQTKIDAKK_;_APPKTFEKS(ad)M(ox)MNLQTKIDAKKEQLADARR_;_APPKTFEKS(ad)MM(ox)NLQTK_;_APPKTFEKS(ad)MM(ox)NLQTKIDAK_;_APPKTFEKS(ad)MM(ox)NL…	2214
P35251	Replication factor C subunit 1 (Activator 1 140 kDa subunit) (A1 140 kDa subunit) (Activator 1 large subunit) (Activator 1 subunit 1) (DNA-binding protein PO-GA) (Replication factor C 140 kDa subunit) (RF-C 140 kDa subunit) (RFC140) (Replication factor C large subunit)	RFC1	S	302	QSKYESSKESQQHSKSSADKIGEVSSPKASS	0.999766	12189918780	0	443.9	443.9	0.10181	541800	1275170	1214840	687920	26019800	3084430	21408370	15637180	351973000	474003000	458058500	193375800	951136000	765535000	579266000	1558730000	96612900	116837300	170064200	131698700	3578460	15249200	11017200	3658410	213810000	159071140	323410000	440340000	963076000	779204000	2230733000	1039735000	26617930	16865500	35961900	10431130	_ESQQHSKS(ad)SADKIGEVSSPK_;_ESQQHSKS(ad)SADKIGEVSSPKASSK_;_ESQQHSKS(ad)SADKIGEVSSPKASSKLAIM(ox)K_;_KQSKYESSKESQQHSKS(ad)SADKIGEVSSPK_;_KQSKYESSKESQQHSKS(ad)SADKIGEVSSPKASSK_;_QSKYESSKESQQHSKS(ad)SADK_;_QSKYESSKESQQHSKS(ad)SADKIGEVSSPK_;_S(ad)SADKIGEVSSPK_;_S(ad)SADKIGEVSSPKASSK_;_S(ad)SADKIGEVSSPKASSKLAIM(ox)K_;_S(ad)SADKIGEVSSPKASSKLAIMK_;_SYSPRKQSKYESSKESQQHSKS(ad)SADKIGEVSSPK_;_YESSKESQQHSKS(a…	2345
Q9UIG0	Tyrosine-protein kinase BAZ1B (EC 2.7.10.2) (Bromodomain adjacent to zinc finger domain protein 1B) (Williams syndrome transcription factor) (Williams-Beuren syndrome chromosomal region 10 protein) (Williams-Beuren syndrome chromosomal region 9 protein) (hWALp2)	BAZ1B	S	417	LKAKGRSKGILNGQKSTGNSKSPKKGLKTPK	0.999837	10973032460	6.68e-180	311.33	282.17	0.029359		514560	433260		4224240	1192730	2179040	2429550	147338030	252574700	119847900	107358400	990988100	766586800	842638300	1233311700	639177000	652621400	1049183000	804360000	391630	3927990	1624930	2467660	70288000	53620970	233255900	134763900	425137200	515071000	737793800	654836400	115997900	99615660	158572550	148708260	_GILNGQKS(ad)TGNSK_;_GILNGQKS(ad)TGNSKSPK_;_GILNGQKS(ad)TGNSKSPKK_;_GRSKGILNGQKS(ad)TGNSK_;_S(ad)TGNSKSPKKGLK_;_SKGILNGQKS(ad)TGNSK_;_SKGILNGQKS(ad)TGNSKSPK_;_SKGILNGQKS(ad)TGNSKSPKK_	3517
Q86W25	NACHT, LRR and PYD domains-containing protein 13 (Nucleotide-binding oligomerization domain protein 14)	NLRP13	S	896	APACKHLSDALLQNRSLTHLNLSKNSLRDEG	0.994393	10700138100	0.0123396	64.82	34.615	-0.53982									292680000	513440000	324720000	493600000	670076000	838860000	450466000	959357000	345120000	821640000	504780000	272140000		133718000	90434000		369860000	324920000	35024000	70686000		552860000	1705447000	928910000			1400100		_S(ad)LTHLNLSK_	1472
P16104	Histone H2AX (H2a/x) (Histone H2A.X)	H2AFX	S	2	______________MSGRGKTGGKARAKAKS	1	10282438910	5.26e-40	187.16	134.37	-0.65038	8230030	899540	3544300	3903060	30056000	24061070	8624960	18218600	7956370	1125660000	3208100	7934700	985748300	10332600	28515100	69408000		32468800	25944000	22805000	24158000	16083400	10701420	12602600	167529000	6040700		24226000	84408100	4639703700	43401400	2831909000	963960	1812900	1380200		_(ac)S(ad)GRGKTGGK_;_(ac)S(ad)GRGKTGGKAR_;_(ac)S(ad)GRGKTGGKARAK_	2241
Q93079	Histone H2B type 1-H (Histone H2B.j) (H2B/j)	HIST1H2BH	S	7	_________MPDPAKSAPAPKKGSKKAVTKA	1	10067613860	1.45e-117	261.74	248.43	-0.047158	6098320	21805470	3729280	6985230	10616890	5571810	16052640	10349450	145831600	327246000	184266400	81538800	720924000	875809200	504139800	1012500000	326788300	566656000	427690400	179419700	7635300	13634300	5855040	14755290	62379000	62003400	134255600	319008500	824072000	753113500	830944000	1118951000	276388000	89023400	41148400	80427840	_(ac)PDPAKS(ad)APAPK_;_(ac)PDPAKS(ad)APAPKK_;_(ac)PDPAKS(ad)APAPKKGSK_;_(ac)PDPAKS(ad)APAPKKGSKK_;_(ac)PDPAKS(ad)APAPKKGSKKAVTK_;_PDPAKS(ad)APAPK_	3217
P07305	Histone H1.0 (Histone H1') (Histone H1(0)) [Cleaved into: Histone H1.0, N-terminally processed]	H1F0	S	7	_________MTENSTSAPAAKPKRAKASKKS	0.999964	9681701810	1.15e-77	228.61	211.47	-0.61808	2818280	3848600	1671490	3522600	10383060	8270230	594230	8879770	93815930	109438600	65513240	94538300	943270000	350278500	249150800	385401100	284552300	634973000	467010100	403996780	8007380	15432620	6085710	12218640	121038600	100839370	176532000	631137400	1022199000	812109000	1011538000	520512000	538302300	256310900	206508880	121003100	_(ac)M(ox)TENSTS(ad)APAAKPK_;_(ac)M(ox)TENSTS(ad)APAAKPKR_;_(ac)M(ox)TENSTS(ad)APAAKPKRAK_;_(ac)M(ox)TENSTS(ad)APAAKPKRAKASK_;_(ac)M(ox)TENSTS(ad)APAAKPKRAKASKK_;_(ac)MTENSTS(ad)APAAKPK_;_(ac)MTENSTS(ad)APAAKPKR_;_(ac)MTENSTS(ad)APAAKPKRAK_;_(ac)MTENSTS(ad)APAAKPKRAKASK_;_(ac)MTENSTS(ad)APAAKPKRAKASKK_;_(ac)TENSTS(ad)APAAKPK_;_(ac)TENSTS(ad)APAAKPKR_;_(ac)TENSTS(ad)APAAKPKRAK_;_M(ox)TENSTS(ad)APA…	2162
P84243	Histone H3.3	H3F3A	K	10	______MARTKQTARKSTGGKAPRKQLATKA	0.995923	9639510151	1.02e-83	225.85	217.97	0.53012					622930					692521			5191325200	3906000	36158300	109560000	18163600	22777700	2300500000	284240000	313350		601420	167810	196710		555940		464980		5228700	1605469710		523680	16880000	41161600	_K(ad)STGGKAPR_;_K(ad)STGGKAPRK_;_K(ad)STGGKAPRKQLATK_	614
P07910	Heterogeneous nuclear ribonucleoproteins C1/C2 (hnRNP C1/C2)	HNRNPC	S	171	SKRQRVSGNTSRRGKSGFNSKSGQRGSSKSG	0.999742	9124480240	7.83e-84	230.36	212.12	0.044952	1097600	2085000	2214800	794920	2975700	740810	7400400	1474600	133947500	158108600	127271900	70885580	532402000	438908000	317401000	454662000	139527700	145633200	219490690	203663200	2058800	3109840	7132020	1746500	41538300	152409400	595072100	925638500	1125669000	1154923000	1594545000	499483500	3958400	39002000	785400	16723280	_GKS(ad)GFNSK_;_GKS(ad)GFNSKSGQR_;_RGKS(ad)GFNSK_;_RGKS(ad)GFNSKSGQR_;_RGKS(ad)GFNSKSGQRGSSK_;_VSGNTSRRGKS(ad)GFNSK_	1587
P84243	Histone H3.3	H3F3A	K	15	_MARTKQTARKSTGGKAPRKQLATKAARKSA	0.979089	8408285080	2.52e-43	174.62	148.71	-0.062399									482360				8260810000												740400				32029000	33372000	17256000	62910000	685320				_STGGK(ad)APRKQLATK_;_STGGK(ad)APRKQLATKAAR_	615
P35659	Protein DEK	DEK	S	279	KPKQKATSKSKKSVKSANVKKADSSTTKKNQ	1	8278932010	3.26e-197	318.46	283.82	0.33055	1101670	5041450	3875900	3015610	18703450	9491070	13969840	7232870	112412300	231675700	167086600	203410000	606294700	360524000	146219100	989340400	114837600	134209800	385991000	119147600	3174980	13638380	18460050	13836950	132904500	148862300	378507000	188591300	593912000	591925000	1308420000	1124990000	16220600	34843200	57890500	19174590	_ATSKSKKSVKS(ad)ANVK_;_KSVKS(ad)ANVK_;_KSVKS(ad)ANVKK_;_KSVKS(ad)ANVKKADSSTTK_;_S(ad)ANVKKADSSTTK_;_S(ad)ANVKKADSSTTKK_;_SKKSVKS(ad)ANVK_;_SKKSVKS(ad)ANVKK_;_SKKSVKS(ad)ANVKKADSSTTK_;_SVKS(ad)ANVK_;_SVKS(ad)ANVKK_;_SVKS(ad)ANVKKADSSTTK_;_SVKS(ad)ANVKKADSSTTKK_;_SVKS(ad)ANVKKADSSTTKKNQNSSK_	2376
P07305	Histone H1.0 (Histone H1') (Histone H1(0)) [Cleaved into: Histone H1.0, N-terminally processed]	H1F0	S	131	KVATPKKASKPKKAASKAPTKKPKATPVKKA	0.999973	8119536290	8.76e-49	199.19	148.83	-0.063574					10061300	2544260	3542500	1022200	104715000	183307900	42993500	126920100	372624900	494053000	401912000	663457600	159667090	211302000	197747900	118708200	1611050	8756850	4562400	3255130	60916000	89347300	138060900	101116350	1210770000	846728000	1162968200	1314420000	1757200	35418100	26379010	18890350	_AAS(ad)KAPTKKPK_;_KAAS(ad)KAPTK_;_KAAS(ad)KAPTKKPK_	2153
Q14669	E3 ubiquitin-protein ligase TRIP12 (EC 2.3.2.26) (E3 ubiquitin-protein ligase for Arf) (ULF) (HECT-type E3 ubiquitin transferase TRIP12) (Thyroid receptor-interacting protein 12) (TR-interacting protein 12) (TRIP-12)	TRIP12	S	138	KSAQSPSTSKAHTRKSGATGGSRSQKRKRTE	0.999687	7748530780	5.19e-184	314.29	297.43	-1.2967								1350500	159813000	101325000	81148900	99139600	853664000	555498000	139710000	219316000	80681000	255774000	100298000	21673000	1355940	392960	874180	3507100	513986300	132791100	581413000	12389000	1009374000	173627000	1869860000	734460000	13165700	25735300	6208200		_AHTRKS(ad)GATGGSR_;_AHTRKS(ad)GATGGSRSQK_;_SAQSPSTSKAHTRKS(ad)GATGGSR_	2773
P17026	Zinc finger protein 22 (Zinc finger protein KOX15) (Zinc finger protein Krox-26)	ZNF22	S	219	VKTHLPSWKAGTGRKSVAGLR__________	0.999682	7723949640	1.85e-117	260.08	244.27	-0.58532		4778000	3382800	1685400	8876750	4436500	2786790	7104680	14104950	34467600	169128000	137232000	750236000	46289500	305126000	535753330	414818000	451324000	257490000	164017000	5907280	14216400	8612460	9941200	110777000	117738000	190569000	74915500	634151000	823379000	867555000	1117230000	127570000	192680000	47029300	68641200	_AGTGRKS(ad)VAGLR_;_THLPSWKAGTGRKS(ad)VAGLR_	2254
P16401	Histone H1.5 (Histone H1a) (Histone H1b) (Histone H1s-3)	HIST1H1B	S	116	GTGASGSFKLNKKAASGEAKPKAKKAGAAKA	1	7586943770	1.89e-207	323.2	303.21	-0.88707		123030			2907970		4858880	4344460	67532500	61060400	77530600	41254400	375903000	183037700	250234700	366478000	341924000	535731000	510324000	426900900	966830	5166020	1059350	4235490	130229600	95753400	158254700	185420700	512848200	530206000	533744500	1195013000	98670000	556082100	184353000	144795340	_AAS(ad)GEAKPK_;_AAS(ad)GEAKPKAK_;_AAS(ad)GEAKPKAKK_;_AAS(ad)GEAKPKAKKAGAAK_;_GTGASGSFKLNKKAAS(ad)GEAKPK_;_GTGASGSFKLNKKAAS(ad)GEAKPKAK_;_KAAS(ad)GEAKPK_;_KAAS(ad)GEAKPKAK_;_KAAS(ad)GEAKPKAKK_;_LNKKAAS(ad)GEAKPK_	2198
Q14669	E3 ubiquitin-protein ligase TRIP12 (EC 2.3.2.26) (E3 ubiquitin-protein ligase for Arf) (ULF) (HECT-type E3 ubiquitin transferase TRIP12) (Thyroid receptor-interacting protein 12) (TR-interacting protein 12) (TRIP-12)	TRIP12	S	305	PGPSGLQAKLASLRKSTKKRSESPPAELPSL	0.992886	7547715640	3.17e-141	280.65	274.47	-0.031176		1928800	1561400	979340	7712890	3352320	2203080	5099700	142835260	211823700	110104420	116267400	774504100	583020400	77068700	1155216200	178596040	251980100	289299000	196753000	5433240	403160	11268900	1628490	182148220	124913000	313731270	175447000	149306600	993134000	225849400	1179624000	3623800	28466700	21355610	21076400	_LASLRKS(ad)TK_;_LASLRKS(ad)TKK_;_LASLRKS(ad)TKKR_;_LASLRKS(ad)TKKRSESPPAELPSLR_;_SETSKPGPSGLQAKLASLRKS(ad)TK_	1920
P09651	Heterogeneous nuclear ribonucleoprotein A1 (hnRNP A1) (Helix-destabilizing protein) (Single-strand RNA-binding protein) (hnRNP core protein A1) [Cleaved into: Heterogeneous nuclear ribonucleoprotein A1, N-terminally processed]	HNRNPA1	S	337	SSNFGPMKGGNFGGRSSGPYGGGGQYFAKPR	0.999547	7227452970	7.31e-209	331.4	324.64	0.31321	457500	835200			1449800	660650	1126200	955640	80458100	83683800	47189800	55464510	495806430	270698150	846480000	1180310000	253570000	364303200	755971000	376258000	410820	1070000		891920	10674300	38276500	215658300	113755000	320860400	412884000	512640360	540958000	38005390	56070100	90642900	58977000	_GGNFGGRS(ad)SGPYGGGGQYFAK_;_GGNFGGRS(ad)SGPYGGGGQYFAKPR_;_S(ad)SGPYGGGGQYFAK_;_S(ad)SGPYGGGGQYFAKPR_	1807
Q5SSJ5	Heterochromatin protein 1-binding protein 3 (Protein HP1-BP74)	HP1BP3	S	548	KEVKLPGKGKSTMKKSFRVKK__________	0.999993	6944859290	2.26e-47	189.58	189.58	0.30309						251770	5885230	413810	135113000	195784470	32788840	12549140	729802000	525125400	109421400	280059000	228304150	319204500	283250000	90898600	729500	995500	402920	181150	76698530	94267200	128682400	525387900	747243700	582085000	1187376000	477871000	29298520	61512300	22402560	60873800	_GKSTM(ox)KKS(ad)FR_;_GKSTMKKS(ad)FR_;_STM(ox)KKS(ad)FR_;_STM(ox)KKS(ad)FRVK_;_STM(ox)KKS(ad)FRVKK_;_STMKKS(ad)FR_	2918
Q02539	Histone H1.1 (Histone H1a)	HIST1H1A	S	124	KLNKKASSVETKPGASKVATKTKATGASKKL	1	6225249480	5.82e-250	341.2	341.2	0.28401	183790	935250	233280		6552900	457470	5769460	2560540	64764600	87324600	47621300	62528600	220090300	238846200	226119000	473423000	295056100	238537410	396298830	379838730	2027710	6360610	5336650	2962500	83253150	58512800	220463900	235927600	391803200	413426800	605759000	563639400	243273000	262332200	210653700	172375900	_ASSVETKPGAS(ad)K_;_ASSVETKPGAS(ad)KVATK_;_ASSVETKPGAS(ad)KVATKTK_;_ASSVETKPGAS(ad)KVATKTKATGASK_;_GTGASGSFKLNKKASSVETKPGAS(ad)K_;_GTGASGSFKLNKKASSVETKPGAS(ad)KVATK_;_KASSVETKPGAS(ad)K_;_KASSVETKPGAS(ad)KVATK_;_KASSVETKPGAS(ad)KVATKTK_	2636
P35251	Replication factor C subunit 1 (Activator 1 140 kDa subunit) (A1 140 kDa subunit) (Activator 1 large subunit) (Activator 1 subunit 1) (DNA-binding protein PO-GA) (Replication factor C 140 kDa subunit) (RF-C 140 kDa subunit) (RFC140) (Replication factor C large subunit)	RFC1	S	533	SPSKKESESKKSRPTSKRDSLAKTIKKETDV	0.999834	6206399130	5.09e-51	197.43	182.05	0.25578		227620			9321010	1673290	2434510	4083480	285854000	619696000	308192000	113990000	328761000	294467000	324648400	499769000	29385600	18258700	31265300	11847780	1882060	10660600	4067380	3104090	183051200	94326500	334952300	259049000	664655000	450504200	948528000	355555000	5074080	4609000	1951500	554530	_KSRPTS(ad)KR_;_KSRPTS(ad)KRDSLAK_;_SRPTS(ad)KRDSLAK_	2342
Q9UIG0	Tyrosine-protein kinase BAZ1B (EC 2.7.10.2) (Bromodomain adjacent to zinc finger domain protein 1B) (Williams syndrome transcription factor) (Williams-Beuren syndrome chromosomal region 10 protein) (Williams-Beuren syndrome chromosomal region 9 protein) (hWALp2)	BAZ1B	S	457	DMAKGTQKMTRAPRNSGGTPRTSSKPHKHLP	0.999727	6097095380	3.16e-33	164.11	147.54	-0.28164					4234610	1632200	5929900	2617810	145746000	325862000	100556800	90648740	576529800	636187240	343670000	462617500	343562500	323662000	172180000	200217000		3576200	2643900		131175000	65140200	154054000	36669190	381478300	513228000	744239000	191456000	34122950	47082730	22854000	33521810	_APRNS(ad)GGTPR_;_APRNS(ad)GGTPRTSSKPHK_;_GTQKM(ox)TRAPRNS(ad)GGTPR_;_GTQKMTRAPRNS(ad)GGTPR_;_M(ox)TRAPRNS(ad)GGTPR_;_MTRAPRNS(ad)GGTPR_	3514
P16401	Histone H1.5 (Histone H1a) (Histone H1b) (Histone H1s-3)	HIST1H1B	S	105	LVSKGTLVQTKGTGASGSFKLNKKAASGEAK	1	5820484040	0	411.96	394.74	-0.58793	884060	3023650	1596470	1125950	4321490	3523180	4612670	3800600	72096000	88304900	50641100	79287250	379965400	320452400	109191600	137124100	108495090	73392200	938395830	87912690	3462670	7351330	3340000	5944440	90168800	71312500	155026200	34734170	203863700	326480000	889859000	503028500	115902400	464604400	71813400	405445900	_GTGAS(ad)GSFKLNK_;_GTGAS(ad)GSFKLNKK_;_GTLVQTKGTGAS(ad)GSFK_;_GTLVQTKGTGAS(ad)GSFKLNK_;_GTLVQTKGTGAS(ad)GSFKLNKK_;_SLVSKGTLVQTKGTGAS(ad)GSFK_;_SLVSKGTLVQTKGTGAS(ad)GSFKLNK_;_SLVSKGTLVQTKGTGAS(ad)GSFKLNKK_	2206
O96028	Histone-lysine N-methyltransferase NSD2 (EC 2.1.1.43) (Multiple myeloma SET domain-containing protein) (MMSET) (Nuclear SET domain-containing protein 2) (Protein trithorax-5) (Wolf-Hirschhorn syndrome candidate 1 protein)	NSD2	S	583	RTSSYKAMEAASSLKSQAATKNLSDACKPLK	1	5510901140	1.91e-258	349.94	349.94	0.61396	686300	1132300	671120	128870	11849900	6189800	10382000	6253800	97624550	161487600	89200470	89934800	278204100	236199700	267409200	330992600	68087940	99619200	144665300	115626500	7832800	9545200	15444000	8946580	109822560	85650100	287096810	333783520	587526000	531394000	992128000	414878000	31038180	25342630	39842830	14283880	_AM(ox)EAASSLKS(ad)QAATK_;_AM(ox)EAASSLKS(ad)QAATKNLSDAC(ca)KPLK_;_AM(ox)EAASSLKS(ad)QAATKNLSDAC(ca)KPLKK_;_AM(ox)EAASSLKS(ad)QAATKNLSDAC(ca)KPLKKR_;_AMEAASSLKS(ad)QAATK_;_S(ad)QAATKNLSDAC(ca)KPLKKR_;_TARTSSYKAM(ox)EAASSLKS(ad)QAATK_;_TSSYKAM(ox)EAASSLKS(ad)QAATK_;_TSSYKAMEAASSLKS(ad)QAATK_	2114
Q9UIG0	Tyrosine-protein kinase BAZ1B (EC 2.7.10.2) (Bromodomain adjacent to zinc finger domain protein 1B) (Williams syndrome transcription factor) (Williams-Beuren syndrome chromosomal region 10 protein) (Williams-Beuren syndrome chromosomal region 9 protein) (hWALp2)	BAZ1B	S	347	LNPKLWCHVHLKKSLSGSPLKVKNSKNSKSP	0.999998	5186401670	8.49e-88	217.11	208.32	-0.12952					3165410	1091220	1199460	1538620	88737240	148074900	78289900	64727000	545349000	210946000	244545900	646762200	232383800	164660000	335806000	239470000	1620430	3582950	983890	1856810	42287440	42705780	358650400	98042470	320960000	300838000	437894000	408175000	54100000	45839010	39476800	22642040	_KSLS(ad)GSPLK_;_KSLS(ad)GSPLKVK_;_KSLS(ad)GSPLKVKNSK_;_SLS(ad)GSPLKVK_;_SLS(ad)GSPLKVKNSK_;_SLS(ad)GSPLKVKNSKNSK_;_SLS(ad)GSPLKVKNSKNSKSPEEHLEEM(ox)M(ox)K_	3524
P35251	Replication factor C subunit 1 (Activator 1 140 kDa subunit) (A1 140 kDa subunit) (Activator 1 large subunit) (Activator 1 subunit 1) (DNA-binding protein PO-GA) (Replication factor C 140 kDa subunit) (RF-C 140 kDa subunit) (RFC140) (Replication factor C large subunit)	RFC1	S	1126	QDAIETDAMIKKKTKSSKPSKPEKDKEPRKG	0.999648	5109701220	8.61e-100	249.32	233.34	0.21596		495230			3351720	265050	7168600	564370	59952030	211638100	79156500	41107900	230345300	348568000	721067000	911556000	58533960	35638600	167315210	174373200	361830	2948090	906760		43445300	38594140	518288000	128451100	391616000	373935000	463760000	84912900	7061550	2975560	1125600	222620	_KTKS(ad)SKPSKPEK_;_S(ad)SKPSKPEK_;_S(ad)SKPSKPEKDKEPR_;_S(ad)SKPSKPEKDKEPRK_;_S(ad)SKPSKPEKDKEPRKGK_;_TKS(ad)SKPSKPEK_;_TKS(ad)SKPSKPEKDKEPR_;_TKS(ad)SKPSKPEKDKEPRK_	2355
P16403	Histone H1.2 (Histone H1c) (Histone H1d) (Histone H1s-1)	HIST1H1C	S	113	GTGASGSFKLNKKAASGEAKPKVKKAGGTKP	1	4952474790	1.89e-207	323.2	303.21	0.072873	564760	1192300	634300	334430	4994170	1232400	4538520	2720500	65547720	103836700	56345000	54360000	339229000	140653000	97020600	426764000	183266300	301216350	376797000	406981000	974240	4308800	3268700	2316000	82100100	58824400	288878000	691746000	255956800	148936000	601048000	112915000	6897300	71284800	8928500	45864100	_AAS(ad)GEAKPKVK_;_AAS(ad)GEAKPKVKK_;_KAAS(ad)GEAKPKVKK_	2244
P06748	Nucleophosmin (NPM) (Nucleolar phosphoprotein B23) (Nucleolar protein NO38) (Numatrin)	NPM1	S	143	EEEEDVKLLSISGKRSAPGGGSKVPQKKVKL	1	4932360740	7.25e-58	189.45	167.04	-0.23247	1186900	3824700	2781300	1419680	1949600	342000	4858600	791390	97265600	128920800	42430800	46027420	283117400	284862950	451650	674517200	232574560	274229100	602211360	452830000	890700	2357370	2567780	855180	85888600	33152000	616031000	254745200	111894300	190902000	230493300	100132900	22944100	36137000	75161300	31615000	_LLSISGKRS(ad)APGGGSKVPQK_;_S(ad)APGGGSKVPQKK_;_S(ad)APGGGSKVPQKKVK_	2149
Q14331	Protein FRG1 (FSHD region gene 1 protein)	FRG1	S	9	_______MAEYSYVKSTKLVLKGTKTKSKKK	0.999879	4800993240	5.49e-135	280.97	268.08	0.093151	1159690	3245480	1351480	1661350	21645700	20288300	10886810	10487120	168235800	196684600	137710400	129820800	188056100	107639500	57103660	188262800	32747120	47041200	32157810	25263060	20608510	26619400	9097900	27701500	140979500	153030200	282662400	104222500	447246300	670562000	559121000	909532000	25931630	17843430	10639690	13746500	_(ac)AEYSYVKS(ad)TK_;_(ac)AEYSYVKS(ad)TKLVLK_;_(ac)AEYSYVKS(ad)TKLVLKGTK_;_(ac)AEYSYVKS(ad)TKLVLKGTKTK_;_S(ad)TKLVLK_;_S(ad)TKLVLKGTK_;_S(ad)TKLVLKGTKTK_	2771
Q14669	E3 ubiquitin-protein ligase TRIP12 (EC 2.3.2.26) (E3 ubiquitin-protein ligase for Arf) (ULF) (HECT-type E3 ubiquitin transferase TRIP12) (Thyroid receptor-interacting protein 12) (TR-interacting protein 12) (TRIP-12)	TRIP12	S	124	SKSKKRHLDQEQQLKSAQSPSTSKAHTRKSG	1	4663412330	2.78e-207	323.2	313.47	0.57879						600230	205280		72389200	85816400	43323300	50537780	280244000	189979900	159615800	724246000	78890800	81456700	202655900	131356200			1481840		41943800	25594520	395684100	210757400	403162700	324895000	507215000	561307000	22593730	29914510	17859780	19685460	_HLDQEQQLKS(ad)AQSPSTSK_;_HLDQEQQLKS(ad)AQSPSTSKAHTR_;_HLDQEQQLKS(ad)AQSPSTSKAHTRK_;_KRHLDQEQQLKS(ad)AQSPSTSK_;_RHLDQEQQLKS(ad)AQSPSTSK_;_S(ad)AQSPSTSK_;_S(ad)AQSPSTSKAHTR_;_S(ad)AQSPSTSKAHTRK_;_SKKRHLDQEQQLKS(ad)AQSPSTSK_	2782
Q00839	Heterogeneous nuclear ribonucleoprotein U (hnRNP U) (GRIP120) (Nuclear p120 ribonucleoprotein) (Scaffold-attachment factor A) (SAF-A) (p120) (pp120)	HNRNPU	S	695	EKKQNTGSKKSNKNKSGKNQFNRGGGHRGRG	1	4647640580	4.03e-77	232.17	215.03	0.052657							380940		26038200	49727600	28954800	35287400	237485000	222786800	298042720	833526400	135621000	234432800	364819000	245134000			666900	342830	67587500	22490900	536059700	297924000	152311600	198873890	418296000	219668900	2545600	5753700	7784700	5097700	_KSNKNKS(ad)GKNQFNR_;_NKS(ad)GKNQFNR_;_S(ad)GKNQFNR_;_SNKNKS(ad)GKNQFNR_	1519
P16401	Histone H1.5 (Histone H1a) (Histone H1b) (Histone H1s-3)	HIST1H1B	S	92	EKNNSRIKLGLKSLVSKGTLVQTKGTGASGS	0.999802	4642252940	0	406.75	396.44	-0.027184	4951450	12765900	7378860	9058510	8489520	6816290	7909500	6564630	35214200	63548200	30361900	22722670	199549900	126451270	141365400	214634080	193616600	232071210	336770400	254250600	5595040	10743000	6468780	7216380	32669700	30609550	109669200	60490100	205813700	208751100	318402300	336036000	406968000	444556900	409515000	134257100	_SLVS(ad)KGTLVQTK_;_SLVS(ad)KGTLVQTKGTGASGSFK_;_SLVS(ad)KGTLVQTKGTGASGSFKLNK_;_SLVS(ad)KGTLVQTKGTGASGSFKLNKK_	2211
Q9Y3E1	Hepatoma-derived growth factor-related protein 3 (HRP-3) (Hepatoma-derived growth factor 2) (HDGF-2)	HDGFL3	S	155	EKAGSKRKKSYTSKKSSKQSRKSPGDEDDKD	0.999711	4294310880	7.42e-107	252.21	158.86	-0.68548			862490	658760	9723230	1043090	2634540	5230100	12280700	181754170	25965100	82761400	411612800	243960300	223435700	252595000	127291300	179024700	119325000	82713900	2464490	7552000	12075940	3788130	71040900	99243200	66278900	93829300	392254190	415847000	595778000	423852000	55083730	33395910	26764310	32190600	_KSYTSKKS(ad)SK_;_KSYTSKKS(ad)SKQSR_;_SYTSKKS(ad)SK_;_SYTSKKS(ad)SKQSR_	1350
P35251	Replication factor C subunit 1 (Activator 1 140 kDa subunit) (A1 140 kDa subunit) (Activator 1 large subunit) (Activator 1 subunit 1) (DNA-binding protein PO-GA) (Replication factor C 140 kDa subunit) (RF-C 140 kDa subunit) (RFC140) (Replication factor C large subunit)	RFC1	S	384	PEDSEKKRTNYQAYRSYLNREGPKALGSKEI	0.999834	4269477760	5.42e-172	287.95	276.97	-0.35924		366980			6622350	2343770	2625880	2986880	117580200	226251300	102373000	155845600	228660600	111050300	143854400	178333000	21528390	22436190	26639130	22851690	1449200	2040560		1255640	95360700	53749010	325114700	106198000	470159900	463660800	604020500	753298000	5185560	3844940	5388630	6401960	_ESVSPEDSEKKRTNYQAYRS(ad)YLNREGPK_;_KRTNYQAYRS(ad)YLNR_;_KRTNYQAYRS(ad)YLNREGPK_;_RTNYQAYRS(ad)YLNREGPK_;_S(ad)YLNREGPK_;_S(ad)YLNREGPKALGSK_;_S(ad)YLNREGPKALGSKEIPK_;_TNYQAYRS(ad)YLNR_;_TNYQAYRS(ad)YLNREGPK_;_TNYQAYRS(ad)YLNREGPKALGSK_;_TNYQAYRS(ad)YLNREGPKALGSKEIPK_	2348
Q9Y5B9	FACT complex subunit SPT16 (Chromatin-specific transcription elongation factor 140 kDa subunit) (FACT 140 kDa subunit) (FACTp140) (Facilitates chromatin transcription complex subunit SPT16) (hSPT16)	SUPT16H	S	1039	VHSSGRGSNRGSRHSSAPPKKKRK_______	0.99668	4218683840	1.33e-05	96.342	70.224	-0.71617			130540		712160		6693400	837420	161595800	65916660	104384800	60263200	248838800	159746900	426065800	506605100	103148500	227661580	349290000	98605900	265900	266750	1934380		293244320	23959790	55869310	37620900	170840360	290626000	413565000	196592700	50699210	52497340	88939290	21266030	_GSRHSS(ad)APPKK_;_GSRHSS(ad)APPKKK_;_HSS(ad)APPK_;_HSS(ad)APPKK_;_HSS(ad)APPKKK_	3594
Q9UNQ2	Probable dimethyladenosine transferase (EC 2.1.1.183) (DIM1 dimethyladenosine transferase 1 homolog) (DIM1 dimethyladenosine transferase 1-like) (Probable 18S rRNA (adenine(1779)-N(6)/adenine(1780)-N(6))-dimethyltransferase) (Probable 18S rRNA dimethylase) (Probable S-adenosylmethionine-6-N',N'-adenosyl(rRNA) dimethyltransferase)	DIMT1	S	6	__________MPKVKSGAIGRRRGRQEQRRE	1	4088926030	4.02e-47	190.57	155.82	0.27104		440640	120150	142650	13963430	3986830	11600520	11087590	117587900	172352000	70393200	93075800	189114900	126100000	134328700	229092100	89027300	37923830	119450300	24012500	10308460	13437150	14656650	12064860	123641000	109526900	192354400	145847000	317209000	434734700	525194000	673867400	13960700	13587320	13716430	31019720	_PKVKS(ad)GAIGR_;_PKVKS(ad)GAIGRR_;_S(ad)GAIGRR_;_VKS(ad)GAIGR_;_VKS(ad)GAIGRR_	1470
Q8WXX5	DnaJ homolog subfamily C member 9 (HDJC9) (DnaJ protein SB73)	DNAJC9	S	253	MEAKYCKSSKGGGKKSALKKEKK________	1	3938630040	1.31e-99	246.64	222.23	0.062802			469080		2466090	1747220	3491600	1356520	86775900	140552860	113485640	93800200	381263500	99197500	145183800	294453000	113732800	105386300	233136800	133169000	1727490	7907480	4350650	1908990	101016800	14756360	113885130	77526500	152564300	411120000	369691700	384042000	22420100	68525730	186399500	71119500	_GGGKKS(ad)ALKK_;_GGGKKS(ad)ALKKEK_;_GGGKKS(ad)ALKKEKK_;_S(ad)ALKKEKK_;_SSKGGGKKS(ad)ALK_;_SSKGGGKKS(ad)ALKK_;_SSKGGGKKS(ad)ALKKEKK_	3187
P46776	60S ribosomal protein L27a (Large ribosomal subunit protein uL15)	RPL27A	S	16	MPSRLRKTRKLRGHVSHGHGRIGKHRKHPGG	0.999674	3868250380	1.56e-47	196.88	196.88	0.52195		1327500	2099400		4110800	2247110	1516800	10569000	304193900	3107750	1275380		1515150000	441948000	15580000	1919100	462236000	75972500	605966000	44250900	1916100				4878600	684470	24050900	15099200	69883000	47837240	21296900	140029000	7206860	1524370	20730600	19643000	_GHVS(ad)HGHGR_;_KLRGHVS(ad)HGHGR_;_LRGHVS(ad)HGHGR_	2473
P68104	Elongation factor 1-alpha 1 (EF-1-alpha-1) (Elongation factor Tu) (EF-Tu) (Eukaryotic elongation factor 1 A-1) (eEF1A-1) (Leukocyte receptor cluster member 7)	EEF1A1	S	454	KAVDKKAAGAGKVTKSAQKAQKAK_______	0.999981	3782286750	7.98e-84	226.65	203.01	0.53949	19885600	43795600	23374310	28257100	71299510	50263800	109602510	43464000	167791000	273099300	189831300	112102900	162807300	147510100	156646300	148021530	14891130	37052040	38158370	45281780	50108800	103835600	71106000	78707500	263372300	203707700	274922900	35442600	150804000	133452300	254224000	263850000	5513300	4836110	3561930	1706230	_AAGAGKVTKS(ad)AQK_;_AAGAGKVTKS(ad)AQKAQK_;_AVDKKAAGAGKVTKS(ad)AQK_;_KAAGAGKVTKS(ad)AQK_;_VTKS(ad)AQKAQK_	2587
Q96EY4	Translation machinery-associated protein 16	TMA16	S	9	_______MPKAPKGKSAGREKKVIHPYSRKA	1	3676650760	2.06e-153	294.52	277.53	-0.11139					1818630	1495200	4443320	224580	52751610	128241400	41356000	57564000	184577100	121752700	13036200	186910800	27108420	38158200	11372400	3974610	330330	762920		1081000	39439000	44170940	70738100	8238900	803651000	604742000	669056900	518260000	24788400	12452900		4153200	_APKGKS(ad)AGREK_;_GKS(ad)AGREKKVIHPYSR_;_PKAPKGKS(ad)AGR_;_PKAPKGKS(ad)AGREK_;_S(ad)AGREKKVIHPYSR_;_S(ad)AGREKKVIHPYSRK_	1661
P16401	Histone H1.5 (Histone H1a) (Histone H1b) (Histone H1s-3)	HIST1H1B	S	89	YDVEKNNSRIKLGLKSLVSKGTLVQTKGTGA	1	3485040860	8.28e-294	365.07	343.5	-0.62095	1073140	2339150	2332170	1520420	3085280	1283300	3050900	2212870	21921610	29585770	15670900	19269500	141994400	92963610	97147580	161473900	143489380	208036650	278982290	171734640	1684670	5241840	2367440	2726410	19717070	23034800	97206600	14886370	118775000	127524300	175616100	220267500	294529300	400989000	286757600	294549400	_S(ad)LVSKGTLVQTK_;_S(ad)LVSKGTLVQTKGTGASGSFK_;_S(ad)LVSKGTLVQTKGTGASGSFKLNK_;_S(ad)LVSKGTLVQTKGTGASGSFKLNKK_	2210
Q96GQ7	Probable ATP-dependent RNA helicase DDX27 (EC 3.6.4.13) (DEAD box protein 27)	DDX27	S	788	KQLGLPHQRRGGNFKSKSRYKRRK_______	0.999977	3470431890	5.15e-19	146.11	118.37	-0.053344	285660	306930	549530			212590		351360	89825000	53633000	44083000	46396280	402225000	195758000	116963000	165130700	19411000	26878100	32512000	31420500	1153180		1591500	492860	65509700	37358500	162692000	165979000	294322000	298393000	558331000	626611000	16285600	12849000	1160600	1761300	_RGGNFKS(ad)K_;_RGGNFKS(ad)KSR_	1607
P35659	Protein DEK	DEK	S	276	KREKPKQKATSKSKKSVKSANVKKADSSTTK	0.999998	3460428740	1.22e-83	230.36	219.38	0.4825			199340		4038560	5278860	2131560	1141550	47768120	132503200	100333380	69269840	20230900	172169000	13515900	77902300	50780780	19918300	184097000	13340700	2721650	1343820	669730	4035330	59577100	19085530	105809370	97230800	517772000	507453300	231120000	899309000	33067900	24797500	20255260	21561160	_ATSKSKKS(ad)VKSANVK_;_S(ad)VKSANVK_;_S(ad)VKSANVKK_;_S(ad)VKSANVKKADSSTTK_;_SKKS(ad)VKSANVK_;_SKKS(ad)VKSANVKK_;_SKKS(ad)VKSANVKKADSSTTK_	2375
P07305	Histone H1.0 (Histone H1') (Histone H1(0)) [Cleaved into: Histone H1.0, N-terminally processed]	H1F0	S	5	___________MTENSTSAPAAKPKRAKASK	0.999975	3409314030	1.05e-91	238.2	222.9	0.072815									247460	386610	814990	56068000	243362400	6498700	217433000	26528000	211786000	429825000	543282000	310182000					362590	703960	64719300	966120	181976000	233206000	112706000	257364000	56537900	121610000	223859000	108889000	_(ac)M(ox)TENS(ad)TSAPAAKPK_;_(ac)MTENS(ad)TSAPAAKPK_;_(ac)TENS(ad)TSAPAAKPK_;_M(ox)TENS(ad)TSAPAAKPK_;_MTENS(ad)TSAPAAKPK_;_TENS(ad)TSAPAAKPK_;_TENS(ad)TSAPAAKPKR_	2161
O15347	High mobility group protein B3 (High mobility group protein 2a) (HMG-2a) (High mobility group protein 4) (HMG-4)	HMGB3	S	162	AKLKEKYEKDVADYKSKGKFDGAKGPAKVAR	0.999994	3278376600	0	404.05	382.48	-0.21873					1172810		2320080	400080	36663490	96813900	28085050	26322400	214746600	111947800	87622500	132661900	148608500	99681500	276761800	188035900		1715170	412520	384810	23071320	12697780	107614400	76256800	170639000	268945000	468092000	404385000	145048700	76123400	34051110	37095280	_AAKLKEKYEKDVADYKS(ad)K_;_DVADYKS(ad)K_;_DVADYKS(ad)KGK_;_DVADYKS(ad)KGKFDGAK_;_DVADYKS(ad)KGKFDGAKGPAK_;_DVADYKS(ad)KGKFDGAKGPAKVAR_;_DVADYKS(ad)KGKFDGAKGPAKVARK_;_EKYEKDVADYKS(ad)K_;_EKYEKDVADYKS(ad)KGKFDGAKGPAK_;_LKEKYEKDVADYKS(ad)K_;_LKEKYEKDVADYKS(ad)KGKFDGAK_;_S(ad)KGKFDGAK_;_S(ad)KGKFDGAKGPAK_;_YEKDVADYKS(ad)K_	1696
Q14966	Zinc finger protein 638 (Cutaneous T-cell lymphoma-associated antigen se33-1) (CTCL-associated antigen se33-1) (Nuclear protein 220) (Zinc finger matrin-like protein)	ZNF638	S	808	AKTGQAKASVAKVNKSTGKSASSVKSVVTVA	0.999568	3270600140	0	376.03	366.44	0.27961	2999180	3025200	3421720	2400680	6380660	9954670	9108560	4238320	39224250	119930100	69905200	72333700	146439300	118332400	224572600	119297900	5631900	17329400	11471500	24085400	12927660	4180300	9211000	10068180	209024000	60357200	161353000	189748000	388614000	428178000	516857200	258071000	3772900	3594100	2751000	1809960	_ASVAKVNKS(ad)TGK_;_ASVAKVNKS(ad)TGKSASSVK_;_AVEIVTSTSAAKTGQAKASVAKVNKS(ad)TGK_;_TGQAKASVAKVNKS(ad)TGK_;_TGQAKASVAKVNKS(ad)TGKSASSVK_;_VNKS(ad)TGKSASSVK_	2818
P62807	Histone H2B type 1-C/E/F/G/I (Histone H2B.1 A) (Histone H2B.a) (H2B/a) (Histone H2B.g) (H2B/g) (Histone H2B.h) (H2B/h) (Histone H2B.k) (H2B/k) (Histone H2B.l) (H2B/l)	HIST1H2BC	S	125	HAVSEGTKAVTKYTSSK______________	0.999819	3228143490	7.51e-222	339.61	339.61	-0.28342	251570			658120				304700	37232000	80812700	35076700	17898000	390118000	326702400	158942000	162251000	230646000	145416000	402600000	104829000		8622600						10544000	179334000	146736000	190672000	201846000	131513000	38915700	124090000	102132000	_AVTKYTSS(ad)K_;_HAVSEGTKAVTKYTSS(ad)K_	2548
P62851	40S ribosomal protein S25 (Small ribosomal subunit protein eS25)	RPS25	S	26	DAGKSAKKDKDPVNKSGGKAKKKKWSKGKVR	0.999884	3220141210	1.37e-83	227.47	211.66	-0.93137			222300		2890270	790840	2810000	931770	68766490	109002200	41056800	27453400	176529500	115403400	294227600	457984000	78163500	84197000	166081000	100742200	188230	3716850	545240	1422180	82110100	64538400	187005600	146577300	324208000	211389800	406997000	30636190	7822170	15036100	1816200	8879580	_DAGKSAKKDKDPVNKS(ad)GGK_;_DKDPVNKS(ad)GGK_;_DKDPVNKS(ad)GGKAK_;_DKDPVNKS(ad)GGKAKK_;_KDKDPVNKS(ad)GGK_;_KDKDPVNKS(ad)GGKAK_;_SAKKDKDPVNKS(ad)GGK_;_SAKKDKDPVNKS(ad)GGKAK_	2576
P10412	Histone H1.4 (Histone H1b) (Histone H1s-4)	HIST1H1E	K	32	KTPVKKKARKSAGAAKRKASGPPVSELITKA	0.998367	3061535450	2.27e-35	167.14	145.57	0.0073813		6129200		5681900	18400430	19940000	12998000	6146400	1905900	268678700	670990	11651900	742757000	321909000	363550	2252700	83907000	12224920	11674910	6154100	8983200	304220			66085530	5245700	1408700		1113083200	27069000	227728000	47788000	7964300	22429000			_KSAGAAK(ad)RKASGPPVSELITK_;_SAGAAK(ad)RKASGPPVSELITK_;_SAGAAK(ad)RKASGPPVSELITKAVAASK_	466
P06748	Nucleophosmin (NPM) (Nucleolar phosphoprotein B23) (Nucleolar protein NO38) (Numatrin)	NPM1	S	195	DFDDEEAEEKAPVKKSIRDTPAKNAQKSNQN	0.999986	3035434720	1.63e-83	222.75	222.75	-0.33935	3727470	9565950	4967290	4402910	9119400	2061780	7318830	4158210	74741820	80806700	78197000	61323910	181809800	83515500	159875600	217299000	33692000	75786200	93836400	62605800	3334750	11235700	6478240	5604590	41988280	50346200	145059500	55843640	269475800	358164400	393406800	393311700	11914800	9427600	19837550	11193600	_APVKKS(ad)IR_;_APVKKS(ad)IRDTPAK_;_APVKKS(ad)IRDTPAKNAQK_;_S(ad)IRDTPAK_;_S(ad)IRDTPAKNAQK_	2141
P11388	DNA topoisomerase 2-alpha (EC 5.6.2.3) (DNA topoisomerase II, alpha isozyme)	TOP2A	S	1449	KRAAPKGTKRDPALNSGVSQKPDPAKTKNRR	1	3004287820	8.86e-166	294.59	279.74	0.025016					1186360		3879700		53858600	146609800	64596280	11800290	150061800	96981600	133800700	362150000	32331000	47421000	122790000	49467900		1349340	808500		82216900	38023510	106745200	165838500	377057000	293855900	250407600	351735000	29577600	14550280	7172640	8014820	_AAPKGTKRDPALNS(ad)GVSQKPDPAK_;_AAPKGTKRDPALNS(ad)GVSQKPDPAKTK_;_DPALNS(ad)GVSQKPDPAK_;_GTKRDPALNS(ad)GVSQKPDPAK_;_GTKRDPALNS(ad)GVSQKPDPAKTK_;_RAAPKGTKRDPALNS(ad)GVSQKPDPAK_;_RDPALNS(ad)GVSQKPDPAK_;_RDPALNS(ad)GVSQKPDPAKTK_	2218
P06748	Nucleophosmin (NPM) (Nucleolar phosphoprotein B23) (Nucleolar protein NO38) (Numatrin)	NPM1	S	207	VKKSIRDTPAKNAQKSNQNGKDSKPSSTPRS	0.999998	2913252540	8.84e-172	290.96	266.71	0.0050246	1244900	6525300	5700600	4268920	8631400	2338280	4280680	2829190	143630000	250559400	51054600	17126400	78475100	134598100	303700600	582292000	30544700	71383200	97375000	47107900	2887450	7958100	8647400	4410560	20421700	8963730	124126900	131960500	130473200	206833000	297950000	101093300	1663800	5476800	8338800	8381030	_NAQKS(ad)NQNGKDSKPSSTPR_;_NAQKS(ad)NQNGKDSKPSSTPRSK_;_S(ad)NQNGKDSKPSSTPR_;_S(ad)NQNGKDSKPSSTPRSK_;_SIRDTPAKNAQKS(ad)NQNGKDSKPSSTPR_	2152
Q01780	Exosome component 10 (EC 3.1.13.-) (Autoantigen PM/Scl 2) (P100 polymyositis-scleroderma overlap syndrome-associated autoantigen) (Polymyositis/scleroderma autoantigen 100 kDa) (PM/Scl-100) (Polymyositis/scleroderma autoantigen 2)	EXOSC10	S	866	KCIAAKKIKQSVGNKSMSFPTGKSDRGFRYN	0.999975	2908459740	2.58e-180	309.88	292.53	-0.62475					1233090	3738650	230120	375460	55531900	77263200	31040100	52706300	148185300	92123900	75190700	167608700	13161480	19007350	19113850	16585630	2040650	290850	537440	1866320	177239500	93498730	187311800	144264800	274135500	352399200	402902500	476697000	4737000	5134640	4603360	7704720	_IKQSVGNKS(ad)M(ox)SFPTGK_;_IKQSVGNKS(ad)M(ox)SFPTGKSDR_;_IKQSVGNKS(ad)M(ox)SFPTGKSDRGFR_;_IKQSVGNKS(ad)MSFPTGK_;_IKQSVGNKS(ad)MSFPTGKSDR_;_IKQSVGNKS(ad)MSFPTGKSDRGFR_;_KIKQSVGNKS(ad)M(ox)SFPTGK_;_KIKQSVGNKS(ad)M(ox)SFPTGKSDR_;_KIKQSVGNKS(ad)MSFPTGK_;_KIKQSVGNKS(ad)MSFPTGKSDR_;_QSVGNKS(ad)M(ox)SFPTGK_;_QSVGNKS(ad)M(ox)SFPTGKSDR_;_QSVGNKS(ad)M(ox)SFPTGKSDRGFR_;_QSVGNKS(ad)MSFPTGK_;_QSVGNKS(ad)MSFP…	2619
Q9BQ39	ATP-dependent RNA helicase DDX50 (EC 3.6.4.13) (DEAD box protein 50) (Gu-beta) (Nucleolar protein Gu2)	DDX50	R	696	GWSSGRSGRSGRSGGRSGGRSGRQSRQGSRS	0.989931	2876836800	4.39e-23	147.73	64.04	-0.09003											42535000	7552300														2498600			614800000	1090379900	14588000	1104483000					_SGGR(ad)SGGRSGR_;_SGRSGGR(ad)SGGRSGR_	1291
P42696	RNA-binding protein 34 (RNA-binding motif protein 34)	RBM34	S	400	QGLNFTSKTAEGHPKSLFIGEKAVLLKTKKK	1	2864583490	2e-270	350.35	350.35	-0.18887		228140	212470	186680	534120			864370	29410100	64705100	28053800	40183500	184823400	152369330	133106030	188298300	47551000	80032380	81747280	72344270	407540	887300		661780	36249990	25213500	57655860	69938900	397828800	329630200	410858700	382175300	10772000	9748100	20110700	7794550	_NVSKPKQGLNFTSKTAEGHPKS(ad)LFIGEK_;_QGLNFTSKTAEGHPKS(ad)LFIGEK_;_S(ad)LFIGEK_;_S(ad)LFIGEKAVLLK_;_S(ad)LFIGEKAVLLKTK_;_TAEGHPKS(ad)LFIGEK_;_TAEGHPKS(ad)LFIGEKAVLLK_;_TAEGHPKS(ad)LFIGEKAVLLKTK_	2426
Q9H1E3	Nuclear ubiquitous casein and cyclin-dependent kinase substrate 1 (P1)	NUCKS1	S	160	DYGSSKKKNKKMVKKSKPERKEKKMPKPRLK	0.999472	2741515120	1.95e-37	175.74	157.88	0.18203					2516500		4237110	2376500	27263250	80573940	21782400	33491370	129580700	214183600	123045000	79790300	29118800	62117900	226157300	1668010	251390	1517880		245510	22422300	34023200	75361800	10628700	197396350	163690220	578916500	479078000	12211000	77887590	31269000	18713000	_KM(ox)VKKS(ad)KPERK_;_M(ox)VKKS(ad)KPER_;_M(ox)VKKS(ad)KPERK_;_M(ox)VKKS(ad)KPERKEK_;_MVKKS(ad)KPERK_;_S(ad)KPERKEK_	3377
Q6ZU35	Cancer-related regulator of actin dynamics	CRAD	E	250	CKRQKAEAAEKRRLEEQRLQALERRLWEENR	0.996755	2701583380	0.000227441	75.589	50.135	0.082228					5610550		7448200	4770920	113565000	79346000	42788700	31179200	208715000	91995000		84141600	49080600	52351000	3569400	25803900	4622800	3984900	516760	5132050	52729000	6600700	5228000	107741000	1458451000	90323000	107220000		14402000	13996000	18326100	11945000	_RLEE(ad)QRLQALERR_	74
P16104	Histone H2AX (H2a/x) (Histone H2A.X)	H2AFX	R	4	____________MSGRGKTGGKARAKAKSRS	0.99905	2645453790	1.04e-47	203.02	142.94	-0.90989	2860700	9576400				1362800	17868000		333550000	56286000	37361400	8305300		905037000	30539000	90304000	120067000	169937000	14893000	407670		7383760	4901900	60949100	8503100	54667000	327963000	173780660	208950000								_(ac)SGR(ad)GKTGGKAR_;_(ac)SGR(ad)GKTGGKARAK_	1092
Q99729	Heterogeneous nuclear ribonucleoprotein A/B (hnRNP A/B) (APOBEC1-binding protein 1) (ABBP-1)	HNRNPAB	S	319	GPGYDYSQGSTNYGKSQRRGGHQNNYKPY__	0.999983	2625048040	5.11e-286	353.19	350.09	0.082274									68841500	80833300	23397000	20204600	193705000	54758000	249685000	477899900	27042700	22716140	62073000	90642000					202993000	34163900	146855000	169863800	79508700	255715900	163545000	180791000	2624800	1682800	11010400	4495600	_GSGGGGGGGGQGSTNYGKS(ad)QR_;_GSGGGGGGGGQGSTNYGKS(ad)QRR_;_GSGGGGGGGGQGSTNYGKS(ad)QRRGGHQNNYKPY_;_NRGNRGSGGGGGGGGQGSTNYGKS(ad)QR_;_S(ad)QRRGGHQNNYKPY_	3280
P49916	DNA ligase 3 (EC 6.5.1.1) (DNA ligase III) (Polydeoxyribonucleotide synthase [ATP] 3)	LIG3	S	227	VKGASFVTSTNPRKFSGFSAKPNNSGEAPSS	0.999994	2568687440	0	365.32	360.74	0.092671		1030800		849010	30659720	12184090	25076790	12518550	67419800	116355900	153779100	140808400	187627700	143958900	76756300	125038400	45440600	63425500	151514000	45618100	7896150	18080400	6004270	14270220	122045700	43564760	300124000	168296400	25145100	151755000	112682300	120978000	16228670	14649570	29271200	17634040	_GASFVTSTNPRKFS(ad)GFSAKPNNSGEAPSSPTPK_;_GASFVTSTNPRKFS(ad)GFSAKPNNSGEAPSSPTPKR_;_KFS(ad)GFSAKPNNSGEAPSSPTPK_;_KFS(ad)GFSAKPNNSGEAPSSPTPKR_;_KFS(ad)GFSAKPNNSGEAPSSPTPKRSLSSSK_	2488
P09429	High mobility group protein B1 (High mobility group protein 1) (HMG-1)	HMGB1	S	181	GKPDAAKKGVVKAEKSKKKKEEEEDEEDEED	0.999986	2555692190	4.24e-84	231.17	220.19	0.86281							1135100		45027000	53947800	33189210	10456100	70634000	15600380	240524320	301561900	172457000	84985500	553484000	249948310		306460	227180	200620	8260960	14098200	30247700	42703730	161248230	182488210	85049000	17192940	16537640	41552600	98910500	23717600	_GKPDAAKKGVVKAEKS(ad)KK_;_GVVKAEKS(ad)K_;_GVVKAEKS(ad)KK_;_KGVVKAEKS(ad)K_;_KGVVKAEKS(ad)KK_	2171
P39748	Flap endonuclease 1 (FEN-1) (EC 3.1.-.-) (DNase IV) (Flap structure-specific endonuclease 1) (Maturation factor 1) (MF1) (hFEN-1)	FEN1	S	94	IKPVYVFDGKPPQLKSGELAKRSERRAEAEK	0.999973	2524591670	1.19e-238	334.18	329.13	0.045535				1206000	1547700		2023300	1169300	47193600	27549100	36356300	41655710	364665600	130023200	197999300	167919000	132078400	156584500	255941100	270362700		1569200		629390	24684100	7147460	6037000	6859650	126984100	99275200	201211100	179996900	16305000	11723200	3623490	4271070	_M(ox)M(ox)ENGIKPVYVFDGKPPQLKS(ad)GELAK_;_M(ox)M(ox)ENGIKPVYVFDGKPPQLKS(ad)GELAKR_;_M(ox)M(ox)ENGIKPVYVFDGKPPQLKS(ad)GELAKRSER_;_M(ox)MENGIKPVYVFDGKPPQLKS(ad)GELAK_;_M(ox)MENGIKPVYVFDGKPPQLKS(ad)GELAKR_;_MMENGIKPVYVFDGKPPQLKS(ad)GELAKR_;_S(ad)GELAKR_	2413
Q96DN6	Methyl-CpG-binding domain protein 6 (Methyl-CpG-binding protein MBD6)	MBD6	E	871	KRGRRGGGGLRGINGEARPARGRKPGSRREP	0.999856	2509934300	0.0107276	49.765	25.214	0.86896					19530000	8491300	21793000	20433000	263540000	442510000	174190000	109080000		338200000			107780000				11567000				197170000	158490000		143440000		424200000			69520000				_RGRRGGGGLRGINGE(ad)AR_	68
Q14978	Nucleolar and coiled-body phosphoprotein 1 (140 kDa nucleolar phosphoprotein) (Nopp140) (Hepatitis C virus NS5A-transactivated protein 13) (HCV NS5A-transactivated protein 13) (Nucleolar 130 kDa protein) (Nucleolar phosphoprotein p130)	NOLC1	S	580	EEEEEKKKAAVVVSKSGSLKKRKQNEAAKEA	0.999998	2477535580	2.23e-183	309.45	297.15	-0.078084	1814070	4646750	2566470	2469320	8678490	5116730	5109050	5729660	67026410	111304400	66935000	52067400	126484600	103414900	155552760	214437200	27421400	29627560	18936140	68213120	3757890	11152990	6373720	6473480	73847300	45414680	229891400	70535220	145604560	176399800	276830900	341574100	3367830	3272080	2874040	2614160	_AAVVVSKS(ad)GSLK_;_AAVVVSKS(ad)GSLKK_;_AAVVVSKS(ad)GSLKKR_;_KAAVVVSKS(ad)GSLK_;_KAAVVVSKS(ad)GSLKK_;_KKAAVVVSKS(ad)GSLK_;_S(ad)GSLKKR_;_S(ad)GSLKKRK_;_S(ad)GSLKKRKQNEAAK_;_S(ad)GSLKKRKQNEAAKEAETPQAK_	1438
Q86WJ1	Chromodomain-helicase-DNA-binding protein 1-like (EC 3.6.4.12) (Amplified in liver cancer protein 1)	CHD1L	S	880	ARGIPTYIYYFPRSKSAVLHSQSSSSSSRQL	0.999802	2463103790	3.35e-151	269.11	263.34	-0.091364	1859100	4875500	2222100	3847070	35615200	7766710	6579520	20642800	170047000	176876600	141758400	115008100	55725600	112841000	19782000	69552800	32203330	200105460	289461400	255352720	4746100	9178100	1571000	573740	4484250	26797800	8923800	321900	78109500	95921200	208816600	230144000	467680	41252000	6233000	23440710	_GIPTYIYYFPRSKS(ad)AVLHSQSSSSSSR_;_S(ad)AVLHSQSSSSSSR_;_S(ad)AVLHSQSSSSSSRQLVP_;_SKS(ad)AVLHSQSSSSSSR_;_SKS(ad)AVLHSQSSSSSSRQLVP_	3030
P09874	Poly [ADP-ribose] polymerase 1 (PARP-1) (EC 2.4.2.30) (ADP-ribosyltransferase diphtheria toxin-like 1) (ARTD1) (DNA ADP-ribosyltransferase PARP1) (EC 2.4.2.-) (NAD(+) ADP-ribosyltransferase 1) (ADPRT 1) (Poly[ADP-ribose] synthase 1) (Protein poly-ADP-ribosyltransferase PARP1) (EC 2.4.2.-)	PARP1	S	504	PVEVVAPRGKSGAALSKKSKGQVKEEGINKS	1	2448074130	3.62e-295	379.59	360.77	0.052313	849980	1482780	1581500	530150	2242500		2794200	1193700	61720550	48697200	29065000	20424800	112232000	80595400	82349100	243859500	158170000	210920000	262705000	247854000	793210	1789140	1967600	239520	30513000	14825700	176992100	5850600	84484800	50585900	101117000	64887600	44113000	90669000	133777000	76201600	_AEPVEVVAPRGKSGAALS(ad)KK_;_GKSGAALS(ad)K_;_GKSGAALS(ad)KK_	2176
Q9Y3Y2	Chromatin target of PRMT1 protein (Friend of PRMT1 protein) (Small arginine- and glycine-rich protein) (SRAG)	CHTOP	S	13	___MAAQSAPKVVLKSTTKMSLNERFTNMLK	0.999402	2447284830	4.41e-181	300.32	294.03	0.05517									12045710	19460300	15038660	16503800	192565300	150498680	89792210	198646900	157589150	208491300	180476300	142049500			713060		10844590	12146550	16109400	21608010	129318300	139673100	186794600	196027400	105024420	103678000	69896800	72292790	_(ac)AAQSAPKVVLKS(ad)TTK_;_(ac)AAQSAPKVVLKS(ad)TTKM(ox)SLNER_;_(ac)AAQSAPKVVLKS(ad)TTKMSLNER_;_AAQSAPKVVLKS(ad)TTK_;_M(ox)AAQSAPKVVLKS(ad)TTK_;_MAAQSAPKVVLKS(ad)TTK_;_S(ad)TTKMSLNER_;_VVLKS(ad)TTK_;_VVLKS(ad)TTKM(ox)SLNER_;_VVLKS(ad)TTKM(ox)SLNERFTNM(ox)LK_;_VVLKS(ad)TTKMSLNER_	3576
P35251	Replication factor C subunit 1 (Activator 1 140 kDa subunit) (A1 140 kDa subunit) (Activator 1 large subunit) (Activator 1 subunit 1) (DNA-binding protein PO-GA) (Replication factor C 140 kDa subunit) (RF-C 140 kDa subunit) (RFC140) (Replication factor C large subunit)	RFC1	S	529	KRKISPSKKESESKKSRPTSKRDSLAKTIKK	0.999006	2421693110	3.49e-203	323.37	301.52	-0.37052							12483300		74274100	168745100	11849340	5405900	30817500	32944400	262975130	359175300	986120	20019000	70961000	1105400					24325750	77170200	199519200	230447000	30798300	193624700	67484800	526769400	8731170		11081000		_ESESKKS(ad)RPTSKR_;_ESESKKS(ad)RPTSKRDSLAK_;_ISPSKKESESKKS(ad)RPTSK_;_ISPSKKESESKKS(ad)RPTSKR_;_S(ad)RPTSKR_;_S(ad)RPTSKRDSLAK_	2341
P17096	High mobility group protein HMG-I/HMG-Y (HMG-I(Y)) (High mobility group AT-hook protein 1) (High mobility group protein A1) (High mobility group protein R)	HMGA1	K	7	_________MSESSSKSSQPLASKQEKDGTE	0.902067	2421560000	0	370.51	354.96	-0.70961													147760000															2273800000									_(ac)SESSSK(ad)SSQPLASKQEK_;_(ac)SESSSK(ad)SSQPLASKQEKDGTEKR_	506
Q9NR30	Nucleolar RNA helicase 2 (EC 3.6.4.13) (DEAD box protein 21) (Gu-alpha) (Nucleolar RNA helicase Gu) (Nucleolar RNA helicase II) (RH II/Gu)	DDX21	S	759	FRGQREGSRGPRGQRSGGGNKSNRSQNKGQK	0.998757	2345685823	9.55e-137	277.94	261.07	0.48027									24344300	132153773	33777800	21347300	394999000	214799800	143379000	424560000	37392800	72826900	35599000	12938400					61234800	330560	67505200	3272690	197684000	188537000	232899000	42888800	815500		1122200	1278000	_EGSRGPRGQRS(ad)GGGNK_;_EGSRGPRGQRS(ad)GGGNKSNR_;_GPRGQRS(ad)GGGNK_;_GQRS(ad)GGGNKSNR_	3424
P49916	DNA ligase 3 (EC 6.5.1.1) (DNA ligase III) (Polydeoxyribonucleotide synthase [ATP] 3)	LIG3	S	912	AKPSAMKVGEKLATKSSPVKVGEKRKAADET	0.999665	2332505220	5.04e-259	350.72	336.38	-0.26393	354750	943710	1189670	936640	27042300	9871910	12542390	8283530	143627400	111384300	127234800	25698490	115186300	67461900	109854880	186317000	33419280	31697400	59393900	34056000	3701300	12751430	4649690	9679270	108903700	41083430	130853400	72681650	117834800	95492300	322719000	259325300	10784540	14308540	11433630	9806690	_LATKS(ad)SPVK_;_LATKS(ad)SPVKVGEK_;_LATKS(ad)SPVKVGEKR_;_LATKS(ad)SPVKVGEKRK_;_LATKS(ad)SPVKVGEKRKAADETLC(ca)QTK_;_S(ad)SPVKVGEK_;_S(ad)SPVKVGEKR_;_S(ad)SPVKVGEKRK_;_S(ad)SPVKVGEKRKAADETLC(ca)QTK_;_VGEKLATKS(ad)SPVK_;_VGEKLATKS(ad)SPVKVGEK_;_VGEKLATKS(ad)SPVKVGEKR_;_VGEKLATKS(ad)SPVKVGEKRKAADETLC(ca)QTK_	2499
Q9NVP1	ATP-dependent RNA helicase DDX18 (EC 3.6.4.13) (DEAD box protein 18) (Myc-regulated DEAD box protein) (MrDb)	DDX18	S	662	KKVEKSKIFKHISKKSSDSRQFSH_______	0.99972	2321292600	1.71e-154	298.78	289	-0.00095053			121660						8019800	47585000	20220800	17139370	193583500	162157100	127926070	92440980	49678700	39385700	37961620	57506300		193060			33406400	10657600	104182500	101222050	219358000	211604000	363278000	391753800	8633890	1186700	14333300	7756700	_HISKKS(ad)SDSR_;_HISKKS(ad)SDSRQFSH_;_IFKHISKKS(ad)SDSR_;_IFKHISKKS(ad)SDSRQFSH_;_KS(ad)SDSRQFSH_;_S(ad)SDSRQFSH_;_SKIFKHISKKS(ad)SDSR_;_SKIFKHISKKS(ad)SDSRQFSH_	3461
P07910	Heterogeneous nuclear ribonucleoproteins C1/C2 (hnRNP C1/C2)	HNRNPC	S	162	PPIARAVVPSKRQRVSGNTSRRGKSGFNSKS	1	2250576050	6.82e-100	249.32	238.34	-0.13503		490850		809860	355820	1411500	1057900		23560700	14514820	28756700	16500560	54568600	79907900	52674000	97403600	1994150	11540560	17575700	10214000	536070		160860	1017200	66854800	43096050	98180600	79783060	247326400	295182900	224781000	774766000		3424850	1856360	272680	_AVVPSKRQRVS(ad)GNTSR_;_QRVS(ad)GNTSR_;_QRVS(ad)GNTSRR_;_QRVS(ad)GNTSRRGK_	1585
Q9NR30	Nucleolar RNA helicase 2 (EC 3.6.4.13) (DEAD box protein 21) (Gu-alpha) (Nucleolar RNA helicase Gu) (Nucleolar RNA helicase II) (RH II/Gu)	DDX21	S	765	GSRGPRGQRSGGGNKSNRSQNKGQKRSFSKA	0.999568	2217286960	7.39e-181	315.29	306.03	-0.61855					315170				18739440	66042200	32601460	9848730	261036800	133306500	16102010	226181800	146261000	117362760	25438180	20292940			147480		17092600	45662720	45001100	17199170	210185500	246934300	454155330	101250700	2190270	2280300		1658500	_EGSRGPRGQRSGGGNKS(ad)NR_;_GQRS(ad)GGGNKSNRSQNK_;_GQRSGGGNKS(ad)NR_;_GQRSGGGNKS(ad)NRSQNK_;_SGGGNKS(ad)NRSQNK_;_SGGGNKS(ad)NRSQNKGQK_;_SGGGNKS(ad)NRSQNKGQKR_;_SGGGNKS(ad)NRSQNKGQKRSFSK_	3425
P10412	Histone H1.4 (Histone H1b) (Histone H1s-4)	HIST1H1E	S	58	LITKAVAASKERSGVSLAALKKALAAAGYDV	0.999947	2158498850	9.36e-25	146.3	131.13	0.10791									10454000	13991000	7947900	289800	63605000	61896000	16500300	3392400	155032000	132130000		394238000			347470		15368000		228100000	65436000	99483400	56823600	89763000	3918980	184114000	141878000	413790000		_AVAASKERSGVS(ad)LAALK_;_AVAASKERSGVS(ad)LAALKK_;_SGVS(ad)LAALKK_	2204
Q86V81	THO complex subunit 4 (Tho4) (Ally of AML-1 and LEF-1) (Aly/REF export factor) (Transcriptional coactivator Aly/REF) (bZIP-enhancing factor BEF)	ALYREF	S	142	AEFGTLKKAAVHYDRSGRSLGTADVHFERKA	0.999758	2103160050	2.97e-36	172.8	172.8	0.56488	188340	811000	522230	332520	468310	285000			4778800	16112200	7756500	3608600	101934000	101045000	81893000	101607000	177749000	160867000	337783000	171312000	364290		694500	317770	11039200	3029300	148664000	53032900	69202000	58683000	84514000	42070770	99371900	119521200	110091100	33510620	_AAVHYDRS(ad)GR_;_KAAVHYDRS(ad)GR_	3019
P26583	High mobility group protein B2 (High mobility group protein 2) (HMG-2)	HMGB2	S	168	EKYEKDIAAYRAKGKSEAGKKGPGRPTGSKK	0.991875	2069469530	1.83e-116	257.04	240.42	-0.12584									23969600	52128000	33961000	7889600	53344800	242960000	150226000	166896000	15359800	95573000	141263000	29173200				233930	9812300	4197400	71134000	19322900	62949000	223550000	95480000	570046000					_GKS(ad)EAGKKGPGRPTGSK_	2310
Q9NR30	Nucleolar RNA helicase 2 (EC 3.6.4.13) (DEAD box protein 21) (Gu-alpha) (Nucleolar RNA helicase Gu) (Nucleolar RNA helicase II) (RH II/Gu)	DDX21	S	74	KKKAEPSEVDMNSPKSKKAKKKEEPSQNDIS	0.999722	2038975030	8.61e-157	285.58	264.01	0.51334	156000	340750			509190			253490	4072860	27125400	28183800	5876860	82647600	101654200	191889900	354309000	21290600	16112900	83144900	87860300		430130	196850	200360	60119600	18483630	178198000	142663300	224023400	120726900	194491100	79248300	4894800	5857310	861700	3151900	_AEPSEVDM(ox)NSPKS(ad)K_;_AEPSEVDM(ox)NSPKS(ad)KKAK_;_AEPSEVDMNSPKS(ad)KKAK_;_KAEPSEVDM(ox)NSPKS(ad)K_;_KAEPSEVDM(ox)NSPKS(ad)KK_;_KAEPSEVDM(ox)NSPKS(ad)KKAK_;_KAEPSEVDMNSPKS(ad)K_;_KAEPSEVDMNSPKS(ad)KK_;_KAEPSEVDMNSPKS(ad)KKAK_;_KKAEPSEVDM(ox)NSPKS(ad)K_;_KKAEPSEVDM(ox)NSPKS(ad)KK_;_KKAEPSEVDM(ox)NSPKS(ad)KKAK_;_KKAEPSEVDMNSPKS(ad)KK_	3421
Q00839-2	Heterogeneous nuclear ribonucleoprotein U (hnRNP U) (GRIP120) (Nuclear p120 ribonucleoprotein) (Scaffold-attachment factor A) (SAF-A) (p120) (pp120)	HNRNPU	S	187	QPQQQRGAAKEAAGKSSGPTSLFAVTVAPPG	0.999506	2029007384	0	526.64	515.66	-0.2703							452740		26695800	98480100	40427100	96755700	85953430	234124600		9754230	3860850	5518770	1182900				685880	467780	931724	23259100	31712900	816080	124774600	357984400	616310000	264177000	4681700				_EAAGKS(ad)SGPTSLFAVTVAPPGARQGQQQAGGDGK_;_EAAGKS(ad)SGPTSLFAVTVAPPGARQGQQQAGGDGKTEQK_;_GAAKEAAGKS(ad)SGPTSLFAVTVAPPGARQGQQQAGGDGK_;_S(ad)SGPTSLFAVTVAPPGARQGQQQAGGDGK_;_S(ad)SGPTSLFAVTVAPPGARQGQQQAGGDGKTEQK_;_S(ad)SGPTSLFAVTVAPPGARQGQQQAGGDGKTEQKGGDK_;_S(ad)SGPTSLFAVTVAPPGARQGQQQAGGDGKTEQKGGDKK_	1516
P09874	Poly [ADP-ribose] polymerase 1 (PARP-1) (EC 2.4.2.30) (ADP-ribosyltransferase diphtheria toxin-like 1) (ARTD1) (DNA ADP-ribosyltransferase PARP1) (EC 2.4.2.-) (NAD(+) ADP-ribosyltransferase 1) (ADPRT 1) (Poly[ADP-ribose] synthase 1) (Protein poly-ADP-ribosyltransferase PARP1) (EC 2.4.2.-)	PARP1	S	16	MAESSDKLYRVEYAKSGRASCKKCSESIPKD	0.999994	1997348430	7.14e-222	338.14	338.14	-0.26881					3833090	4457120	2314600	388160	75981480	77149000	58776370	32788640	88944400	112131820	28970600	84596800	54676400	66469780	59018900	64475400	5822210	4357800	3065720	3957450	34075070	37869800	29491970	61386400	145290500	218895900	341710600	249481000	24390920	12752900	5103790	4723840	_(ac)AESSDKLYRVEYAKS(ad)GR_;_(ac)AESSDKLYRVEYAKS(ad)GRASC(ca)K_;_(ac)AESSDKLYRVEYAKS(ad)GRASC(ca)KK_;_LYRVEYAKS(ad)GR_;_LYRVEYAKS(ad)GRASC(ca)K_;_LYRVEYAKS(ad)GRASC(ca)KK_;_VEYAKS(ad)GR_	2180
Q9BXS6	Nucleolar and spindle-associated protein 1 (NuSAP)	NUSAP1	S	255	SVASTPISQRRSQGRSCGPASQSTLGLKGSL	1	1959541950	3.62e-207	320.92	302.38	-0.052622						1920800	553620	470090	50879700	27212900	15650840	18956200	143620900	69283700	61707300	71257100	12244190	16966100	17078230	12268500	2558800	476400	1227690	1432690	59070200	36867400	109128550	36885900	228643800	279531600	323526000	355442800	463470	1915260	1079250	1221970	_RSQGRS(ad)C(ca)GPASQSTLGLK_;_RSQGRS(ad)C(ca)GPASQSTLGLKGSLK_;_S(ad)C(ca)GPASQSTLGLK_;_S(ad)C(ca)GPASQSTLGLKGSLK_;_S(ad)C(ca)GPASQSTLGLKGSLKR_;_SQGRS(ad)C(ca)GPASQSTLGLK_;_SQGRS(ad)C(ca)GPASQSTLGLKGSLK_;_SQGRS(ad)C(ca)GPASQSTLGLKGSLKR_	3349
P61247	40S ribosomal protein S3a (Small ribosomal subunit protein eS1) (v-fos transformation effector protein) (Fte-1)	RPS3A	Y	155	VGFTKKRNNQIRKTSYAQHQQVRQIRKKMME	0.999898	1932545600	2.25e-73	221.5	161.2	0.095154		282800	241540		842060	528980		699270	14281590	20852190	16120260	13685040	109714300	45380100	27881600	84904900	31770500	34065600	52796500	43627000	620130	1319520	2965440	1172940	64661100	33374500	71631300	99370300	176204500	214758600	331405000	257563000	41821600	65412090	31494650	41096700	_KTSY(ad)AQHQQVR_;_KTSY(ad)AQHQQVRQIR_;_KTSY(ad)AQHQQVRQIRK_;_NNQIRKTSY(ad)AQHQQVR_;_NNQIRKTSY(ad)AQHQQVRQIR_;_RNNQIRKTSY(ad)AQHQQVR_;_TSY(ad)AQHQQVR_;_TSY(ad)AQHQQVRQIR_;_TSY(ad)AQHQQVRQIRKK_	3809
Q9Y2S6	Translation machinery-associated protein 7 (Coiled-coil domain-containing protein 72)	TMA7	S	61	KAAGKGPLATGGIKKSGKK____________	0.999853	1878955020	1.16e-253	354.04	323.71	0.11276		1227340		1098110	1858270	4891600	3532170	1374480	28383600	82808800	36076300	25193700	126795160	52765300	17151330	118477800	8524100	17336100	11279300	15143500	1715430	1821080	218520	3327720	28881300	47919700	59446500	23746900	234275000	180548700	283923790	449972300	1627800	2703650	2030270	2879400	_AAGKGPLATGGIKKS(ad)GK_;_AAGKGPLATGGIKKS(ad)GKK_;_GPLATGGIKKS(ad)GK_;_GPLATGGIKKS(ad)GKK_	3559
P07910	Heterogeneous nuclear ribonucleoproteins C1/C2 (hnRNP C1/C2)	HNRNPC	K	170	PSKRQRVSGNTSRRGKSGFNSKSGQRGSSKS	0.986632	1859632540	3.17e-55	208.52	187.95	-0.096726										33617000	32222000	1838600	58617400	54240000		97558500		4813400				527350			11881000	46637000	111990000		546941000	463690000	63046000	331101000		912290			_GK(ad)SGFNSK_;_VSGNTSRRGK(ad)SGFNSK_	271
P05114	Non-histone chromosomal protein HMG-14 (High mobility group nucleosome-binding domain-containing protein 1)	HMGN1	S	25	EGAAKEEPKRRSARLSAKPPAKVEAKPKKAA	1	1810543830	1.83e-116	257.04	249.19	0.10348				216960	842410	415870		326540	34612400	27297700	16112300	32071600	176809600	80312400	107651500	152882700	91896500	74417300	105356600	91290900	377720	291770		647660	17309400	7103800	56907200	28043500	129620400	137535730	168619000	195297900	16735300	17282540	20999680	21258950	_LS(ad)AKPPAKVEAKPK_;_SARLS(ad)AK_;_SARLS(ad)AKPPAKVEAKPK_	1759
Q69YH5	Cell division cycle-associated protein 2 (Recruits PP1 onto mitotic chromatin at anaphase protein) (Repo-Man)	CDCA2	S	556	KSQETKCTKRALPKKSQVLKSCRKKKGKGKK	0.999671	1810356910	3.41e-27	166.69	128.02	0.026166					595090	2611530	1636210	1090370	49585800	72135400	30082550	46279020	97466100	75826300	101669000	144023000	22693650	31855700	38636300	26552000	1701250	1084400	1039600	3732550	64762100	52709000	151046300	39186720	124644000	168926000	216826000	214030000	6979400	5473010	7938390	7540170	_ALPKKS(ad)QVLK_;_ALPKKS(ad)QVLKSC(ca)R_;_RALPKKS(ad)QVLK_	1727
Q02880	DNA topoisomerase 2-beta (EC 5.6.2.3) (DNA topoisomerase II, beta isozyme)	TOP2B	S	1320	REKKEPGTRVRKTPTSSGKPSAKKVKKRNPW	0.992978	1797585650	1.52e-50	191.79	124.8	-0.32552					2231230	915910	2590060	516110	34676410	54232900	16935000	30826790	56519000	42230900	169584000	104858900	14504000	17622780	40452000	24908700	878220	681420	3818400	1850400	70779300	16304450	194182000	192465900	119262000	134173000	240223000	180636000	4507170		20083800	4135900	_KTPTS(ad)SGKPSAK_;_KTPTS(ad)SGKPSAKK_;_TPTS(ad)SGKPSAK_;_VRKTPTS(ad)SGKPSAK_	2654
P11388	DNA topoisomerase 2-alpha (EC 5.6.2.3) (DNA topoisomerase II, alpha isozyme)	TOP2A	S	1491	SNFEKIVSKAVTSKKSKGESDDFHMDFDSAV	0.999963	1778403010	0	494.08	458.4	-0.035168									20592540	30874770	21595130	14780000	113210900	70660080	50654670	100400580	63416320	29401780	79066950	60580030			293820	172110	24870060	13841050	57614900	12841490	202278400	179366300	231567000	323248000	51316010	15485350	6765000	3509770	_AVTSKKS(ad)KGESDDFHM(ox)DFDSAVAPR_;_AVTSKKS(ad)KGESDDFHM(ox)DFDSAVAPRAK_;_AVTSKKS(ad)KGESDDFHMDFDSAVAPR_;_AVTSKKS(ad)KGESDDFHMDFDSAVAPRAK_;_IVSKAVTSKKS(ad)KGESDDFHM(ox)DFDSAVAPR_;_KS(ad)KGESDDFHM(ox)DFDSAVAPR_;_S(ad)KGESDDFHM(ox)DFDSAVAPRAK_;_S(ad)KGESDDFHMDFDSAVAPRAK_	2220
P09651	Heterogeneous nuclear ribonucleoprotein A1 (hnRNP A1) (Helix-destabilizing protein) (Single-strand RNA-binding protein) (hnRNP core protein A1) [Cleaved into: Heterogeneous nuclear ribonucleoprotein A1, N-terminally processed]	HNRNPA1	S	368	NQGGYGGSSSSSSYGSGRRF___________	0.999998	1778100170	1.34e-131	282.05	279.56	-0.10447				3022300	2937900					45082000	43660000	85517000	33878000				858770	1841900						3366300		20381000	32935000		113390000	423330000	425140000	542760000					_NQGGYGGSSSSSSYGS(ad)GR_;_SSGPYGGGGQYFAKPRNQGGYGGSSSSSSYGS(ad)GRRF_	1815
P17844	Probable ATP-dependent RNA helicase DDX5 (EC 3.6.4.13) (DEAD box protein 5) (RNA helicase p68)	DDX5	S	30	GFGAPRFGGSRAGPLSGKKFGNPGEKLVKKK	1	1774667980	6.26e-91	235.7	226.78	0.27496				170000	1162580	770640	429360	865800	45456300	74071500	38582700	52790100	119503600	76326900	39736500	66667000	6788710	10401360	6450780	7441350	381740	1309070	210680	247360	107003730	34642300	112084900	77481880	162628700	199800400	286695000	239685700	3086510	1118800		676030	_AGPLS(ad)GKK_;_AGPLS(ad)GKKFGNPGEK_;_AGPLS(ad)GKKFGNPGEKLVK_;_AGPLS(ad)GKKFGNPGEKLVKK_;_FGGSRAGPLS(ad)GK_;_FGGSRAGPLS(ad)GKK_;_FGGSRAGPLS(ad)GKKFGNPGEK_;_FGGSRAGPLS(ad)GKKFGNPGEKLVK_	2271
P61313	60S ribosomal protein L15 (Large ribosomal subunit protein eL15)	RPL15	S	171	HKHREMRGLTSAGRKSRGLGKGHKFHHTIGG	0.999589	1754326380	5.04e-52	202.29	174.01	0.27243									13749950	19194400	16238800	11377000	165664600	112145000	84819900	142623800	66535000	75973110	69125800	66426000					61861080	25276100	117795700	114907000	69678500	157036000	116369100	40301810	31384500	68862530	49805500	57175200	_GLTSAGRKS(ad)R_;_GLTSAGRKS(ad)RGLGK_;_S(ad)RGLGKGHK_	2555
Q5SSJ5	Heterochromatin protein 1-binding protein 3 (Protein HP1-BP74)	HP1BP3	S	543	ATSARKEVKLPGKGKSTMKKSFRVKK_____	0.999496	1703302040	2.13e-51	200.69	170.85	0.44127		500950		259660	1064790	642000	343200	1145850	36536940	66060920	32620990	41824200	86206900	91927300	134278900	118080900	34364240	77991900	130492500	79872100	1039360	2398480	2146200	655510	41518100	16390780	76108900	38232700	118222500	86248500	187197600	129411700	14584810	15349400	25940810	13642450	_EVKLPGKGKS(ad)TM(ox)K_;_EVKLPGKGKS(ad)TM(ox)KK_;_EVKLPGKGKS(ad)TMK_;_EVKLPGKGKS(ad)TMKK_;_GKS(ad)TMKK_;_GKS(ad)TMKKSFR_;_KEVKLPGKGKS(ad)TM(ox)K_;_LPGKGKS(ad)TM(ox)K_;_LPGKGKS(ad)TM(ox)KK_;_LPGKGKS(ad)TMK_;_LPGKGKS(ad)TMKK_;_S(ad)TMKKSFR_	2914
P45973	Chromobox protein homolog 5 (Antigen p25) (Heterochromatin protein 1 homolog alpha) (HP1 alpha)	CBX5	S	103	NKRKSNFSNSADDIKSKKKREQSNDIARGFE	0.999991	1670111540	7.44e-300	373.94	364.35	0.081746					234750			253230	4002950	5193900	3099660	7426430	92272800	65622610	100904480	122396300	37339200	111489700	316978760	193066000					5306490	1823110	23378010	16841160	84320600	74405000	114241400	184033600	7078760	28785890	41227700	28389050	_KSNFSNSADDIKS(ad)K_;_KSNFSNSADDIKS(ad)KK_;_KSNFSNSADDIKS(ad)KKKR_;_SNFSNSADDIKS(ad)K_;_SNFSNSADDIKS(ad)KK_;_SNFSNSADDIKS(ad)KKKR_;_SNFSNSADDIKS(ad)KKKREQSNDIAR_;_SNFSNSADDIKS(ad)KKKREQSNDIARGFER_	2431
P07910	Heterogeneous nuclear ribonucleoproteins C1/C2 (hnRNP C1/C2)	HNRNPC	S	177	SGNTSRRGKSGFNSKSGQRGSSKSGKLKGDD	0.999981	1648470580	1.15e-77	228.73	205.66	0.24795			152680		1884710	200250	2415200	179260	19434300	47856800	20567500	42376900	92541600	89967400	74051300	36824000	14912500	23828000	17448500	16526600	144330	1038100	1924380	650720	45637000	24828800	32334700	48039000	228049000	170829000	430056000	140225000	9768200	7246100	3036450	3496300	_GKSGFNSKS(ad)GQR_;_GKSGFNSKS(ad)GQRGSSK_;_RGKSGFNSKS(ad)GQR_;_SGFNSKS(ad)GQR_;_SGFNSKS(ad)GQRGSSK_;_SGFNSKS(ad)GQRGSSKSGK_	1588
P29372-2	DNA-3-methyladenine glycosylase (EC 3.2.2.21) (3-alkyladenine DNA glycosylase) (3-methyladenine DNA glycosidase) (ADPG) (N-methylpurine-DNA glycosylase)	MPG	S	5	___________MPARSGAQFCRRMGQKKQRP	1	1608515570	2.24e-19	144.77	132.82	0.24019	2240050	4043990	3785630	3376080	13637600	9715570	6386500	6662490	67754500	104830000	43434100	70912200	68664300	34703300	30760000	43716600	5684680	14719600	10168000	10149000	11147720	15535800	13524800	12147500	42344300	70073600	48977200	66561500	89561500	278890000	291164000	103215000	701400	1339900	5266360	2720800	_PARS(ad)GAQFC(ca)R_;_PARS(ad)GAQFC(ca)RR_;_S(ad)GAQFC(ca)RR_	2321
Q08945	FACT complex subunit SSRP1 (Chromatin-specific transcription elongation factor 80 kDa subunit) (Facilitates chromatin transcription complex 80 kDa subunit) (FACT 80 kDa subunit) (FACTp80) (Facilitates chromatin transcription complex subunit SSRP1) (Recombination signal sequence recognition protein 1) (Structure-specific recognition protein 1) (hSSRP1) (T160)	SSRP1	S	641	KSKKKKKVKVKMEKKSTPSRGSSSKSSSRQL	0.999742	1602110930	1.98e-71	214.81	182.02	0.63018		479750	422280	529500	15398070	474340	14592650	5367170	81780100	90403700	46566700	22783200	76288300	53125500	89532700	88177600	19799930	16221160	39231800	26999660	2077670	10705800	2942530	1261390	55254270	19647210	84994070	72965200	135515400	192524700	211773000	69661000	8713980	29515080	8846120	7539400	_M(ox)EKKS(ad)TPSR_;_M(ox)EKKS(ad)TPSRGSSSK_;_M(ox)EKKS(ad)TPSRGSSSKSSSR_;_MEKKS(ad)TPSR_;_MEKKS(ad)TPSRGSSSK_;_VKM(ox)EKKS(ad)TPSR_;_VKM(ox)EKKS(ad)TPSRGSSSK_;_VKM(ox)EKKS(ad)TPSRGSSSKSSSR_;_VKMEKKS(ad)TPSR_;_VKMEKKS(ad)TPSRGSSSK_;_VKVKM(ox)EKKS(ad)TPSRGSSSK_	2693
P62805	Histone H4	HIST1H4A	R	4	____________MSGRGKGGKGLGKGGAKRH	0.999999	1578491910	2.43e-134	269.4	219.09	-0.084225	1093100	8748400	1227800	6997100	15746000	23117000	15797000	1850670	19134600	166049500	1922500		28761000		88128410	10430000		448294000		53917000	2460600	2926100			291810000	3938400	117390000	529130	36834800		74200000	93698000	890800	62600000			_(ac)SGR(ad)GKGGKGLGK_;_(ac)SGR(ad)GKGGKGLGKGGAK_;_(ac)SGR(ad)GKGGKGLGKGGAKR_	1166
Q15361	Transcription termination factor 1 (TTF-1) (RNA polymerase I termination factor) (Transcription termination factor I) (TTF-I)	TTF1	T	848	PLLKEKLEKMMEKKGTKIQTPAAPKQVFPFR	0.997177	1568782060	0.00563178	54.343	29.918	0.063048												307260		109100000	13398000	48615000	36152000	5882000	120078000	651412000								13382600		2412400			23007000	1487800	530304000	13244000	_LEKM(ox)MEKKGT(ad)K_	3736
Q9Y3Y2-3	Chromatin target of PRMT1 protein (Friend of PRMT1 protein) (Small arginine- and glycine-rich protein) (SRAG)	CHTOP	S	75	ENRPSVQAALKLKQKSLKQRLGKSNIQARLG	0.999998	1554924440	1.64e-125	277.06	265.42	0.11107						645160	136070	218580	13748600	18093700	18263500	43462900	138241100	117959000	12329000	74379000	58612560	129693000			280680		110690	459000	6563800	4854800	6348700		145754600	190188000	162959000	304939700	66838600	32756000		7088700	_LKQKS(ad)LK_;_LKQKS(ad)LKQR_;_QKS(ad)LKQR_;_QKS(ad)LKQRLGK_;_S(ad)LKQRLGK_;_S(ad)LKQRLGKSNIQAR_	3581
P35251	Replication factor C subunit 1 (Activator 1 140 kDa subunit) (A1 140 kDa subunit) (Activator 1 large subunit) (Activator 1 subunit 1) (DNA-binding protein PO-GA) (Replication factor C 140 kDa subunit) (RF-C 140 kDa subunit) (RFC140) (Replication factor C large subunit)	RFC1	S	281	YPHKVKTAQVSDERKSYSPRKQSKYESSKES	0.999261	1544237820	8.23e-122	261.39	253.76	0.19173					4121900	269910	12454980	3677890	38318200	69281000	34537500	11200580	42389600	56497800	115508180	112347200	5573260	6261100	30908100	13683100	672010	8493440	627070	632870	82137400	51495790	93358000	106265700	129312000	117789200	196291900	180139100	1288300	3690600	10609040	4405100	_S(ad)YSPRKQSK_;_TAQVSDERKS(ad)YSPR_;_TAQVSDERKS(ad)YSPRK_;_TAQVSDERKS(ad)YSPRKQSK_;_TAQVSDERKS(ad)YSPRKQSKYESSK_;_VKTAQVSDERKS(ad)YSPR_;_VKTAQVSDERKS(ad)YSPRKQSK_	2370
P09651	Heterogeneous nuclear ribonucleoprotein A1 (hnRNP A1) (Helix-destabilizing protein) (Single-strand RNA-binding protein) (hnRNP core protein A1) [Cleaved into: Heterogeneous nuclear ribonucleoprotein A1, N-terminally processed]	HNRNPA1	S	338	SNFGPMKGGNFGGRSSGPYGGGGQYFAKPRN	0.999168	1530463690	3.15e-162	298.84	286.79	0.20911			310480	439110	1170900					35592000	19839000	28501000	180960000		65584000	97032000	119253000	60960000	42825000	46950000					53677000	17127000	84621000	19632000	193936000	204660000		246230000			3019400	8144800	_GGNFGGRSS(ad)GPYGGGGQYFAK_;_GGNFGGRSS(ad)GPYGGGGQYFAKPR_	1808
Q96ME7	Zinc finger protein 512	ZNF512	S	138	LYGRKQRPKTQPNPKSQARRIRKEPPVYAAG	0.999836	1517421820	7.25e-14	135.99	107.7	-0.10431		281740	168520		522100			756900	52973700	49348500	47948400	21718600	141611000	91551300	107815600	183100000	26754700	33753000	48945100	45793000	229880	219670	3026490	818200	55851300	18386140	117688000	127898000	59997600	84447000	126371100	49930200	4084720	6329200	5485160	3617000	_TQPNPKS(ad)QAR_;_TQPNPKS(ad)QARR_	1852
Q9BRT6	Protein LLP homolog (Protein LAPS18-like)	LLPH	S	31	EKRKKNAPKEASRLKSILKLDGDVLMKDVQE	1	1515081890	7.01e-92	240.59	182.52	0.38932							343350		18226200	33654400	10517560	22793600	63185700	53803740	54581020	58477900	67995200	87316400	39681920	68294200			475460		10962210	12604980	59766700	32521100	141693100	148723400	178960300	228001000	39730600	34694450	21410000	26667400	_EASRLKS(ad)ILK_;_EASRLKS(ad)ILKLDGDVLM(ox)K_;_EASRLKS(ad)ILKLDGDVLMK_;_LKS(ad)ILKLDGDVLM(ox)K_;_LKS(ad)ILKLDGDVLMK_;_NAPKEASRLKS(ad)ILK_;_S(ad)ILKLDGDVLM(ox)K_;_S(ad)ILKLDGDVLMK_	3316
Q08945	FACT complex subunit SSRP1 (Chromatin-specific transcription elongation factor 80 kDa subunit) (Facilitates chromatin transcription complex 80 kDa subunit) (FACT 80 kDa subunit) (FACTp80) (Facilitates chromatin transcription complex subunit SSRP1) (Recombination signal sequence recognition protein 1) (Structure-specific recognition protein 1) (hSSRP1) (T160)	SSRP1	S	531	KRKQLKKAKMAKDRKSRKKPVEVKKGKDPNA	0.999957	1512143120	3.31e-37	177.64	143.86	0.094302							4726400		16864500	63786600	26312400	12031110	173622500	76305000	46812050	61120000	23242900	54103800	43420000	37816200		750920	173240	197420	35339200	9881530	65107100	53730000	104418200	236058000	300077000	51885340	4700900	6714800		2946010	_AKMAKDRKS(ad)R_;_DRKS(ad)RKKPVEVK_;_DRKS(ad)RKKPVEVKK_;_M(ox)AKDRKS(ad)R_;_M(ox)AKDRKS(ad)RKKPVEVK_;_MAKDRKS(ad)R_;_MAKDRKS(ad)RKKPVEVK_;_S(ad)RKKPVEVK_;_S(ad)RKKPVEVKK_	2680
O76021	Ribosomal L1 domain-containing protein 1 (CATX-11) (Cellular senescence-inhibited gene protein) (Protein PBK1)	RSL1D1	S	469	TPKKPEAKFFTTPSKSVRKASHTPKKWPKKP	0.99957	1502365100	4.85e-57	203.27	193.49	0.22062	2080740	4111190	986610	3681600	3605490	3507210	3720700	3001500	26660770	37208670	29626200	31798100	90448700	65514360	78728180	132781920	15490100	28292500	34248800	37897600	2848900	3022500	4915750	4429620	29695000	20375830	72343200	106274000	100873300	94485200	139129700	243130000	9042020	13514600	16022610	8871930	_DARQTPKKPEAKFFTTPSKS(ad)VR_;_FFTTPSKS(ad)VR_;_FFTTPSKS(ad)VRK_;_FFTTPSKS(ad)VRKASHTPK_;_QTPKKPEAKFFTTPSKS(ad)VR_;_S(ad)VRKASHTPK_	2100
Q9H0A0	RNA cytidine acetyltransferase (EC 2.3.1.-) (18S rRNA cytosine acetyltransferase) (N-acetyltransferase 10) (N-acetyltransferase-like protein) (hALP)	NAT10	S	990	VLNKAGPNASIISLKSDKKRKLEAKQEPKQS	0.999766	1501858680	5.39e-222	346.46	337.08	0.041003					590730		308300	364580	28155400	18733500	18720600	18161570	121173200	81135600	133914600	139843600	42751300	53986200	126529900	86565700	350720	1042350	453350	535890	26288500	11363810	38769300	34965400	59632900	97399700	123023000	189512000	8990810	8248600	13907300	16440270	_AGPNASIISLKS(ad)DK_;_AGPNASIISLKS(ad)DKK_;_AGPNASIISLKS(ad)DKKR_	3366
P35659	Protein DEK	DEK	S	210	KSKKTCSKGSKKERNSSGMARKAKRTKCPEI	0.999666	1496008740	2.02e-116	255.91	122.64	0.11137				362330	1432920		4010340		36236100	28242950	24345140	25123220	157350900	61332700	63614600	181111040	38306440	42620900	17903520	64402700		1548600	1949110	813550	38292200	46266300	121254200	12050600	140985600	63749500	138630600	148623400	17214190	12198410	3314300	2722380	_ERNS(ad)SGM(ox)AR_;_ERNS(ad)SGM(ox)ARK_;_ERNS(ad)SGMAR_;_ERNS(ad)SGMARK_;_GSKKERNS(ad)SGM(ox)AR_;_GSKKERNS(ad)SGM(ox)ARK_;_GSKKERNS(ad)SGMAR_;_GSKKERNS(ad)SGMARK_;_KERNS(ad)SGM(ox)ARK_;_KERNS(ad)SGMARK_;_TC(ca)SKGSKKERNS(ad)SGM(ox)AR_;_TC(ca)SKGSKKERNS(ad)SGM(ox)ARK_;_TC(ca)SKGSKKERNS(ad)SGMAR_	2377
Q96ME7	Zinc finger protein 512	ZNF512	S	12	____MSSRLGAVPATSGPTTFKQQRSTRIVG	0.999532	1460213190	1.99e-99	245.4	224.44	0.20682					2935200		2234900	1130900	35316300	51899500	31190280	31272500	108860700	87814100	73834000	130410000	17020900	20142700	25077890	22063400	1907860	201080	3345840	1377700	31435500	33190390	54516030	36830700	141365000	139319250	157213400	205389200	5162870	4153700	3601400		_(ac)SSRLGAVPATS(ad)GPTTFK_;_(ac)SSRLGAVPATS(ad)GPTTFKQQR_;_(ac)SSRLGAVPATS(ad)GPTTFKQQRSTR_;_LGAVPATS(ad)GPTTFK_;_LGAVPATS(ad)GPTTFKQQR_;_LGAVPATS(ad)GPTTFKQQRSTR_	1846
Q14781	Chromobox protein homolog 2	CBX2	S	181	RKPLPPEQKATRRPVSLAKVLKTARKDLGAP	0.999991	1451435760	4.18e-17	138.2	101.61	-0.96291				141790	2358900	325780		1278700	27745760	43903460	22214010	23028300	61383040	52905690	59365000	96416200		12194000	15131000	11869000	2812990				68384640	62912760	193218410	85186820	10751740	137251200	226236600	215588320		7166080	7293170	4372400	_ATRRPVS(ad)LAK_;_ATRRPVS(ad)LAKVLK_;_RPVS(ad)LAKVLK_	2807
Q86WJ1	Chromodomain-helicase-DNA-binding protein 1-like (EC 3.6.4.12) (Amplified in liver cancer protein 1)	CHD1L	S	891	PRSKSAVLHSQSSSSSSRQLVP_________	0.999894	1415920330	4.33e-144	290.66	266.23	-0.43352								765160	49000300	43283000	34508000	1042100	67161000	60536800	85893000	57362000	17166200	145157000	179660000	220790000	926870	1734500			45029000		30879200			44618000		65588500	27290000	47025400	113900000	76604300	_SAVLHSQSSSSS(ad)SR_;_SAVLHSQSSSSS(ad)SRQLVP_;_SKSAVLHSQSSSSS(ad)SR_	3036
Q8WYP5	Protein ELYS (Embryonic large molecule derived from yolk sac) (Protein MEL-28) (Putative AT-hook-containing transcription factor 1)	AHCTF1	S	2233	IRLISPLASPADGVKSKPRKTTEVTGTGLGR	0.998647	1391595010	0	405.85	396.94	-0.20425									20509100	29026500	12117650	21438550	94835500	56324900	165996200	222659000	59201900	62800700	113602000	94476600					14059500	5562640	25606700	22705170	58354700	92020100	28359600	150315800	6350910	11008200	9475290	14787800	_LISPLASPADGVKS(ad)KPR_;_LISPLASPADGVKS(ad)KPRK_;_LISPLASPADGVKS(ad)KPRKTTEVTGTGLGR_	3191
Q13428	Treacle protein (Treacher Collins syndrome protein)	TCOF1	S	717	EEEKTGLAVTVGQAKSVGKGLQVKAASVPVK	1	1359322700	5.83e-148	286.09	268	0.51161	1164270	1892800	1447260	1605430	7519160	2380870	7206470	4632350	50118600	95117500	53449500	53884700	116358100	100576200	59529080	107527500	14325380	36300720	32249790	17923000	2120560	9706190	2934460	3836790	17331420	17660730	77366520	58383040	73700560	99794100	112129700	104654200	3878640	4099590	2702800	3814720	_S(ad)VGKGLQVK_;_S(ad)VGKGLQVKAASVPVK_;_TGLAVTVGQAKS(ad)VGK_;_TGLAVTVGQAKS(ad)VGKGLQVK_	2758
P35251	Replication factor C subunit 1 (Activator 1 140 kDa subunit) (A1 140 kDa subunit) (Activator 1 large subunit) (Activator 1 subunit 1) (DNA-binding protein PO-GA) (Replication factor C 140 kDa subunit) (RF-C 140 kDa subunit) (RFC140) (Replication factor C large subunit)	RFC1	S	18	IRKFFGVIPSGKKLVSETVKKNEKTKSDEET	0.999717	1345236490	1.47e-158	287.57	277.58	-0.25741					4128020	736490	1424040	2149050	52202800	88935400	47582000	54639700	96467200	77589900	119360790	104407500	13099130	25250080	35571100	20454020		2586630	824330	235130	35649610	17238030	59169200	37722000	126216300	78473100	117293320	124643300		937470	250850		_(ac)M(ox)DIRKFFGVIPSGKKLVS(ad)ETVK_;_FFGVIPSGKKLVS(ad)ETVK_;_FFGVIPSGKKLVS(ad)ETVKK_;_FFGVIPSGKKLVS(ad)ETVKKNEK_;_KLVS(ad)ETVK_;_KLVS(ad)ETVKK_;_KLVS(ad)ETVKKNEK_;_LVS(ad)ETVKK_;_LVS(ad)ETVKKNEK_;_LVS(ad)ETVKKNEKTK_;_LVS(ad)ETVKKNEKTKSDEETLK_;_LVS(ad)ETVKKNEKTKSDEETLKAK_	2350
P84243	Histone H3.3	H3F3A	S	29	GKAPRKQLATKAARKSAPSTGGVKKPHRYRP	0.998572	1336041340	1.58e-30	158.34	122.63	0.5784	136610	242490			302540				3848860	16647400	2709400	5903600	24846600	45165300	16219300	229433000	110994300	122849000	420711000	160966100			513860		3583800		21400780	12251000	7028600	33294600	26606600	7439500	2422800	50566700	6435100	3522500	_AARKS(ad)APSTGGVK_;_S(ad)APSTGGVKKPHR_	2600
Q01780	Exosome component 10 (EC 3.1.13.-) (Autoantigen PM/Scl 2) (P100 polymyositis-scleroderma overlap syndrome-associated autoantigen) (Polymyositis/scleroderma autoantigen 100 kDa) (PM/Scl-100) (Polymyositis/scleroderma autoantigen 2)	EXOSC10	S	874	KQSVGNKSMSFPTGKSDRGFRYNWPQR____	0.999956	1293345050	1.56e-77	225.97	225.97	0.13127		687020				3636940		961290	15178110	30053370	6911450	20879330	34030130	43183390	45178300	73871750	6028770	10009590	12816020	9398370	3003100	624840	1209940	231860	70639500	37517300	80233900	55353300	152688380	170248250	196818300	190668570	3778540	5204350	7302650	4998440	_SM(ox)SFPTGKS(ad)DR_;_SM(ox)SFPTGKS(ad)DRGFR_;_SM(ox)SFPTGKS(ad)DRGFRYNWPQR_;_SMSFPTGKS(ad)DR_;_SMSFPTGKS(ad)DRGFR_	2621
Q9BQ39	ATP-dependent RNA helicase DDX50 (EC 3.6.4.13) (DEAD box protein 50) (Gu-beta) (Nucleolar protein Gu2)	DDX50	S	701	RSGRSGRSGGRSGGRSGRQSRQGSRSGSRQD	0.998681	1281932370	4.07e-25	155.66	141.44	0.081062					1055300			938290	13408900	51229000	35673900	68812000	145220000				1887700	212600			338100	323230	1111640	171610	3373000	32073900	24795000		235420000	192088200	473800000						_SGGRS(ad)GRQSR_;_SGGRSGGRS(ad)GRQSR_	3304
P07305	Histone H1.0 (Histone H1') (Histone H1(0)) [Cleaved into: Histone H1.0, N-terminally processed]	H1F0	S	185	ASKPKKAKPVKPKAKSSAKRAGKKK______	0.999268	1270054600	2.34e-51	201	185.22	0.29446					199670		155310		3087700	25969200	4763870	7631060	64356700	56102000	2890840	132799000	752280	13402000	2474700	301600			545920	168980	4925700	254970	7245430	3136000	194663000	176396300	271122000	288217000	7420200	779640		293530	_AKPVKPKAKS(ad)SAK_;_AKS(ad)SAKRAGK_	2155
Q9UNQ2	Probable dimethyladenosine transferase (EC 2.1.1.183) (DIM1 dimethyladenosine transferase 1 homolog) (DIM1 dimethyladenosine transferase 1-like) (Probable 18S rRNA (adenine(1779)-N(6)/adenine(1780)-N(6))-dimethyltransferase) (Probable 18S rRNA dimethylase) (Probable S-adenosylmethionine-6-N',N'-adenosyl(rRNA) dimethyltransferase)	DIMT1	S	24	IGRRRGRQEQRRELKSAGGLMFNTGIGQHIL	1	1265380260	1.98e-231	337.86	323.52	-0.018371					1144510		738500	177700	30587230	40387400	15257300	25632600	64511800	42846300	107996000	44790200	42869890	42785400	46541600	74493600	238530	1764680	321930	677910	28263300	14197000	53010200	60162100	80267400	110288300	110538000	194968500	4143120	12327260	2521100	10930900	_ELKS(ad)AGGLM(ox)FNTGIGQHILK_;_ELKS(ad)AGGLM(ox)FNTGIGQHILKNPLIINSIIDK_;_ELKS(ad)AGGLMFNTGIGQHILK_;_RELKS(ad)AGGLM(ox)FNTGIGQHILK_;_S(ad)AGGLM(ox)FNTGIGQHILK_;_S(ad)AGGLM(ox)FNTGIGQHILKNPLIINSIIDK_;_S(ad)AGGLMFNTGIGQHILK_	1469
Q15397	Pumilio homolog 3 (HBV X-transactivated gene 5 protein) (HBV XAg-transactivated protein 5) (Minor histocompatibility antigen HA-8) (HLA-HA8)	PUM3	S	13	___MEVKGKKQFTGKSTKTAQEKNRFHKNSD	0.999722	1258431750	2.22e-137	274.17	267.43	-0.12068		577510			1814220	511000	339180	294670	4286730	20073000	8609300	9219400	63925200	19843000	23060500	74307100	3158540	9627000	8860400	6614000		1091640	167380	667340	34789600	18837340	87768200	36259290	154924100	214298600	157477000	293582200	175310		3273000		_(ac)M(ox)EVKGKKQFTGKS(ad)TK_;_(ac)MEVKGKKQFTGKS(ad)TK_;_(ac)MEVKGKKQFTGKS(ad)TKTAQEK_;_GKKQFTGKS(ad)TK_;_GKKQFTGKS(ad)TKTAQEK_;_KQFTGKS(ad)TK_;_M(ox)EVKGKKQFTGKS(ad)TK_;_MEVKGKKQFTGKS(ad)TKTAQEK_;_QFTGKS(ad)TK_;_QFTGKS(ad)TKTAQEK_;_QFTGKS(ad)TKTAQEKNRFHK_	2844
Q08945	FACT complex subunit SSRP1 (Chromatin-specific transcription elongation factor 80 kDa subunit) (Facilitates chromatin transcription complex 80 kDa subunit) (FACT 80 kDa subunit) (FACTp80) (Facilitates chromatin transcription complex subunit SSRP1) (Recombination signal sequence recognition protein 1) (Structure-specific recognition protein 1) (hSSRP1) (T160)	SSRP1	S	657	TPSRGSSSKSSSRQLSESFKSKEFVSSDESS	0.974352	1234606950	2.47e-36	176.95	154.85	0.38907					26380000			113420	48844000	119330000	69375000	50899290	54746750	62294640			22333500					33303000	15283000		37464930	32277390	149791000	641440	115314150	91595860	159750480	144869100					_QLS(ad)ESFKSK_;_SSSRQLS(ad)ESFK_	2690
Q00839	Heterogeneous nuclear ribonucleoprotein U (hnRNP U) (GRIP120) (Nuclear p120 ribonucleoprotein) (Scaffold-attachment factor A) (SAF-A) (p120) (pp120)	HNRNPU	S	690	KALPPEKKQNTGSKKSNKNKSGKNQFNRGGG	0.999565	1222272300	2.13e-136	273.49	263.54	-0.15263										24621940	8348780	29688200	113201900	13641600	809650	55542000	17227220	9795710	30286690	951080					10170050	27541000	127713200	18837100	249479000	150555000	259534000	73973000	355180				_ALPPEKKQNTGSKKS(ad)NK_;_ALPPEKKQNTGSKKS(ad)NKNK_;_KALPPEKKQNTGSKKS(ad)NK_	1515
Q9UIF9	Bromodomain adjacent to zinc finger domain protein 2A (Transcription termination factor I-interacting protein 5) (TTF-I-interacting protein 5) (Tip5) (hWALp3)	BAZ2A	S	744	TIQGQARNKRKQETKSLKQKEAKKKSKAEKE	0.999993	1219005420	4.48e-111	254.47	246.18	0.27912									7092510	11331530	1641860	6616450	97586500	57622100	50755800	64313500	13768210	25663200	44856900	17282330					15713730	3801700	33361200	37853110	114257300	203493200	224215400	173084280	4235790	3743350	3405400	3310070	_KQETKS(ad)LK_;_KQETKS(ad)LKQK_;_KQETKS(ad)LKQKEAK_;_NKRKQETKS(ad)LK_;_NKRKQETKS(ad)LKQK_;_NKRKQETKS(ad)LKQKEAK_;_QETKS(ad)LKQKEAK_;_RKQETKS(ad)LK_;_RKQETKS(ad)LKQK_;_S(ad)LKQKEAK_;_S(ad)LKQKEAKKK_;_S(ad)LKQKEAKKKSKAEK_	1796
P39748	Flap endonuclease 1 (FEN-1) (EC 3.1.-.-) (DNase IV) (Flap structure-specific endonuclease 1) (Maturation factor 1) (MF1) (hFEN-1)	FEN1	S	101	DGKPPQLKSGELAKRSERRAEAEKQLQQAQA	0.999974	1215440130	6.32e-134	274.24	250.95	0.54212			185440					211590	19282200	23178500	13970800	16956700	202770000	59763000	192602000	163437800	47167200	69380700	145806000	88252430		948870	271000		2212510	1120920	10355100	10252200	19029900	30119600	35976000	24731400	3481560	5560430	19919000	8497280	_SGELAKRS(ad)ER_;_SGELAKRS(ad)ERR_;_SGELAKRS(ad)ERRAEAEK_	2414
Q08945	FACT complex subunit SSRP1 (Chromatin-specific transcription elongation factor 80 kDa subunit) (Facilitates chromatin transcription complex 80 kDa subunit) (FACT 80 kDa subunit) (FACTp80) (Facilitates chromatin transcription complex subunit SSRP1) (Recombination signal sequence recognition protein 1) (Structure-specific recognition protein 1) (hSSRP1) (T160)	SSRP1	S	652	MEKKSTPSRGSSSKSSSRQLSESFKSKEFVS	0.987677	1209412257	3.17e-141	280.65	270.92	-0.96382			174770		2877500				5704700	7741300	708760				865410		1421800						68357							3071500	3450300	1181470000	497850		770540	589470	_GSSSKSS(ad)SRQLSESFK_;_KSTPSRGSSSKSS(ad)SR_;_SS(ad)SRQLSESFK_;_STPSRGSSSKSS(ad)SR_;_STPSRGSSSKSS(ad)SRQLSESFKSK_	2688
P17096	High mobility group protein HMG-I/HMG-Y (HMG-I(Y)) (High mobility group AT-hook protein 1) (High mobility group protein A1) (High mobility group protein R)	HMGA1	S	14	__MSESSSKSSQPLASKQEKDGTEKRGRGRP	0.997552	1192867270	1.65e-57	202.33	185.46	-0.4701						4509200	7048600	387380	31213800	7720400	49015500					272450000	67592000		155770000					753390					171221000	184920000		234940000	5326000				_SSQPLAS(ad)KQEKDGTEK_;_SSQPLAS(ad)KQEKDGTEKRGR_	2269
P18621	60S ribosomal protein L17 (60S ribosomal protein L23) (Large ribosomal subunit protein uL22) (PD-1)	RPL17	S	14	__MVRYSLDPENPTKSCKSRGSNLRVHFKNT	0.999724	1181075310	6.42e-117	258.36	243.27	-0.077538									5665310	12895900	7582420	6233590	91640400	83465740	27852240	117171400	18875310	21503500	37828140	14880260					7899920	4000680	57248830	19609890	91986000	161108000	244111000	146265900		1350100	1301500	599280	_(ac)M(ox)VRYSLDPENPTKS(ad)C(ca)KSR_;_VRYSLDPENPTKS(ad)C(ca)K_;_VRYSLDPENPTKS(ad)C(ca)KSR_;_YSLDPENPTKS(ad)C(ca)K_;_YSLDPENPTKS(ad)C(ca)KSR_	1385
O60814	Histone H2B type 1-K (H2B K) (HIRA-interacting protein 1)	HIST1H2BK	S	124	KHAVSEGTKAVTKYTSAK_____________	0.999965	1177093190	1.7e-154	298.78	288.51	-0.03486	4395130	7013700	4721900	7988220	5543770	4505390	2677790	3530620	10933300	27928700	18320860	10426660	80525100	91334400	38096100	23032600	55860900	117967300	70930800	72466100	3832960	5956620	4566360	5339480	6446230	6649500	5887900	5728440	71966900	59153500	77490800	105613000	56912200	26441480	40716600	36191880	_AVTKYTS(ad)AK_;_HAVSEGTKAVTKYTS(ad)AK_	2060
Q9BQ39	ATP-dependent RNA helicase DDX50 (EC 3.6.4.13) (DEAD box protein 50) (Gu-beta) (Nucleolar protein Gu2)	DDX50	S	711	RSGGRSGRQSRQGSRSGSRQDGRRRSGNRNR	0.999586	1168319840	1.41e-40	178.15	162.85	-0.20517									4798900	13048000	37740600	398120	13447600	21421700		3859100										3365100	3836690		697567800	618230	365025600	2695730	496670				_QGSRS(ad)GSRQDGR_;_QGSRS(ad)GSRQDGRR_;_QGSRS(ad)GSRQDGRRR_;_QSRQGSRS(ad)GSRQDGR_	3296
Q5SSJ5	Heterochromatin protein 1-binding protein 3 (Protein HP1-BP74)	HP1BP3	S	241	GSFVVVQKSRKTPQKSRNRKNRSSAVDPEPQ	0.999576	1155542940	2.19e-05	96.342	71.646	-0.10793									1844800	1910200	976020	1244300	24447000	17708000	79738000	157511000	92904000	121590000	158195000	115480200					12434600	835670	21199400	16973600	6555700	19768000	9704600		25532850		164673000	104317000	_KTPQKS(ad)R_;_SRKTPQKS(ad)R_	2920
Q9Y5B9	FACT complex subunit SPT16 (Chromatin-specific transcription elongation factor 140 kDa subunit) (FACT 140 kDa subunit) (FACTp140) (Facilitates chromatin transcription complex subunit SPT16) (hSPT16)	SUPT16H	S	1027	QSRSMSRKRKASVHSSGRGSNRGSRHSSAPP	0.999725	1140801980	5.1e-68	216.34	216.34	0.035946		427170	535740		1868010		4484810	674140	24019200	60784300	29796600	5196640	21721600	30779690	45050160	73645700	18644880	27498200	63196700	49755300		393850	712500	706270	65787900	7769600	87983100	112548400	113112200	30678030	122203900	95470100	18528050	11197710	14391130	1240400	_ASVHSS(ad)GR_;_ASVHSS(ad)GRGSNR_;_ASVHSS(ad)GRGSNRGSR_;_KASVHSS(ad)GR_;_KASVHSS(ad)GRGSNR_;_KASVHSS(ad)GRGSNRGSR_;_RKASVHSS(ad)GR_;_RKASVHSS(ad)GRGSNR_	3590
P11388	DNA topoisomerase 2-alpha (EC 5.6.2.3) (DNA topoisomerase II, alpha isozyme)	TOP2A	S	1512	DFHMDFDSAVAPRAKSVRAKKPIKYLEESDE	0.999921	1131767180	1.8e-165	286.6	278.7	-0.055767									15076700	46554810	33551890	34123800	47478900	40970300	6241800	6605100	3577400	15205000				475800	178240	107280	17871000	20844860	93721000	25067600	118916000	168098100	309623400	123061100	1733000	2684100			_AKS(ad)VRAK_;_S(ad)VRAKKPIK_;_SKGESDDFHM(ox)DFDSAVAPRAKS(ad)VR_;_SKGESDDFHMDFDSAVAPRAKS(ad)VR_	2219
P62906	60S ribosomal protein L10a (CSA-19) (Large ribosomal subunit protein uL1) (Neural precursor cell expressed developmentally down-regulated protein 6) (NEDD-6)	RPL10A	S	57	DPQKDKRFSGTVRLKSTPRPKFSVCVLGDQQ	0.996021	1128479060	5.14e-08	102.52	99.374	0.21902					189230				24084550	36710700	6907000	11000160	98269800	87394400	103359000	205616000	50220000	105113000	75424000	43077000	361030				14575300	4817700	75027990	29578800	24667700	39253000	24240000	37938600	6317400		15335000	9001700	_FSGTVRLKS(ad)TPRPK_;_LKS(ad)TPRPK_	2581
P46776	60S ribosomal protein L27a (Large ribosomal subunit protein uL15)	RPL27A	S	106	AKNKTGAAPIIDVVRSGYYKVLGKGKLPKQP	0.999283	1125033070	9.31e-40	160.27	155.44	0.39128	324410	1274480	456530		481010	932040	905160	990750	21851620	30708670	8448500	25665580	73379800	61084680	55034300	76464180	47912060	53223300	50535600	56059200	387800	1336200		311050	10091390	7415500	36462920	20724400	64603500	71034800	120241400	140822800	23102810	26120080	14621450	22025100	_NKTGAAPIIDVVRS(ad)GYYK_;_NKTGAAPIIDVVRS(ad)GYYKVLGK_;_S(ad)GYYKVLGK_;_TGAAPIIDVVRS(ad)GYYK_;_TGAAPIIDVVRS(ad)GYYKVLGK_	2474
P39748	Flap endonuclease 1 (FEN-1) (EC 3.1.-.-) (DNase IV) (Flap structure-specific endonuclease 1) (Maturation factor 1) (MF1) (hFEN-1)	FEN1	S	363	GSLSSAKRKEPEPKGSTKKKAKTGAAGKFKR	0.999942	1121632540	1.9e-137	277	261.92	-0.14472					1071300	491260	661950	178000	37147000	126042900	50177900	23919500	83322400	25963400	119800300	217635000	23034940	48016200	16731100	4366900		1944900	273990	938260	11545800	8612210	61399330	31600800	35732500	48142300	84227900	21217500	5078950	4596820	24534700	3226530	_KEPEPKGS(ad)TK_;_KEPEPKGS(ad)TKKK_;_RKEPEPKGS(ad)TK_;_RKEPEPKGS(ad)TKK_;_RKEPEPKGS(ad)TKKK_;_VTGSLSSAKRKEPEPKGS(ad)TK_	2409
Q5SSJ5	Heterochromatin protein 1-binding protein 3 (Protein HP1-BP74)	HP1BP3	S	234	VKGKGASGSFVVVQKSRKTPQKSRNRKNRSS	0.999985	1097247750	1.93e-116	261.67	244.32	0.33189									6460880	6791350	2150000	5677820	37728600	20332100	43318700	51764700	62642000	70102700	92720770	70785000					14729800	6119850	28090520	19186760	37717400	43097000	73931600	68915700	63217200	100977000	76167100	94623200	_GASGSFVVVQKS(ad)R_;_GASGSFVVVQKS(ad)RK_;_GASGSFVVVQKS(ad)RKTPQK_;_GKGASGSFVVVQKS(ad)R_;_GKGASGSFVVVQKS(ad)RK_	2917
Q9NR30	Nucleolar RNA helicase 2 (EC 3.6.4.13) (DEAD box protein 21) (Gu-alpha) (Nucleolar RNA helicase Gu) (Nucleolar RNA helicase II) (RH II/Gu)	DDX21	S	751	GQRDGNRRFRGQREGSRGPRGQRSGGGNKSN	0.998079	1061935620	1.19e-55	190.24	172.15	0.35209						224930			11093930	14469930	15791400	3485360	181168600	94707000	13850500	61664600	5773300	8731030	2790100	1135820					5511300	3837090	2939670	2408200	182795000	151033000	229401000	67916980	928780		278100		_EGS(ad)RGPR_;_FRGQREGS(ad)RGPR_;_FRGQREGS(ad)RGPRGQR_	3423
Q14980	Nuclear mitotic apparatus protein 1 (Nuclear matrix protein-22) (NMP-22) (Nuclear mitotic apparatus protein) (NuMA protein) (SP-H antigen)	NUMA1	S	2082	GASKKALSKASPNTRSGTRRSPRIATTTASA	0.999857	1053932130	7.26e-41	183.06	151.74	-0.36933		131900			973310	392680	1000700	495500	12630560	30278500	24974860	23867200	144193000	138060800	17456600	17883400	6477300	12520300			459120		1846000	1066000	24471700	16631240	24654870	41388000	134936730	96545100	145109280	131580180	3037500	869800			_ALSKASPNTRS(ad)GTR_;_ALSKASPNTRS(ad)GTRR_;_ASPNTRS(ad)GTR_;_ASPNTRS(ad)GTRR_;_KALSKASPNTRS(ad)GTR_	1393
P35659	Protein DEK	DEK	S	211	SKKTCSKGSKKERNSSGMARKAKRTKCPEIL	0.999743	1050041040	2.02e-116	255.91	122.64	-0.33408		312030			7346760	975790	6649130	2935890	55511550	32696200	48189500	16019560	82093100	60842290	64158470	5156300	16234450	12036460	12959700		2098800	13879780	2762120	897690	61088500	8981060	22251100	127122300	133528400	75366700	101438700	54509000	9886830	10885680	647410	579790	_ERNSS(ad)GM(ox)AR_;_ERNSS(ad)GM(ox)ARK_;_ERNSS(ad)GM(ox)ARKAK_;_ERNSS(ad)GMAR_;_ERNSS(ad)GMARK_;_ERNSS(ad)GMARKAK_;_GSKKERNSS(ad)GM(ox)AR_;_GSKKERNSS(ad)GM(ox)ARK_;_GSKKERNSS(ad)GMAR_;_GSKKERNSS(ad)GMARK_;_KERNSS(ad)GM(ox)ARK_;_KTC(ca)SKGSKKERNSS(ad)GM(ox)AR_;_NSS(ad)GM(ox)ARK_;_NSS(ad)GM(ox)ARKAK_;_NSS(ad)GMARK_;_NSS(ad)GMARKAK_;_TC(ca)SKGSKKERNSS(ad)GM(ox)AR_;_TC(ca)SKGSKKERNSS(ad)GM(ox)ARK_	2378
Q08945	FACT complex subunit SSRP1 (Chromatin-specific transcription elongation factor 80 kDa subunit) (Facilitates chromatin transcription complex 80 kDa subunit) (FACT 80 kDa subunit) (FACTp80) (Facilitates chromatin transcription complex subunit SSRP1) (Recombination signal sequence recognition protein 1) (Structure-specific recognition protein 1) (hSSRP1) (T160)	SSRP1	S	647	KVKVKMEKKSTPSRGSSSKSSSRQLSESFKS	0.999977	1046256330	1.9e-48	203.02	203.02	-0.071506		3634300	1768000	1081700	23979000	1378900	14893000						116601000	20570000	126625000			58523000	76410000	58226000		6458900	21449700		60334000		932130	216413000			115420000			56686700	43301000	21571000	_KSTPSRGS(ad)SSK_	2684
Q01831	DNA repair protein complementing XP-C cells (Xeroderma pigmentosum group C-complementing protein) (p125)	XPC	S	18	RKRAAGGEPRGRELRSQKSKAKSKARREEEE	0.999977	1039924790	3.35e-24	149.95	137.76	0.55905		163200			1650700	405580		1347400	21972100	36229300	20732070	19671990	44632850	47659700	62246500	56667500	9470200	21816980	23093700	27734000	1499610	2514550	3056090	1203670	61429800	18100430	91832380	73883500	51672000	118594600	125693850	63906300	6577540	5582700	10040000	8844000	_AAGGEPRGRELRS(ad)QK_;_AAGGEPRGRELRS(ad)QKSK_;_AAGGEPRGRELRS(ad)QKSKAK_;_ELRS(ad)QKSK_;_ELRS(ad)QKSKAK_;_ELRS(ad)QKSKAKSK_;_GRELRS(ad)QK_;_GRELRS(ad)QKSK_;_GRELRS(ad)QKSKAK_	2622
P78527	DNA-dependent protein kinase catalytic subunit (DNA-PK catalytic subunit) (DNA-PKcs) (EC 2.7.11.1) (DNPK1) (p460)	PRKDC	S	2695	FAHKRSERLQRAPLKSVGPDFGKKRLGLPGD	1	1007645880	3.69e-99	237.46	226.1	0.34307	177810	4433280	1580400	4012100	407500	2692710	339820	1063930	26362850	32978800	21523900	24312250	83382200	37215700	64097800	65932000	13449160	21101230	36857470	35969800	1173640	299800	738950	1108600	18123340	13519880	50851600	42250300	78035440	94650400	74966700	140562100	2531940	3207040	3476930	4258510	_APLKS(ad)VGPDFGK_;_APLKS(ad)VGPDFGKK_;_APLKS(ad)VGPDFGKKR_;_LQRAPLKS(ad)VGPDFGK_;_LQRAPLKS(ad)VGPDFGKK_;_LQRAPLKS(ad)VGPDFGKKR_;_S(ad)VGPDFGKK_;_S(ad)VGPDFGKKR_;_SERLQRAPLKS(ad)VGPDFGKK_	2592
P05114	Non-histone chromosomal protein HMG-14 (High mobility group nucleosome-binding domain-containing protein 1)	HMGN1	S	7	_________MPKRKVSSAEGAAKEEPKRRSA	0.999974	988973730	8.18e-204	322.39	300.82	-0.040421									3551500	21421860	11083600	2433100	134983000	53498100	23206000	134127000	9559700	23283800	44573500	41194900		486830			147350	2159700	2144400	2761500	83057100	79119100	123036200	192812000				333490	_KVS(ad)SAEGAAKEEPK_;_KVS(ad)SAEGAAKEEPKRR_;_PKRKVS(ad)SAEGAAK_;_PKRKVS(ad)SAEGAAKEEPK_;_PKRKVS(ad)SAEGAAKEEPKRR_	1758
P17026	Zinc finger protein 22 (Zinc finger protein KOX15) (Zinc finger protein Krox-26)	ZNF22	S	13	___MRLAKPKAGISRSSSQGKAYENKRKTGR	0.998785	985289350	1.63e-84	234.9	214.33	-0.48661	597020	817370	624690	562050	3788250	1623400	2312860	1919800	30840800	81098890	39491300	41249800	182659000	97814900	17671300	9019000	17787100	20982010	5810500		1523900	3596610		2281800	4399140	22897440	32969860	14712000	145694700	61919500	48308300	75194000	13506590	316670	1298800		_AGISRS(ad)SSQGK_;_AGISRS(ad)SSQGKAYENK_;_AGISRS(ad)SSQGKAYENKRK_;_LAKPKAGISRS(ad)SSQGK_;_S(ad)SSQGKAYENK_;_S(ad)SSQGKAYENKR_;_S(ad)SSQGKAYENKRKTGR_	2251
O95235	Kinesin-like protein KIF20A (GG10_2) (Mitotic kinesin-like protein 2) (MKlp2) (Rab6-interacting kinesin-like protein) (Rabkinesin-6)	KIF20A	S	883	PYARILRSRRSPLLKSGPFGKKY________	0.999998	979047780	5.41e-52	201.04	196.52	0.082548	121390	352730		487860	981480	2031450	794270	642530	18359470	23141700	14458800	25694810	91944500	30567300	27329000	40308700	6557870	11079520	8743880	10136570	984460	786790		1045400	19983600	16300500	25180400	20607900	106501000	122560000	117787000	227115000	2282540	1624130	702210	1853020	_RSPLLKS(ad)GPFGK_;_RSPLLKS(ad)GPFGKKY_;_S(ad)GPFGKKY_;_SPLLKS(ad)GPFGK_;_SPLLKS(ad)GPFGKKY_;_SRRSPLLKS(ad)GPFGK_	2105
Q9UMY1	Nucleolar protein 7 (Nucleolar protein of 27 kDa)	NOL7	S	171	KKVKVQKVQSVSQNKSYLAVRLKDQDLRDSR	0.999114	959746730	1.62e-174	302.2	290	-0.088178									7389010	11677480	4693500	9382970	40155800	28627860	53865000	70544700	24080300	33548000	54155200	48651000		172400	418180		9247700	2654470	18788160	18759100	59765100	43852500	67964800	108824400	34121300	52528500	81012500	74866800	_S(ad)YLAVRLK_;_VKVQKVQSVSQNKS(ad)YLAVR_;_VQKVQSVSQNKS(ad)YLAVR_;_VQSVSQNKS(ad)YLAVR_;_VQSVSQNKS(ad)YLAVRLK_	3544
Q96T88	E3 ubiquitin-protein ligase UHRF1 (EC 2.3.2.27) (Inverted CCAAT box-binding protein of 90 kDa) (Nuclear protein 95) (Nuclear zinc finger protein Np95) (HuNp95) (hNp95) (RING finger protein 106) (RING-type E3 ubiquitin transferase UHRF1) (Transcription factor ICBP90) (Ubiquitin-like PHD and RING finger domain-containing protein 1) (hUHRF1) (Ubiquitin-like-containing PHD and RING finger domains pro…	UHRF1	S	651	GFASPRTGKGKWKRKSAGGGPSRAGSPRRTS	1	955710090	1.04e-30	164.9	145.62	0.13459							308880		27267400	23545800	3577300	5095600	73837200	25657700	47027010	118643100	44003200	15646000	75733720	53517000	145130	298280			30044800	13166100	86951200	559720	42245600	57830700	108149600	74170400	851730	5009250	14501150	7926520	_RKS(ad)AGGGPSR_;_RKS(ad)AGGGPSRAGSPR_;_S(ad)AGGGPSRAGSPR_;_WKRKS(ad)AGGGPSR_	1373
Q8WYP5	Protein ELYS (Embryonic large molecule derived from yolk sac) (Protein MEL-28) (Putative AT-hook-containing transcription factor 1)	AHCTF1	S	2255	EVTGTGLGRNRKKLSSYPKQILRRKML____	0.999438	953799960	2.18e-27	166.69	141.73	-0.70592					135820	713480		349210	21777220	31701870	16002450	17151270	142324100	62505180	59705730	87589400	12262970	19124960	23078260	16448930		687940			20101320	11802280	45636680	24119990	60210680	75516460	76897410	119813900	2489100	2702180	829430	2121740	_KKLSS(ad)YPK_;_KKLSS(ad)YPKQILR_;_KLSS(ad)YPK_;_KLSS(ad)YPKQILR_;_KLSS(ad)YPKQILRR_;_LSS(ad)YPKQILR_;_LSS(ad)YPKQILRR_	3190
Q14669	E3 ubiquitin-protein ligase TRIP12 (EC 2.3.2.26) (E3 ubiquitin-protein ligase for Arf) (ULF) (HECT-type E3 ubiquitin transferase TRIP12) (Thyroid receptor-interacting protein 12) (TR-interacting protein 12) (TRIP-12)	TRIP12	S	182	GAEERSAKPTKLASKSATSAKAGCSTITDSS	0.999671	953526640	6.26e-70	218.16	200.94	0.49345						1160800	1066450		14505750	22490500	13368400	13227400	121245000	62695300	59016000	74832000	16153000	10914000	28696000	22269000	919060	649000	783580	1318950	18472500	12549500	8057400	14056200	26730000	157479000	113639000	125836000	3100100	3011500	2741050	2544200	_LASKS(ad)ATSAK_;_SAKPTKLASKS(ad)ATSAK_	1917
P11388	DNA topoisomerase 2-alpha (EC 5.6.2.3) (DNA topoisomerase II, alpha isozyme)	TOP2A	S	1425	PKKNVTVKKTAAKSQSSTSTTGAKKRAAPKG	0.986734	946524000	2.01e-83	232.83	212.08	1.349												27180000		19047000											30417000			869880000									_KTAAKSQS(ad)STSTTGAK_;_SQS(ad)STSTTGAKKR_	2224
Q9H6F5	Coiled-coil domain-containing protein 86 (Cytokine-induced protein with coiled-coil domain)	CCDC86	S	242	LNKEELPVIPKGKPKSGRVWKDRSKKRFSQM	0.999999	937975840	6.33e-75	231.05	197.68	0.58339					766980	152320	325010		14350060	57620700	18811900	1613000	66658900	64245400	42947440	70164700	12152900	11932700	18154200	2960180	252020	810760	914050		34873900	16986910	73350700	26774010	99604500	128375500	84144600	77412500	3232600	3906080	4481320		_GKPKS(ad)GR_;_GKPKS(ad)GRVWK_;_GKPKS(ad)GRVWKDR_;_KLNKEELPVIPKGKPKS(ad)GR_;_S(ad)GRVWKDR_	3388
P16401	Histone H1.5 (Histone H1a) (Histone H1b) (Histone H1s-3)	HIST1H1B	S	107	SKGTLVQTKGTGASGSFKLNKKAASGEAKPK	1	936477530	1.32e-85	227.4	219.99	0.19943					3622460			288060	8365140	20260140	7448450	77493000	77893620	52587950	21982790	82622100	17748310	55977330	28943560	24432700	654700	1081320	1099060	440030	16557600	18568700	24690420	19824500	42280200	53105540	170703000	71540300	1896230	1849290	11445630	21075400	_GTGASGS(ad)FKLNK_;_GTGASGS(ad)FKLNKK_;_GTGASGS(ad)FKLNKKAASGEAKPK_;_GTLVQTKGTGASGS(ad)FKLNK_;_GTLVQTKGTGASGS(ad)FKLNKK_;_SLVSKGTLVQTKGTGASGS(ad)FK_	2207
Q5FBB7-4	Shugoshin 1 (Serologically defined breast cancer antigen NY-BR-85) (Shugoshin-like 1)	SGO1	S	270	SPIFKQKKDLRRSKKSMKQIQ__________	0.99973	926294820	4.19e-19	146.11	110.4	0.71883					1122540		651000		15377700	13877000	4384300	12278650	46140910	42795990	9762300		4756330	5268120					511250	330010	10603600	10606480	11095830	141255000	122074610	186861570	191667230	91638700	3235700				_KS(ad)MKQIQ_;_RSKKS(ad)M(ox)KQIQ_;_RSKKS(ad)MKQIQ_;_SKKS(ad)M(ox)KQIQ_;_SKKS(ad)MKQIQ_	2898
P0C0S5	Histone H2A.Z (H2A/z)	H2AFZ	S	117	KATIAGGGVIPHIHKSLIGKKGQQKTV____	1	917117070	5.13e-203	325.79	310.63	-0.23837	368370	849350	961690		2637700		2144800	815780	12155800	23034600	13448100	14302300	36056400	28498500	30457480	18143500	22699200	28775600	27986100	19956900	1119450	2486880	1722380	1279250	12818080	10564300	23704200	41347700	72264400	76493800	104539600	105487000	64390950	52762600	16578600	46265710	_ATIAGGGVIPHIHKS(ad)LIGK_;_ATIAGGGVIPHIHKS(ad)LIGKK_;_ATIAGGGVIPHIHKS(ad)LIGKKGQQK_;_S(ad)LIGKKGQQK_;_S(ad)LIGKKGQQKTV_	2191
P02545	Prelamin-A/C [Cleaved into: Lamin-A/C (70 kDa lamin) (Renal carcinoma antigen NY-REN-32)]	LMNA	S	12	____METPSQRRATRSGAQASSTPLSPTRIT	1	884409090	1.47e-83	225.85	206.15	-0.13493	823570	1739380	2411800	2137200	1464500	1211900	2025870	3334340	61478870	38359200	21019400	18835100	67040080	79274400	47776200	103977500	33927600	46119500	10282980	18692300	1317190	2381720	4090160	2510120	12695100	12460480	41725700	12720800	37456900	46974200	53480180	71016400	4394870	4380620	8558380	6314580	_ATRS(ad)GAQASSTPLSPTR_;_ATRS(ad)GAQASSTPLSPTRITR_;_RATRS(ad)GAQASSTPLSPTRITR_;_RATRS(ad)GAQASSTPLSPTRITRLQEK_;_S(ad)GAQASSTPLSPTR_;_S(ad)GAQASSTPLSPTRITR_;_S(ad)GAQASSTPLSPTRITRLQEK_	2128
Q02539	Histone H1.1 (Histone H1a)	HIST1H1A	S	136	PGASKVATKTKATGASKKLKKATGASKKSVK	1	881317510	2.26e-63	213.63	200.53	0.81977					4073290	1157270	2760300	925370	29566200	25010600	19717100	25107730	46598000	29082800	26537100	29532600	14513300	21155900	11012500	4187100	1990620	2303650	1734300	960230	23725700	22172400	39003900	88571760	78039200	120878300	138476000	64384700	5406000	1609700	248570	875320	_ATGAS(ad)KKLK_;_ATGAS(ad)KKLKK_;_TKATGAS(ad)KKLK_;_TKATGAS(ad)KKLKK_;_VATKTKATGAS(ad)K_;_VATKTKATGAS(ad)KK_	2637
Q5SSJ5	Heterochromatin protein 1-binding protein 3 (Protein HP1-BP74)	HP1BP3	S	471	RLQKKTPAKSPGKAASVKQRGSKPAPKVSAA	1	868682290	4.96e-52	202.32	163.33	-0.3152									6456800	10400000	5376560	7250500	37798000	32605110	54195000	58500300	43909900	46826700	95924400	35820000		570010		324060	6509000	3248570	42985300	11329700	45989500	63557500	82269810	80196600	9787000	17683570	47415420	21752980	_KTPAKSPGKAAS(ad)VK_;_SPGKAAS(ad)VKQR_;_TPAKSPGKAAS(ad)VK_;_TPAKSPGKAAS(ad)VKQR_	2911
Q9NVP1	ATP-dependent RNA helicase DDX18 (EC 3.6.4.13) (DEAD box protein 18) (Myc-regulated DEAD box protein) (MrDb)	DDX18	S	652	GGGGFGYQKTKKVEKSKIFKHISKKSSDSRQ	0.999436	868242040	1.85e-48	203.02	190.83	0.10583									4505100	27316700	6255600	3965560	95818200	48311000	64048900	67825990	16445600	15803940	21838000	25319100		290120		159950	15721580	12563000	39973100	22382200	69907600	74594350	131382700	97265500		1272180	3000700	2275370	_KVEKS(ad)KIFK_;_KVEKS(ad)KIFKHISK_;_S(ad)KIFKHISK_;_S(ad)KIFKHISKK_;_TKKVEKS(ad)KIFK_;_VEKS(ad)KIFK_	3464
Q9H1E3	Nuclear ubiquitous casein and cyclin-dependent kinase substrate 1 (P1)	NUCKS1	R	3	_____________MSRPVRNRKVVDYSQFQE	0.906784	866647810	0.000669733	74.301	27.911	0.37914			497420	566260	27319500			12142400				127167000	176450000				5940900			2928800	2445000		2394300	20667100		10392000	174909000		66173000			236270000	385130				_(ac)SR(ad)PVRNR_;_(ac)SR(ad)PVRNRK_	1304
Q9P016	Thymocyte nuclear protein 1 (Thymocyte protein Thy28)	THYN1	S	19	PRKRLAGTSGSDKGLSGKRTKTENSGEALAK	1	864928320	1.23e-169	312.31	249.15	0.51094		269000	338340		637190	127770	1785740	759700	55373240	41815880	23567580	8096290	81334300	40736300	39741400	97774600	16237900	24574390	44740250	14432960	894630	705120	957590	137580	50311960	16724740	100016200	20156900	13072900	18012530	51779700	64767300	4533430	7148720	16475300	6890890	_GLS(ad)GKRTK_;_KRLAGTSGSDKGLS(ad)GK_;_KRLAGTSGSDKGLS(ad)GKR_;_LAGTSGSDKGLS(ad)GK_;_LAGTSGSDKGLS(ad)GKR_;_LAGTSGSDKGLS(ad)GKRTK_;_RLAGTSGSDKGLS(ad)GKR_	3486
P46776	60S ribosomal protein L27a (Large ribosomal subunit protein uL15)	RPL27A	S	139	VKAKFFSRRAEEKIKSVGGACVLVA______	0.992533	861600310	1.96e-69	208.47	196.33	-0.73615				438040		1315680		254880	614990	2128910	463030	2643660	120721000	3932400	1699040	96976500	5379210	7441030	5566140	7561410	202750				339500		5747300	1779500	197160200	126167400	14581300	249068000	2167360	2124020	3972900	1154160	_AEEKIKS(ad)VGGAC(ca)VLVA_;_FFSRRAEEKIKS(ad)VGGAC(ca)VLVA_;_IKS(ad)VGGAC(ca)VLVA_;_RAEEKIKS(ad)VGGAC(ca)VLVA_	2472
P38159	RNA-binding motif protein, X chromosome (Glycoprotein p43) (Heterogeneous nuclear ribonucleoprotein G) (hnRNP G) [Cleaved into: RNA-binding motif protein, X chromosome, N-terminally processed]	RBMX	S	336	GGSRDSYSSSRSDLYSSGRDRVGRQERGLPP	0.999222	860683630	3.61e-99	237.46	226.51	0.28407									10330000	5243700	11696400	1751000	123495000	82562500	10342580	84830000	32608800	27274050	73587210	95609300			236040		9947000	6515140	19065550	24525930	5847500	15785430	182406000	14788700	10654200	4702100		6879500	_DSYSSSRSDLYS(ad)SGR_;_DSYSSSRSDLYS(ad)SGRDR_;_SDLYS(ad)SGRDR_;_SDLYS(ad)SGRDRVGRQER_	2390
P09874	Poly [ADP-ribose] polymerase 1 (PARP-1) (EC 2.4.2.30) (ADP-ribosyltransferase diphtheria toxin-like 1) (ARTD1) (DNA ADP-ribosyltransferase PARP1) (EC 2.4.2.-) (NAD(+) ADP-ribosyltransferase 1) (ADPRT 1) (Poly[ADP-ribose] synthase 1) (Protein poly-ADP-ribosyltransferase PARP1) (EC 2.4.2.-)	PARP1	K	508	VAPRGKSGAALSKKSKGQVKEEGINKSEKRM	1	826306400	0	407.65	393.31	-1.0275																			648000000				669400								89808000			87829000			_SK(ad)GQVKEEGINKSEK_	446
Q99575	Ribonucleases P/MRP protein subunit POP1 (hPOP1) (EC 3.1.26.5)	POP1	S	126	RAAEISAMLKAVTQKSSNSLVFQTLPRHMRR	0.995593	818687650	3.06e-84	233.97	222.37	-0.46511					355010		428830	184870	13694680	17438800	9064880	15830800	46439600	42767000	28882400	44319500	10176500	13871430	10915050	9701800		334800	923780	279480	15896900	12924940	25141600	21607800	92194700	100136000	132019000	147737000	1956320	1964800		1499380	_AVTQKS(ad)SNSLVFQTLPR_;_S(ad)SNSLVFQTLPR_	1689
Q96QD9	UAP56-interacting factor (Forty-two-three domain-containing protein 1) (Protein 40-2-3)	FYTTD1	S	176	SQLSRKNNIPANFTRSGNKLNHQKDTRQATF	1	817681310	1.38e-101	241.32	233.14	0.32561									2661200	11980560	4564760	7282390	106694600	58809400	126098000	99127600	41688400	4866690	94203060	7296470						219030	1225110	5432700	42698700	45448000	42206700	90085600	5344240	1681620	17111300	955180	_KNNIPANFTRS(ad)GNK_;_KNNIPANFTRS(ad)GNKLNHQK_;_KNNIPANFTRS(ad)GNKLNHQKDTR_;_NNIPANFTRS(ad)GNKLNHQKDTR_;_S(ad)GNKLNHQK_;_S(ad)GNKLNHQKDTR_;_S(ad)GNKLNHQKDTRQATFLFRR_	3254
Q14669	E3 ubiquitin-protein ligase TRIP12 (EC 2.3.2.26) (E3 ubiquitin-protein ligase for Arf) (ULF) (HECT-type E3 ubiquitin transferase TRIP12) (Thyroid receptor-interacting protein 12) (TR-interacting protein 12) (TRIP-12)	TRIP12	S	340	RQKTTGSCASTSRRGSGLGKRGAAEARRQEK	0.999998	812620670	1.56e-43	162.13	148.71	-0.25983									39282170	19196000	15493000		71491000	62354000	48590000	113060000	27327000	16906000	29676000	27015000			715300			8394900	111593900	26078000	34973000	36525000	56975000	60648000		4060600		2266800	_RGS(ad)GLGKR_;_RGS(ad)GLGKRGAAEAR_	1921
Q9UGN5	Poly [ADP-ribose] polymerase 2 (PARP-2) (hPARP-2) (EC 2.4.2.30) (ADP-ribosyltransferase diphtheria toxin-like 2) (ARTD2) (DNA ADP-ribosyltransferase PARP2) (EC 2.4.2.-) (NAD(+) ADP-ribosyltransferase 2) (ADPRT-2) (Poly[ADP-ribose] synthase 2) (pADPRT-2) (Protein poly-ADP-ribosyltransferase PARP2) (EC 2.4.2.-)	PARP2	S	8	________MAARRRRSTGGGRARALNESKRV	0.997337	809027000	9.81e-47	190.96	190.96	-0.23989	1242000	1920800	292600	1276800	2163700	2737600	4028040	2451450	29448100	112384000	64573800	16021700	11199900	15393200		4358600	11151400			3138400	3090800	2948770	957340	1013800	3106300	38174400	18000000	5934600	60220700	167621100	126020000	96782700	1086600			287800	_RRS(ad)TGGGR_;_RRS(ad)TGGGRAR_;_RS(ad)TGGGRAR_	1833
Q96ME7	Zinc finger protein 512	ZNF512	S	334	SGQPECLKEMNLESKSGGRVQRRSAKIAVYH	0.999956	808654100	1.15e-77	228.61	213.33	-0.099891							2791700		4979270	19722170	12098090	17949150	69039260	36967400	34234900	40977800	17553800	17422450	11257000	17378000	1112400	974090	1276990	709300	14309300	14163340	18647700	1835490	205310000	123949400	60802000	60997200		2195900			_EM(ox)NLESKS(ad)GGR_;_EM(ox)NLESKS(ad)GGRVQR_;_EM(ox)NLESKS(ad)GGRVQRR_;_EMNLESKS(ad)GGR_;_EMNLESKS(ad)GGRVQR_;_EMNLESKS(ad)GGRVQRR_;_S(ad)GGRVQR_;_SEHGPISFFPESGQPEC(ca)LKEM(ox)NLESKS(ad)GGR_	1841
Q9H2P0	Activity-dependent neuroprotector homeobox protein (Activity-dependent neuroprotective protein)	ADNP	S	607	KPQPKVQEKADIPVKSSPQAAVPYKKDVGKT	0.999041	800562450	1.02e-137	269.87	248.3	0.13144			316170		784210	575120	371700	519010	9730070	22537570	9227700	8638730	36144700	17000550	14593700	43742680	10512930	12024220	29860550	10693030	501510	976590		700550	5888560	9416880	47168000	9899310	94156900	112247900	148490000	121536870	8955670	7636930	2270350	3443790	_ADIPVKS(ad)SPQAAVPYKK_;_ADIPVKS(ad)SPQAAVPYKKDVGK_;_S(ad)SPQAAVPYKK_;_VQEKADIPVKS(ad)SPQAAVPYKK_	1536
P19338	Nucleolin (Protein C23)	NCL	S	60	EVVIPQKKGKKAAATSAKKVVVSPTKKVAVA	0.99997	792002703	4.03e-70	218.16	98.712	-0.062902		738400	678520	580080	2617640	1623230	2243910	1347850	29493300	20148200	5288410	31086172	8349600	13097160	31124200	40375130	10467600	3225600	7212460	4613550	1271570	1592890	1559530	3288460	28564700	34275200	81098200	42998390	63922100	106821971	81564900	124756240	2102350	2475400	590890	808900	_AAATS(ad)AKKVVVSPTK_;_AAATS(ad)AKKVVVSPTKK_;_GKKAAATS(ad)AK_;_KAAATS(ad)AKK_	2282
Q8WYP5	Protein ELYS (Embryonic large molecule derived from yolk sac) (Protein MEL-28) (Putative AT-hook-containing transcription factor 1)	AHCTF1	S	2093	NEQEERLLATASFTKSSRSSRTRSSKAILLP	0.996895	786258650	1.89e-111	262.43	240.07	-0.16482				258760	702300	1055040	695320	585860	29228500	25985770	22151310	19790100	78884000	60468190	6231600	22182500	25566100	22802900	2521600	23967000	757240		2540730	1679580	3862900	16445270	19060140	19028800	64669500	97910200	112120000	93134200	3714000	4028000	3501060	730180	_LLATASFTKS(ad)SR_;_LLATASFTKS(ad)SRSSR_;_LLATASFTKS(ad)SRSSRTR_	3194
Q9NR30	Nucleolar RNA helicase 2 (EC 3.6.4.13) (DEAD box protein 21) (Gu-alpha) (Nucleolar RNA helicase Gu) (Nucleolar RNA helicase II) (RH II/Gu)	DDX21	S	776	GGNKSNRSQNKGQKRSFSKAFGQ________	0.999975	775307250	2.29e-95	241.51	224.64	0.10199					476250		834850		10507200	9956500		1793810	138632700	64505100		7039950	27249000	13565980					442080		2506700	6639630	297400	45227600	122862000	105987600	53405300	163377600					_GQKRS(ad)FSK_;_GQKRS(ad)FSKAFGQ_;_RS(ad)FSKAFGQ_;_SNRSQNKGQKRS(ad)FSK_;_SQNKGQKRS(ad)FSK_;_SQNKGQKRS(ad)FSKAFGQ_	3426
Q14978	Nucleolar and coiled-body phosphoprotein 1 (140 kDa nucleolar phosphoprotein) (Nopp140) (Hepatitis C virus NS5A-transactivated protein 13) (HCV NS5A-transactivated protein 13) (Nucleolar 130 kDa protein) (Nucleolar phosphoprotein p130)	NOLC1	S	303	PYSSVPPPSAPPPKKSLGTQPPKKAVEKQQP	1	774976680	2.15e-33	154.36	131.99	0.60279	564130	930220	423080	410970	1143400	274740	658990		22009800	22776000	17233000	6597900	37419400	69076900	28899000	67867600	12162500	30011900	33006700	18290900	320640	2726400	788220	1151570	13363400	12592200	48173000	79070220	73208200	47575330	120904970		4255700	1089700			_S(ad)LGTQPPKK_;_S(ad)LGTQPPKKAVEK_	1443
Q5SSJ5	Heterochromatin protein 1-binding protein 3 (Protein HP1-BP74)	HP1BP3	S	484	AASVKQRGSKPAPKVSAAQRGKARPLPKKAP	0.999999	773454910	1.23e-32	168.83	127.95	0.2409									3206210	6215310	243290	459160	61528800	20040400	60530800	114273300	47199200	49619000	111820000	67907300					9433300	1844530	26444200	10597300	16985600	25753700	27012100	28280000	7024700	21298410	35996900	19741400	_GSKPAPKVS(ad)AAQR_;_GSKPAPKVS(ad)AAQRGK_;_QRGSKPAPKVS(ad)AAQR_	2919
P26373	60S ribosomal protein L13 (Breast basic conserved protein 1) (Large ribosomal subunit protein eL13)	RPL13	S	52	KARQAKARRIAPRPASGPIRPIVRCPTVRYH	0.999955	769497920	6.18e-27	143.46	131.86	-0.19948				434470			587660	277960	3026740	3677000	2515160	13625320	84119400	21501430	45385020	41545520	2801570	23175210	4015970	35564500			510300	557060	29602260	11291630	9285020	24895700	35711510	53546800	84055700	112482200	24505370	24989770	36686800	39124870	_IAPRPAS(ad)GPIRPIVR_;_IAPRPAS(ad)GPIRPIVRC(ca)PTVR_;_PAS(ad)GPIRPIVR_;_RIAPRPAS(ad)GPIRPIVR_	2307
P09874	Poly [ADP-ribose] polymerase 1 (PARP-1) (EC 2.4.2.30) (ADP-ribosyltransferase diphtheria toxin-like 1) (ARTD1) (DNA ADP-ribosyltransferase PARP1) (EC 2.4.2.-) (NAD(+) ADP-ribosyltransferase 1) (ADPRT 1) (Poly[ADP-ribose] synthase 1) (Protein poly-ADP-ribosyltransferase PARP1) (EC 2.4.2.-)	PARP1	K	506	EVVAPRGKSGAALSKKSKGQVKEEGINKSEK	0.999356	750236190	0	435.52	417.85	0.23789	628450	409550							870670	2910000	615090	129900000	1925500		2860000	4785000					1039700			194930					1450500		2487500	1976900	892400	597290000			_GKSGAALSKK(ad)SK_;_SGAALSKK(ad)SKGQVKEEGINK_;_SGAALSKK(ad)SKGQVKEEGINKSEK_	445
Q9ULW0	Targeting protein for Xklp2 (Differentially expressed in cancerous and non-cancerous lung cells 2) (DIL-2) (Hepatocellular carcinoma-associated antigen 519) (Hepatocellular carcinoma-associated antigen 90) (Protein fls353) (Restricted expression proliferation-associated protein 100) (p100)	TPX2	S	358	HLRSKKDDINLLPSKSSVTKICRDPQTPVLQ	0.998848	732133190	8.19e-90	214.11	204.16	0.0058127									10867700	4469750	10123480	12431090	43523650	24338900	36606160	66265560	2095820	14719120	14263000	4281900	395420	235730	222980		8683900	299940	34588500	15466200	105383000	70988000	149896900	99406700	1322010		242280	1015500	_DDINLLPSKS(ad)SVTK_;_KDDINLLPSKS(ad)SVTK_;_S(ad)SVTKIC(ca)RDPQTPVLQTKHR_;_SKKDDINLLPSKS(ad)SVTK_;_SKKDDINLLPSKS(ad)SVTKIC(ca)RDPQTPVLQTK_	3536
Q6PL18	ATPase family AAA domain-containing protein 2 (EC 3.6.1.3) (AAA nuclear coregulator cancer-associated protein) (ANCCA)	ATAD2	S	41	SDFLSLEHIGRRRLRSAGAAQKKPAATTAKA	1	711254220	7.48e-189	285.55	278.4	0.27087							3622070	874320	14663130	27902890	14003470	4798660	38989400	59837000	32944100	59587500	26335400	22049800	23815100	18117100	626320	230520		402310	11031220	7519700	34708700	33167600	58388600	70851400	90884400	41981500	1238600	5295100	3923430	3464880	_LRS(ad)AGAAQK_;_LRS(ad)AGAAQKKPAATTAK_;_LRS(ad)AGAAQKKPAATTAKAGDGSSVKEVETYHRTR_;_S(ad)AGAAQKKPAATTAK_	2988
Q9BSJ6	Protein PIMREG (CALM-interactor expressed in thymus and spleen) (PICALM-interacting mitotic regulator) (Regulator of chromosome segregation protein 1)	PIMREG	S	91	EPGQQGLQAAARSAKSALGAVSQRIQESCQS	0.999912	699483910	5.49e-89	244.27	186.13	-0.08511					170840	224690	719370	359700	22038200	21234000	12178900	9124630	44941400	29896300	37924340	60937200	15322980	16233820	20848900	18143300	480410		726220	405560	18789700	9254490	35743500	32420800	54453100	64245600	76069200	86335700	933580	3414280	3615000	2298200	_S(ad)ALGAVSQRIQESC(ca)QSGTK_;_SAKS(ad)ALGAVSQR_;_SAKS(ad)ALGAVSQRIQESC(ca)QSGTK_	1954
Q8IYA6	Cytoskeleton-associated protein 2-like (Radial fiber and mitotic spindle protein) (Radmis)	CKAP2L	S	258	KQFVGETQSRTFPVKSQQLSRGADLARPGVK	0.999636	697953650	8.18e-46	170.89	148.03	0.14258		206410		152460	1605870	1196940	1324470	885130	26278700	24741400	14936100	11682000	48727600	30486200	38144700	14769700	12213900	11271400	13217700	12580200	1325820	458020	3325300	1784960	33497000	19166600	38826800	38952500	54541800	66414900	69107000	95077200	997270	3563500	3202800	3291300	_TFPVKS(ad)QQLSR_;_TFPVKS(ad)QQLSRGADLARPGVKPSR_	3087
Q01831	DNA repair protein complementing XP-C cells (Xeroderma pigmentosum group C-complementing protein) (p125)	XPC	S	21	AAGGEPRGRELRSQKSKAKSKARREEEEEDA	0.999686	691936770	7.83e-49	202.4	191.42	0.051284							268510		12664200	11347500	7695100	9354910	81217600	38165600	7876900	35571900	5583200	12090000	14062000	10653000	179150	268110		324970	13882600	2314100	43099600	143545550	60530900	15593000	106764000	48679200	3766170	3499200		2939800	_ELRSQKS(ad)KAK_;_GRELRSQKS(ad)K_;_GRELRSQKS(ad)KAK_	2623
Q9Y3Y2-3	Chromatin target of PRMT1 protein (Friend of PRMT1 protein) (Small arginine- and glycine-rich protein) (SRAG)	CHTOP	S	83	ALKLKQKSLKQRLGKSNIQARLGRPIGALAR	0.999821	691779320	2.06e-77	227.57	212.69	0.018477									4357000	11448000	7901200	13995000	41184000	23328500		81244000	3259600	11119800							1073200	10541000	4064700		107370000	109670000	92167000	162130000	6776400	149920			_SLKQRLGKS(ad)NIQAR_	3582
P36578	60S ribosomal protein L4 (60S ribosomal protein L1) (Large ribosomal subunit protein uL4)	RPL4	S	275	LDELYGTWRKAASLKSNYNLPMHKMINTDLS	0.999874	686402880	1.16e-43	180.48	165.21	-0.3016	883960	3182280	1906920	1811180	1455200	1216940		1269700	12048230	20421580	10467160	11774300	72370700	53560040	37819600	60397150	21187770	25963500	31165200	21961600	887060	1637300	1857100	1135600	1787470	8287060	14495790	3393590	15637300	56695630	86636700	77195900	8681110	7805860	6666450	2739950	_AASLKS(ad)NYNLPM(ox)HK_;_AASLKS(ad)NYNLPM(ox)HKM(ox)INTDLSR_;_AASLKS(ad)NYNLPMHK_;_KAASLKS(ad)NYNLPM(ox)HK_;_KAASLKS(ad)NYNLPMHK_;_S(ad)NYNLPM(ox)HK_;_S(ad)NYNLPMHK_	2385
Q01831	DNA repair protein complementing XP-C cells (Xeroderma pigmentosum group C-complementing protein) (p125)	XPC	S	482	QRKAPAPQRTKAGSKSASRTHRGSHRKDPSL	0.999922	685633140	4.44e-56	196.95	184.91	0.073244									24361500	34672590	1525000	1102500	35554000		55256000	70249000		32725000		7330620					25015000	2475630		109678000	43914000	179306000	48181000	7384400	4772100			2130800	_AGSKS(ad)ASRTHR_;_KAPAPQRTKAGSKS(ad)ASR_;_TKAGSKS(ad)ASR_;_TKAGSKS(ad)ASRTHR_	2624
Q15054	DNA polymerase delta subunit 3 (DNA polymerase delta subunit C) (DNA polymerase delta subunit p66) (DNA polymerase delta subunit p68)	POLD3	S	284	SVTEPKLATPAGLKKSSKKAEPVKVLQKEKK	0.999909	676746860	2.39e-145	274.39	267.52	0.25779		3966300	341860	1744390	5199120	2022200	1738720	793740	29344000	54286400	36073100	35726500	32865800	23908100	33678600	66181500	8456750	10305110	13102500	10468080	991550	856730	1698300	1610140	9969420	7612670	34421600	11287400	36397400	48434200	68579200	77126600	2158640	1663000	1803300	1933940	_IVEQPTVSVTEPKLATPAGLKKS(ad)SK_;_LATPAGLKKS(ad)SK_;_LATPAGLKKS(ad)SKKAEPVK_;_S(ad)SKKAEPVK_	2831
Q9NVU7	Protein SDA1 homolog (Nucleolar protein 130) (SDA1 domain-containing protein 1) (hSDA)	SDAD1	S	575	RMAQMRKELDAAPGKSQKRKYIEIDSDEEPR	0.99966	671225950	7.58e-62	218.15	183.82	-0.037804									7215600	19840870	7196730	5783810	74664900	47819400	55766800	29267000	7937300	27681700	59342500	16659800			242620	104090	22140300	6300700	28166300	33449900	40469200	62177700	55737100	48375000	1653850	6013090	7219690		_ELDAAPGKS(ad)QK_;_ELDAAPGKS(ad)QKR_;_ELDAAPGKS(ad)QKRK_;_KELDAAPGKS(ad)QK_;_KELDAAPGKS(ad)QKRK_	1724
Q96ME7	Zinc finger protein 512	ZNF512	S	98	IKPAATSHVEGSGGVSAKGKRKPRQEEDEDY	1	666030020	6.84e-181	311.23	299.18	0.017107									11076000	14229760	11145000	1535700	23544500	41640800	22996700	96805000	19463400	8701700	38934200	39425200		619950		340390	6223800	11034400	60608600	33533000	58560500	46028700	58816000	52026300	3726300	1622320	1753100	1638700	_IKPAATSHVEGSGGVS(ad)AK_;_IKPAATSHVEGSGGVS(ad)AKGK_	1844
P38159	RNA-binding motif protein, X chromosome (Glycoprotein p43) (Heterogeneous nuclear ribonucleoprotein G) (hnRNP G) [Cleaved into: RNA-binding motif protein, X chromosome, N-terminally processed]	RBMX	S	332	RDGYGGSRDSYSSSRSDLYSSGRDRVGRQER	0.999945	662921690	1.87e-116	256.77	231.59	-0.16534									1346420	1326320	668980	252780	8178900	5681000	210000140	91799400	29596800	6331220	78099400	118822000							18698260	8049500	934850	8035900	14062500	12847700		3287570	42015650	2886400	_DSYSSSRS(ad)DLYSSGR_;_DSYSSSRS(ad)DLYSSGRDR_;_S(ad)DLYSSGRDR_	2389
Q9H1E3	Nuclear ubiquitous casein and cyclin-dependent kinase substrate 1 (P1)	NUCKS1	S	39	EDYGRDSGPPTKKIRSSPREAKNKRRSGKNS	0.999294	656668610	5.62e-13	133.81	103.6	0.4689	118980	328290	266240		4038930	271360	2352000	1162800	23926900	41085000	27917000	15336400	13699000	39684000	19639000	48972000	18913200	20187100	26387500	29785500	452000	3124870	1596990	994380	31464100	10072600	33689800	37689000	56564000	54935000	72913000	2097300	3459000	2833170	7561600	3150600	_IRS(ad)SPREAK_;_KIRS(ad)SPREAK_	3375
Q9Y2W2	WW domain-binding protein 11 (WBP-11) (Npw38-binding protein) (NpwBP) (SH3 domain-binding protein SNP70) (Splicing factor that interacts with PQBP-1 and PP1)	WBP11	S	11	_____MGRRSTSSTKSGKFMNPTDQARKEAR	0.99958	652237030	6.83e-100	236.43	219.56	0.073283					964270				20670880	25561930	11022390	5801430	38973500	26114000	35843340	105155700	5045690	12659600	24792550	12110840		401090			21627520	6207660	29443200	25469500	33254500	49893300	81860300	72080400	2261820	2404910	1704730	911980	_S(ad)GKFM(ox)NPTDQAR_;_S(ad)GKFM(ox)NPTDQARK_;_S(ad)GKFM(ox)NPTDQARKEAR_;_S(ad)GKFMNPTDQAR_;_S(ad)GKFMNPTDQARK_;_STSSTKS(ad)GKFM(ox)NPTDQAR_;_STSSTKS(ad)GKFM(ox)NPTDQARK_;_STSSTKS(ad)GKFM(ox)NPTDQARKEAR_;_STSSTKS(ad)GKFMNPTDQAR_;_STSSTKS(ad)GKFMNPTDQARK_;_STSSTKS(ad)GKFMNPTDQARKEAR_	3561
Q5SSJ5	Heterochromatin protein 1-binding protein 3 (Protein HP1-BP74)	HP1BP3	S	176	MDAILTEAIKACFQKSGASVVAIRKYIIHKY	1	650430135	3.74e-47	198.72	136.94	-0.06912	873650	913350	950890	797840	1643900	561040	1930400	733890	8790300	11859000	5339700	5665180	46753000	47260200	1608500	89601100	6653300	18232900	8727200	10589785	761830	1473600	1145400	611320	8413600	5424100	898510	58643300	1206900	27403900	85104600	9008600	79771700	83707200	10940400	6430050	_S(ad)GASVVAIR_;_S(ad)GASVVAIRK_	2923
Q9BQ39	ATP-dependent RNA helicase DDX50 (EC 3.6.4.13) (DEAD box protein 50) (Gu-beta) (Nucleolar protein Gu2)	DDX50	S	680	EEYYDGNTSSNSRQRSGWSSGRSGRSGRSGG	0.999145	648452700	2.59e-15	137.55	113.12	-0.2341									9753000	12630000	11475000	1714030	52563700	47896100	41432900	30551900	29150400	36671900	30253600	20147100				251980	10155600	3333700	18424800	8709400	53415000	73549500	90430000	61922000	1590600	369090	2061400		_QRS(ad)GWSSGR_;_QRS(ad)GWSSGRSGR_;_S(ad)GWSSGRSGR_	3298
P07355	Annexin A2 (Annexin II) (Annexin-2) (Calpactin I heavy chain) (Calpactin-1 heavy chain) (Chromobindin-8) (Lipocortin II) (Placental anticoagulant protein IV) (PAP-IV) (Protein I) (p36)	ANXA2	C	9	_______MSTVHEILCKLSLEGDHSTPPSAY	0.999768	634609000	3.75e-116	241.13	233.71	-0.0035312	1362300	50152000	1047900	50318000	20724400	17106700	4969100	14174400	20865000	21686900	22244800	20237200	13810430	642200	389850	5924880	27532800	19338800	24388400	34790300	2847200	3363830		16791000	11135000	8799800	19865000	29572000	12730400	41438000	31932280	53467000	16139900	1732500	528930	12559800	_(ac)STVHEILC(ad)K_;_(ac)STVHEILC(ad)KLSLEGDHSTPPSAYGSVK_	4
P02545	Prelamin-A/C [Cleaved into: Lamin-A/C (70 kDa lamin) (Renal carcinoma antigen NY-REN-32)]	LMNA	S	628	SGSSASSVTVTRSYRSVGGSGGGSFGDNLVT	1	633132660	3.49e-197	327.94	298.13	0.22206		1655830	537680	3598260	2014920	328690	1028700	1036930	9707500	15021600	11300600	9904200	28188000	75127320	23918940	14717600	12681160	21736300	32695010	60422200		1823200	2638050	970150	11937300	5849200	14723400	12098260	55359600	42020840	76122330	60972420	4780500	5776100	5835170	6604700	_S(ad)VGGSGGGSFGDNLVTR_;_SYRS(ad)VGGSGGGSFGDNLVTR_	2130
Q92576	PHD finger protein 3	PHF3	S	527	AKYEVIHSKTKVNVKSVKRNTDVPESQQNFH	0.999967	632344741	2.13e-101	220.52	214.81	-1.7437		67211				218200	243720		6995170	8819750	5977020	5035750	38360890	22405600	42054900	76125800	8134010	10632010	16544630	14171730	271110		359120	644790	28451980	9189670	38216600	37916920	46276800	55493700	64870400	83693500		1197300	5677960	4298500	_TKVNVKS(ad)VK_;_TKVNVKS(ad)VKR_;_VNVKS(ad)VK_;_VNVKS(ad)VKR_	3208
P52701	DNA mismatch repair protein Msh6 (hMSH6) (G/T mismatch-binding protein) (GTBP) (GTMBP) (MutS protein homolog 6) (MutS-alpha 160 kDa subunit) (p160)	MSH6	S	314	KRKRMVTGNGSLKRKSSRKETPSATKQATSI	0.999669	628770010	2.34e-51	201	186.12	0.013002									7876600	14849200	6642180	6230200	42037000	32431000	37824000	23230500	13699100	12612850	8981100	1362100					4960540	2541500	14385200	3188650	49551200	90693850	164204200	87454100			3661410	353530	_M(ox)VTGNGSLKRKS(ad)SRKETPSATK_;_MVTGNGSLKRKS(ad)SRKETPSATK_;_RKS(ad)SRKETPSATK_;_S(ad)SRKETPSATK_	2517
Q08945	FACT complex subunit SSRP1 (Chromatin-specific transcription elongation factor 80 kDa subunit) (Facilitates chromatin transcription complex 80 kDa subunit) (FACT 80 kDa subunit) (FACTp80) (Facilitates chromatin transcription complex subunit SSRP1) (Recombination signal sequence recognition protein 1) (Structure-specific recognition protein 1) (hSSRP1) (T160)	SSRP1	S	648	VKVKMEKKSTPSRGSSSKSSSRQLSESFKSK	0.999808	627145520	5.44e-60	208.33	208.33	-0.36228	3176600	1404100		991230	18824000	2447100	591520	7881820	27170000	22169600	29140000	1316600	1831490	4513620		72662000	1884700	2205750			3819700	1386100	501860	1816400	41017700	1010900	101379930	8759500	113975700	75923600	61448100	4200400		10681800	3013700		_KSTPSRGSS(ad)SK_;_STPSRGSS(ad)SK_	2685
Q8WV92	MIT domain-containing protein 1	MITD1	S	4	____________MAKSGLRQDPQSTAAATVL	0.999801	625006190	1.04e-85	227.4	214.73	0.18538	2715550	4276940	2726040	1533040	678020	1382330	417240	1752150	31393400	13327300	35763870	15811200	40184900	34104300	16541600	41834400	2335570	7274000	7293460	4178010	7075180	11907980	7373160	2390180	15519500	25873260	35244200	15796530	43904900	53584600	69100800	70593600	300300		485380	333300	_(ac)AKS(ad)GLRQDPQSTAAATVLK_;_(ac)AKS(ad)GLRQDPQSTAAATVLKR_;_S(ad)GLRQDPQSTAAATVLK_;_S(ad)GLRQDPQSTAAATVLKR_	1513
Q9BQ39	ATP-dependent RNA helicase DDX50 (EC 3.6.4.13) (DEAD box protein 50) (Gu-beta) (Nucleolar protein Gu2)	DDX50	S	729	RQDGRRRSGNRNRSRSGGHKRSFD_______	1	623520280	2.35e-19	150.27	131.69	-0.29041									3075900	16665400	17925200	17652600	38623740	26762900		364730	379070	392080				348070	283680	130600		8233550	11014400		203810900	144310360	97069020	36478080					_NRSRS(ad)GGHKRSFD_;_S(ad)GGHKRSFD_;_SGNRNRSRS(ad)GGHKR_;_SRS(ad)GGHKR_;_SRS(ad)GGHKRSFD_	3293
P06748	Nucleophosmin (NPM) (Nucleolar phosphoprotein B23) (Nucleolar protein NO38) (Numatrin)	NPM1	S	139	ESEDEEEEDVKLLSISGKRSAPGGGSKVPQK	0.999999	617728400	2.24e-13	125.47	81.491	0.22238	1641300	5218900	6629740	3731200	3508200	1405420	3415300	2282100	25908340	29485100	18651420	12285120	35973410	31077750	40326400	46184950	13991000	13470600	17898100	12635400	2737230	3311010	4578500	1961800	17929700	14314900	41815900	25741300	32306900	33695600	56262500	44240100	2735900	4186200	4120310	2070800	_LLSIS(ad)GKR_	2148
P05204	Non-histone chromosomal protein HMG-17 (High mobility group nucleosome-binding domain-containing protein 2)	HMGN2	S	25	AKGDKAKVKDEPQRRSARLSAKPAPPKPEPK	0.998932	603787910	6.79e-28	171.36	133.06	-0.69205									12117000	39582000		16220000	142830000	88887000	12948000	24596000	10138000							652410	4978500	11162000	55123000		94449000	90105000							_VKDEPQRRS(ad)AR_	2135
P17026	Zinc finger protein 22 (Zinc finger protein KOX15) (Zinc finger protein Krox-26)	ZNF22	S	15	_MRLAKPKAGISRSSSQGKAYENKRKTGRQR	0.996962	595461070	2.4e-28	164.9	133.83	0.48694		164300			1341600			2726000	21937900	18729200	18649400	7892500	23591700	55392000	15929900	14169300	3456700	34096900	7840600	38728600					7918400	1705100	70870800	55533450	56488000	56552100	47868500	26494900	3566950	1414070	2402200		_AGISRSSS(ad)QGK_;_AGISRSSS(ad)QGKAYENKR_;_SSS(ad)QGKAYENK_;_SSS(ad)QGKAYENKR_;_SSS(ad)QGKAYENKRK_	2253
Q9BY77	Polymerase delta-interacting protein 3 (46 kDa DNA polymerase delta interaction protein) (p46) (S6K1 Aly/REF-like target) (SKAR)	POLDIP3	S	405	PAEVDPDTILKALFKSSGASVTTQPTEFKIK	0.996633	594161210	1.09e-179	309.14	291.93	0.38071									12071240	12006600	8373930	12393500	56389900	29538600	33268400	39625800	45557800	59506700	43691600	41449600				399030	2300600	3210810	2199820	3719320	18823360	31555500	40147100	50210400	14416100	13662700	7839300	11803500	_ALFKS(ad)SGASVTTQPTEFK_;_ALFKS(ad)SGASVTTQPTEFKIKL_;_S(ad)SGASVTTQPTEFK_;_S(ad)SGASVTTQPTEFKIKL_	1783
P61513	60S ribosomal protein L37a (Large ribosomal subunit protein eL43)	RPL37A	S	81	GGAWTYNTTSAVTVKSAIRRLKELKDQ____	0.999987	592536160	1.75e-161	292.31	272.32	0.062642	456650		1595550	647140	1658780	954520	1299680	961520	19432500	17236200	7738900	12546900	44541200	18503100	12655000	35985000	24425000	18223300	7451900	5387000	1245940		1233200	1414700	14689270	4616710	13611200	7736200	58875000	48729000	76581000	80668000	16263400	20737200	4377500	10058000	_S(ad)AIRRLK_;_TVAGGAWTYNTTSAVTVKS(ad)AIR_;_TVAGGAWTYNTTSAVTVKS(ad)AIRR_	2557
Q02539	Histone H1.1 (Histone H1a)	HIST1H1A	S	146	KATGASKKLKKATGASKKSVKTPKKAKKPAA	0.996219	587369760	5.85e-27	167.89	121.05	-0.27297										900520	2465400	3323580	58804000	17230100	32120000	27698600	18305000	22443000	86766000	10813000	306170			287810	5112700	724680		21877000	46595000	27677600	55478000	94372000	7168600	12287000		34614000	_ATGAS(ad)KKSVK_;_KLKKATGAS(ad)KK_;_LKKATGAS(ad)KK_	2638
Q56NI9	N-acetyltransferase ESCO2 (EC 2.3.1.-) (Establishment factor-like protein 2) (EFO2) (EFO2p) (hEFO2) (Establishment of cohesion 1 homolog 2) (ECO1 homolog 2)	ESCO2	S	217	QVTLQGGAAFFVRKKSSLRKSSLENEPSLGR	0.998429	584973810	2.33e-05	93.096	54.792	-0.40788								175290	24085000	18722800	15400000	12511000	39381000	22291300	39938000	30317000	10543000	8605000	12636000	7890300			752380		33689000	13487300	24001000	24929000	6622230	120120000	82093000	2794100	2072100	315830	30888000	714180	_KKS(ad)SLRK_	2892
Q99879	Histone H2B type 1-M (Histone H2B.e) (H2B/e)	HIST1H2BM	S	15	_MPEPVKSAPVPKKGSKKAINKAQKKDGKKR	0.999871	577718780	4.79e-72	216.19	208.01	0.28415		428620			1379320	192940	671540	613920	14663100	19729700	9485600	10184700		66929600	19914000			15831900	51013000	9042100		1616240		704610	4934300	3284790	24265400	2201600	20549100	37278900	68316000	191300000	3187800				_SAPVPKKGS(ad)KK_	3285
Q7Z6I8	UPF0461 protein C5orf24	C5orf24	S	99	LNRSGKRGRPSGTTKSAGYRTSTGRPLGTTK	1	575682220	1.52e-211	318.1	286.35	-0.79229					432660	188870		213760	8159900	13624800	3026900	3187100	68192500	32515200	8366100	46582900	19336100	31977990	32796600			429370		452090	2733650	5097300	53289400	15608500	29205000	60034700	79228000	38329800	10934600	7878600	341930	3517900	_GRPSGTTKS(ad)AGYR_;_GRPSGTTKS(ad)AGYRTSTGRPLGTTK_;_S(ad)AGYRTSTGRPLGTTK_	3009
P11388	DNA topoisomerase 2-alpha (EC 5.6.2.3) (DNA topoisomerase II, alpha isozyme)	TOP2A	S	1483	PSTSDDSDSNFEKIVSKAVTSKKSKGESDDF	0.999795	569445420	1.42e-26	158.79	131.69	0.11648					1305900	341100		908900	13533000	24632600	10218200	11138900	27412800	35978500	28078700	34112300	8756760	11757100	14060300	10554800	391290	1193100			11110000	10678200	21690600	13400600	49146900	54193700	73292500	87216000	4661700	3948830	3072800	2659340	_IVS(ad)KAVTSK_;_IVS(ad)KAVTSKK_	2222
Q14978	Nucleolar and coiled-body phosphoprotein 1 (140 kDa nucleolar phosphoprotein) (Nopp140) (Hepatitis C virus NS5A-transactivated protein 13) (HCV NS5A-transactivated protein 13) (Nucleolar 130 kDa protein) (Nucleolar phosphoprotein p130)	NOLC1	S	669	WGERANQVLKFTKGKSFRHEKTKKKRGSYRG	0.999993	559327040	2.23e-26	158.79	140.38	0.33378			246680		577570				11000840	34803500	7517710	5076100	73986300	6623000	4018200	67708800	12461570	10657240	21793600	20259890	259650	441650	273170	282270	14880400	9836380	66913900	21234100	53419800	43142100	40870200	26426200	1127100	681090	1994200	813830	_GKS(ad)FRHEK_;_GKS(ad)FRHEKTK_;_S(ad)FRHEKTK_;_S(ad)FRHEKTKK_	1440
E9PLD3	Uncharacterized protein	C11orf98	S	65	HLKKRASSARANITLSGKKRRKLLQQIRLAQ	0.999994	548964090	5.24e-27	167.1	128.22	0.67888									18605600	20366940	9225680	7939940	42132250	28525320	5131700	52709900	10877700	14827370	2575800	11000650		256840			26041290	11233070	30545700	24228400	35713900	52840000	66087400	72483700	2013100	563050	785690	2253100	_ANITLS(ad)GKK_;_ANITLS(ad)GKKR_;_ASSARANITLS(ad)GK_;_RASSARANITLS(ad)GK_;_RASSARANITLS(ad)GKK_	1747
Q9NVP1	ATP-dependent RNA helicase DDX18 (EC 3.6.4.13) (DEAD box protein 18) (Myc-regulated DEAD box protein) (MrDb)	DDX18	S	2	______________MSHLPMKLLRKKIEKRN	0.999296	544045880	4.06e-19	146.11	146.11	-0.35074		445990	387170	981780	719540	947470	1300710	677080	24425000	21616120	22708500	14882670	44506950	25215820		23295900	111070	4254980	523880	344280	1670910		402000	2155070	14741490	12765240	19162200	6331480	71726960	43710500	71683080	109763000	1733870	722770	132400		_(ac)S(ad)HLPM(ox)KLLR_;_(ac)S(ad)HLPM(ox)KLLRK_;_(ac)S(ad)HLPMKLLR_;_(ac)S(ad)HLPMKLLRK_	3465
Q53GS9	U4/U6.U5 tri-snRNP-associated protein 2 (Inactive ubiquitin-specific peptidase 39) (SAD1 homolog) (U4/U6.U5 tri-snRNP-associated 65 kDa protein) (65K)	USP39	S	5	___________MSGRSKRESRGSTRGKRESE	0.998787	536498570	1.98e-19	150.53	118.81	-0.32307				399620	9916050	5069800		6566850	14853000	46273000	32866000	18999000	9204400	11504500	4845400		626170	580350				6059820	9546500	4697320	5554400	18282000			142512000	54847760		132970000		324630			_(ac)SGRS(ad)KRESR_	1622
Q9NQS7	Inner centromere protein	INCENP	S	518	QMLMTPTSAPRSVMKSFIKRNTPLRMDPKCS	0.999631	534406880	8.94e-14	137.05	121.95	0.26779						126860			16753150	16999850	9780850	9771270	46631300	26317000	31584100	40748600	7890770	8370400	13821200	13884040	379570		408950	477260	19234880	7354300	16109200	17773760	43688300	47073800	53130600	77613800	2314830	2483950	1141270	2543020	_SVM(ox)KS(ad)FIK_;_SVM(ox)KS(ad)FIKR_;_SVMKS(ad)FIKR_	3415
Q69YH5	Cell division cycle-associated protein 2 (Recruits PP1 onto mitotic chromatin at anaphase protein) (Repo-Man)	CDCA2	S	561	KCTKRALPKKSQVLKSCRKKKGKGKKSVQKS	0.9998	528971170	5.37e-31	168.83	158.45	-0.13259									3233150	3050220	1424090	2935110	26784600	21752600	69195700	60673600	7837000	12097890	26322700	22229100			185900	351000	16768500	5238320	54669200	55097000	22814400	30861700	54147300	17879400			7814960	5607730	_ALPKKSQVLKS(ad)C(ca)R_;_KSQVLKS(ad)C(ca)R_;_KSQVLKS(ad)C(ca)RK_;_SQVLKS(ad)C(ca)R_;_SQVLKS(ad)C(ca)RK_	1728
Q14669	E3 ubiquitin-protein ligase TRIP12 (EC 2.3.2.26) (E3 ubiquitin-protein ligase for Arf) (ULF) (HECT-type E3 ubiquitin transferase TRIP12) (Thyroid receptor-interacting protein 12) (TR-interacting protein 12) (TRIP-12)	TRIP12	S	285	VSLPKTKLSLPGSSKSETSKPGPSGLQAKLA	0.999945	527680470	5.79e-294	369.71	354.21	-0.10463									9679100	20148900	9867400	8379000	60710000	41646340	37990500	17326700	4233110	5738870	13727640	6848160	298270		232010	276230	8364310	6225620	21329900	8477590	43511100	53045900	70366530	77476600	609730	744620	426340		_LSLPGSSKS(ad)ETSKPGPSGLQAK_;_TKLSLPGSSKS(ad)ETSKPGPSGLQAK_	2789
Q08945	FACT complex subunit SSRP1 (Chromatin-specific transcription elongation factor 80 kDa subunit) (Facilitates chromatin transcription complex 80 kDa subunit) (FACT 80 kDa subunit) (FACTp80) (Facilitates chromatin transcription complex subunit SSRP1) (Recombination signal sequence recognition protein 1) (Structure-specific recognition protein 1) (hSSRP1) (T160)	SSRP1	K	650	VKMEKKSTPSRGSSSKSSSRQLSESFKSKEF	0.959653	517712310	1.23e-118	281.09	249.77	-0.3162			1973110		35023000							48635000			12096000						4376100			2370100			16754000		213260000		74275000	108950000					_KSTPSRGSSSK(ad)SSSR_;_STPSRGSSSK(ad)SSSR_;_STPSRGSSSK(ad)SSSRQLSESFK_	653
P16401	Histone H1.5 (Histone H1a) (Histone H1b) (Histone H1s-3)	HIST1H1B	R	57	PVSELITKAVAASKERNGLSLAALKKALAAG	0.915676	513709740	1.9e-98	237.46	210.19	-0.30463				1203600			1876600		485030	116720000	52558000	54285000	295360	1202800		1574500			254680000	350050				1558380			826420	26094000									_AVAASKER(ad)SGVSLAALK_;_AVAASKER(ad)SGVSLAALKK_	1087
P49916	DNA ligase 3 (EC 6.5.1.1) (DNA ligase III) (Polydeoxyribonucleotide synthase [ATP] 3)	LIG3	S	216	KLTTTGQVTSPVKGASFVTSTNPRKFSGFSA	1	504348300	8.83e-166	294.59	275.73	-0.44722					4209000	1436680	4766000	1387470	29947300	28087810	12088020	12595130	31353200	20086100	46470400	37207740	15450020	10815700	16647100	19240320	1524250	659110	2963180	639570	20746830	8254600	24462600	34187900	14271400	21185650	28352490	37442700	1683870	3712060	5222400	7251700	_GAS(ad)FVTSTNPR_;_GAS(ad)FVTSTNPRK_;_LTTTGQVTSPVKGAS(ad)FVTSTNPR_;_LTTTGQVTSPVKGAS(ad)FVTSTNPRK_	2490
Q8TAD8	Smad nuclear-interacting protein 1 (FHA domain-containing protein SNIP1)	SNIP1	S	6	__________MKAVKSERERGSRRRHRDGDV	0.999758	503913600	7.97e-64	215.72	190.27	0.92996									3745370	3228080	2832080	3771990	62280900	31228500	66161250	39490330	8706430	13417320	15653060	8311160					8562960	4123170	4261170	14018460	46854800	41735880	72570000	52283300	677390				_(ac)M(ox)KAVKS(ad)ERER_;_(ac)MKAVKS(ad)ERER_;_AVKS(ad)ERER_;_AVKS(ad)ERERGSR_;_AVKS(ad)ERERGSRR_;_M(ox)KAVKS(ad)ERER_;_M(ox)KAVKS(ad)ERERGSR_;_MKAVKS(ad)ERER_;_MKAVKS(ad)ERERGSR_	3149
Q9Y2X3	Nucleolar protein 58 (Nucleolar protein 5)	NOP58	S	407	EARLRTLEDRGIRKISGTGKALAKTEKYEHK	0.999631	503264130	1.25e-83	225.85	200.66	-0.1184		267220							2594200	7048990	4646000	13873600	19841000	16793000	12970000	36534160		6325800	5023000	3272100		205140		236140	6570600	955050	23251000	6535800	59216100	73522600	90145500	109850000	1430680		886850	1269600	_GIRKIS(ad)GTGK_;_LRTLEDRGIRKIS(ad)GTGK_;_TLEDRGIRKIS(ad)GTGK_	3562
P49916	DNA ligase 3 (EC 6.5.1.1) (DNA ligase III) (Polydeoxyribonucleotide synthase [ATP] 3)	LIG3	S	876	SGSAVSRKAPSKPSASTKKAEGKLSNSNSKD	0.999645	500445480	2.31e-33	169.3	147.2	-0.61851					4175700	431580	10945000	1533100	38315000	35927000		11262000	37430000		42680000	19641000	13744000				1192900	2475300	3312200	1177400	25980000	12089000	15053000	41443300	47881000	50810000	57527000	14531000			10889000		_KAPSKPSAS(ad)TK_;_KAPSKPSAS(ad)TKKAEGK_	2497
Q8N3Z6	Zinc finger CCHC domain-containing protein 7 (TRAMP-like complex RNA-binding factor ZCCHC7)	ZCCHC7	S	436	ENPHHDIRKGRASWKSNRWPQENKETQKEMK	0.997947	482247570	1.8e-136	272.35	272.35	0.012644									3067730	729560	1409100	1245300	17612600	13488190	2227920	11942200	775070		1786380	765480					1695350	1309460	6208400	4398600	93101800	44824500	168361000	107044800	254130				_ASWKS(ad)NRWPQENK_;_ASWKS(ad)NRWPQENKETQK_;_ASWKS(ad)NRWPQENKETQKEM(ox)K_;_ASWKS(ad)NRWPQENKETQKEM(ox)KNK_;_ASWKS(ad)NRWPQENKETQKEMKNK_;_GRASWKS(ad)NRWPQENK_;_GRASWKS(ad)NRWPQENKETQK_	3108
Q9UNZ5	Leydig cell tumor 10 kDa protein homolog	C19orf53	S	94	LLKAPAKKKGAAAATSSKTPS__________	0.999233	481566510	7.27e-56	188.47	177.49	0.16339					916330		1074210	181100	11323800	17825000	8091400	8657000	17304600	33974600	15358900	28616200	10808800	17873900	16645500	10699000		663170	902490	327720	7359100	6319200	18425700	27175200	71113000	42772690	72571000	33442600	1144300				_APAKKKGAAAATS(ad)SKTPS_;_KKGAAAATS(ad)SKTPS_	3547
O75367-3	Core histone macro-H2A.1 (Histone macroH2A1) (mH2A1) (Histone H2A.y) (H2A/y) (Medulloblastoma antigen MU-MB-50.205)	H2AFY	S	158	KPVSKKAGGKKGARKSKKQGEVSKAASADST	0.999958	477162420	0	396	366.36	-0.77997										10700700			36908000	30850900	29498000	51006100	49373200	898940	4729900	2531660						1203200	7970700	700010	19321000	41602100	98393500	72928300	1546500	15874550	393710	731450	_GARKS(ad)KKQGEVSK_;_S(ad)KKQGEVSKAASADSTTEGTPADGFTVLSTK_	2078
P17480	Nucleolar transcription factor 1 (Autoantigen NOR-90) (Upstream-binding factor 1) (UBF-1)	UBTF	S	666	NKRKSMTKLRGPNPKSSRTTLQSKSESEEDD	0.977477	473759220	1.74e-23	143.98	134.71	-0.90758					282610	245070		232290	6744200	10409200	7192900	5819200	56152300	16515600		31231900	11175600	12042500	7440300	10096000				241460	892520	2265300	731170		77340800	39237300	77506000	99965000					_LRGPNPKS(ad)SR_;_SM(ox)TKLRGPNPKS(ad)SR_;_SMTKLRGPNPKS(ad)SR_	1746
Q86V81	THO complex subunit 4 (Tho4) (Ally of AML-1 and LEF-1) (Aly/REF export factor) (Transcriptional coactivator Aly/REF) (bZIP-enhancing factor BEF)	ALYREF	S	78	RGAAGGGGRNRPAPYSRPKQLPDKWQHDLFD	0.989109	472850560	7.85e-05	88.596	81.91	0.15259									4441100	12692300	6453100	5810700	37212000	28498000	41663300	60383000	12232700	13652900	26421300	14673100			206860		7275200	4182400	36035300	13355000	25897100	28992500	55564000	32136500		1680200	2071000	1321000	_NRPAPYS(ad)RPK_	3022
Q9ULZ2	Signal-transducing adaptor protein 1 (STAP-1) (BCR downstream-signaling protein 1) (Docking protein BRDG1) (Stem cell adaptor protein 1)	STAP1	K	8	________MMAKKPPKPAPRRIFQERLKITA	0.995805	470370600	0.019975	54.343	33.758	-0.052557														9963600				128390000	56637000	83652000					22869000			38693000					19276000		110890000		_M(ox)AKKPPK(ad)PAPR_	910
Q86UW9	Probable E3 ubiquitin-protein ligase DTX2 (EC 2.3.2.27) (Protein deltex-2) (Deltex2) (hDTX2) (RING finger protein 58) (RING-type E3 ubiquitin transferase DTX2)	DTX2	S	370	APQPTSPPASRLASKSHGSVKRLRKMSVKGA	0.999482	461293930	8.95e-48	199.33	165.07	0.68019									10086400	17160400	4772400	4544100	20469600	12203600	17898600	22355400	7229500	12691000	13267100	6797800	417880	1095720	784250	526390	10089500	3831300	15585100	19655000	32036000	49305600	49970800	106849000	5593700	6979500	5165300	3932990	_LASKS(ad)HGSVK_;_LASKS(ad)HGSVKR_	1703
Q6UX04	Spliceosome-associated protein CWC27 homolog (Antigen NY-CO-10) (Probable inactive peptidyl-prolyl cis-trans isomerase CWC27 homolog) (PPIase CWC27) (Serologically defined colon cancer antigen 10)	CWC27	S	299	RIAKKLKKDTSANVKSAGEGEVEKKSVSRSE	0.999998	460033990	4.04e-24	142.91	126.29	0.65959										65941000		39433910	922560	90077700	1060400	125590000	533610	1886590	4076680	1966900					402960		1564100	358370	928190	4031820	119164000	1675990			419210		_DTSANVKS(ad)AGEGEVEK_;_DTSANVKS(ad)AGEGEVEKK_;_S(ad)AGEGEVEKK_	1668
Q8N8U2	Chromodomain Y-like protein 2 (CDY-like 2)	CDYL2	S	68	DEFNGLHMSKDKRIKSGKQSSTSKLLRDSRG	0.999177	457610660	6.66e-52	201.04	190.67	0.066978							1455000		5710220	15681250	8293310	3359460	47590000	11026400	30801000	24576620	23618390	15436870	26695000	9518500		300500	541520		28396800	18282600	8906030	24282100	19237500	38624100	48063640	22361050	2006100	9985900	4377900	8482900	_DKRIKS(ad)GK_;_DKRIKS(ad)GKQSSTSK_;_IKS(ad)GKQSSTSK_;_RIKS(ad)GKQSSTSK_	1460
Q9BQ39	ATP-dependent RNA helicase DDX50 (EC 3.6.4.13) (DEAD box protein 50) (Gu-beta) (Nucleolar protein Gu2)	DDX50	S	697	WSSGRSGRSGRSGGRSGGRSGRQSRQGSRSG	0.99778	455560640	3.36e-27	163.84	79.785	-0.45828			967570			156090					1626800		310400000	48360000			6073400	39844200				1208710			7262700	19552670	2130900		15516000	2461600							_SGGRS(ad)GGRSGR_	3303
Q9UNZ5	Leydig cell tumor 10 kDa protein homolog	C19orf53	S	16	MAQGQRKFQAHKPAKSKTAAAASEKNRGPRK	0.993981	454936510	4.35e-19	141.08	127.98	-0.20899					738190			298680	4757220	14537960	4954400	3265300	21898400	26585300	19814930	28057670		11325000	10376200	14498700			436490		7007650	2661600	34882300	6965710	29475440	25642200	151114520	27212900	382850	1531200	3852100	2663600	_FQAHKPAKS(ad)K_;_KFQAHKPAKS(ad)K_;_S(ad)KTAAAASEK_	3548
P11388	DNA topoisomerase 2-alpha (EC 5.6.2.3) (DNA topoisomerase II, alpha isozyme)	TOP2A	K	1422	NPVPKKNVTVKKTAAKSQSSTSTTGAKKRAA	0.906023	450320000	2.7e-56	202.25	153.82	-0.48538															450320000																						_TAAK(ad)SQSSTSTTGAKK_	484
O00257	E3 SUMO-protein ligase CBX4 (EC 2.3.2.-) (Chromobox protein homolog 4) (Polycomb 2 homolog) (Pc2) (hPc2)	CBX4	S	147	PHSKERAGKPPPPGKSGKYYYQLNSKKHHPY	0.999998	445705980	6e-101	239.86	223	0.23393						416380	163520		6384570	8277760	805320	7585780	21226500	10629900	16540200	14675700	1632860	1276300	1917400	3437950	354760			609790	25717900	8955700	48300300	21329860	41966500	48211400	56595800	96259900	961810		621520	850600	_AGKPPPPGKS(ad)GK_;_AGKPPPPGKS(ad)GKYYYQLNSK_;_ERAGKPPPPGKS(ad)GK_;_ERAGKPPPPGKS(ad)GKYYYQLNSK_;_ERAGKPPPPGKS(ad)GKYYYQLNSKK_;_S(ad)GKYYYQLNSK_	2013
P18754	Regulator of chromosome condensation (Cell cycle regulatory protein) (Chromosome condensation protein 1)	RCC1	S	20	RIAKRRSPPADAIPKSKKVKVSHRSHSTEPG	0.9998	442618070	1.67e-43	174.62	167.97	0.055366					154170				6174810	12696820	4123690	6097450	52273880	20742060	19054130	46897400	10102050	10881750	13517100	17896910					7996460	3235920	17511630	10605760	36042000	35281060	52205900	50211600	2427690	2280620	2806480	1400730	_RRSPPADAIPKS(ad)KK_;_RSPPADAIPKS(ad)K_;_RSPPADAIPKS(ad)KKVKDTR_;_S(ad)KKVKDTR_;_SPPADAIPKS(ad)K_;_SPPADAIPKS(ad)KK_;_SPPADAIPKS(ad)KKVK_;_SPPADAIPKS(ad)KKVKDTR_	2280
P0C0S5	Histone H2A.Z (H2A/z)	H2AFZ	S	10	______MAGGKAGKDSGKAKTKAVSRSQRAG	0.999258	442175940	1.04e-99	236.43	227.41	0.064938		254250	314580		2718630	659100	522000		11418570	26476490	16446510	12124810	65589700	57270340	2425870	42154400	3916800	5770200	1086460	1043300		553870	548320		7780680	9122690	2755700	24312900	63311600	20604500	34990700	26984740	191280	826950			_(ac)AGGKAGKDS(ad)GKAK_;_(ac)AGGKAGKDS(ad)GKAKTK_;_AGGKAGKDS(ad)GKAKTK_;_AGGKAGKDS(ad)GKAKTKAVSR_;_AGKDS(ad)GKAKTKAVSR_	2189
Q9NR30	Nucleolar RNA helicase 2 (EC 3.6.4.13) (DEAD box protein 21) (Gu-alpha) (Nucleolar RNA helicase Gu) (Nucleolar RNA helicase II) (RH II/Gu)	DDX21	S	108	KSLRKKKEPIEKKVVSSKTKKVTKNEEPSEE	0.999427	441924550	2.46e-23	152.38	138.42	0.38851		334810	239760		264840		202780		4826930	12462290	4384200	4556560	24868100	23574500	11668500	43871000	9846000	11606600	21537700	2410100			206780		3967200	6025700	17628300	25903600	48850800	65357400	43571200	50626000	3132900				_KKEPIEKKVVS(ad)SK_;_KVVS(ad)SKTK_;_VVS(ad)SKTKKVTK_	3429
Q96ME7	Zinc finger protein 512	ZNF512	R	337	PECLKEMNLESKSGGRVQRRSAKIAVYHLQE	0.998917	441860700	1.15e-43	180.48	148.33	-0.40355									10727000	30799000	27329700		27696000	44142000														91270000	106320000	103577000							_EM(ox)NLESKSGGR(ad)VQRR_;_EMNLESKSGGR(ad)VQRR_	1027
P09874	Poly [ADP-ribose] polymerase 1 (PARP-1) (EC 2.4.2.30) (ADP-ribosyltransferase diphtheria toxin-like 1) (ARTD1) (DNA ADP-ribosyltransferase PARP1) (EC 2.4.2.-) (NAD(+) ADP-ribosyltransferase 1) (ADPRT 1) (Poly[ADP-ribose] synthase 1) (Protein poly-ADP-ribosyltransferase PARP1) (EC 2.4.2.-)	PARP1	S	104	AEAGGVTGKGQDGIGSKAEKTLGDFAAEYAK	0.999941	432641340	0	382.9	370.07	-0.29853	584690	2287660	1479110	1122840	5775810	1976020	1235240	3116180	9538280	19855700	10046540	10843900	15448660	14678070	20857250	9155200	969560	6607460	8343590	6672370	1415100	5058320	4801730	2222060	14451460	10842900	1867000	24179140	45793230	42018550	71497600	45094300	312870	3570560	6577790	2344600	_GQDGIGS(ad)KAEK_;_TAEAGGVTGKGQDGIGS(ad)KAEK_;_TAEAGGVTGKGQDGIGS(ad)KAEKTLGDFAAEYAK_;_VKKTAEAGGVTGKGQDGIGS(ad)KAEK_	2183
Q86U42	Polyadenylate-binding protein 2 (PABP-2) (Poly(A)-binding protein 2) (Nuclear poly(A)-binding protein 1) (Poly(A)-binding protein II) (PABII) (Polyadenylate-binding nuclear protein 1)	PABPN1	S	19	AAAAAAAAGAAGGRGSGPGRRRHLVPGAGGE	0.999999	432188350	2.92e-127	266.78	255.18	-0.1995	769390	1399830		1183700	503490	603310	497820	607700	14352800	16440300	7770200	7357300	16207900	11745900	30179800	35580100	4388680	3842340	3159500	3837070	630160	401200	1894000	496060	25962300	12108400	20884400	54030000	16373100	79779100	27554000	27057300	444530	1314080	2474250	358340	_(ac)AAAAAAAAAAGAAGGRGS(ad)GPGR_;_(ac)AAAAAAAAAAGAAGGRGS(ad)GPGRRR_	3015
Q16695	Histone H3.1t (H3/t) (H3t) (H3/g)	HIST3H3	S	29	GKAPRKQLATKVARKSAPATGGVKKPHRYRP	1	426922300	1.27e-124	270.67	252	-0.046393									6714800	9600800	7678400	5698700	23144000	22703000	49247000		34231200	42586700	64992000	39382700		1133800	565980	612880	4912200			6523300	22922000	26451000	37824000		16606000	992840	1258600	1140400	_VARKS(ad)APATGGVK_	2862
P39748	Flap endonuclease 1 (FEN-1) (EC 3.1.-.-) (DNase IV) (Flap structure-specific endonuclease 1) (Maturation factor 1) (MF1) (hFEN-1)	FEN1	S	323	KFMCGEKQFSEERIRSGVKRLSKSRQGSTQG	0.999779	426144080	2.84e-69	206.2	198.78	-0.11308		545350		635700		524940			16075000	34015110	21991640	11749950	42762700	36491960	15919400	47369130	19716910	20424220	47022900	39810630					1926340		36431230		5496400	4257400	4886700	5169700	3085250	4097840	4211080	1526600	_IRS(ad)GVKR_;_IRS(ad)GVKRLSK_;_QFSEERIRS(ad)GVK_;_QFSEERIRS(ad)GVKR_;_QFSEERIRS(ad)GVKRLSK_	2408
Q9P031	Thyroid transcription factor 1-associated protein 26 (TTF-1-associated protein 26) (Coiled-coil domain-containing protein 59) (TTF-1-associated protein BR2)	CCDC59	S	7	_________MAPVRRSAKWRPGGIEARGEGV	0.999674	425633760	1.25e-83	225.85	215.9	0.33991									371070	10151900	7575010	7355600	14486400	15590000	15576000	1545990		2387900					294120	258690	3618100	5785100	1525380	66707000	77108300	60854200	73152300	58512000	2778700				_APVRRS(ad)AK_;_APVRRS(ad)AKWRPGGIEAR_;_S(ad)AKWRPGGIEAR_	1794
O75564	Jerky protein homolog	JRK	S	10	______MASKPAAGKSRGEKRKRVVLTLKEK	0.999613	424493810	5.19e-77	226.04	206.75	-0.3546					1109400		1758000		8700800	13287000		6594200	22139000		44172000						665710		1164300		37892000	9339500		67167000	68640000	58638000	58915000	18225000			6086900		_(ac)ASKPAAGKS(ad)RGEK_;_(ac)ASKPAAGKS(ad)RGEKR_	1414
O00541	Pescadillo homolog	PES1	S	13	___MGGLEKKKYERGSATNYITRNKARKKLQ	0.999996	423905370	5e-64	214	193.65	0.45452									6000660	13869350	5343290	4617890	12906100	8764170	5452810	20806800	1051220	3488890	7992490	5126390			189940		7807200	7534540	29178600	11471800	65353400	67438500	76617600	47158400	7315570	4363200	2152900	1903660	_GGLEKKKYERGS(ad)ATNYITR_;_GGLEKKKYERGS(ad)ATNYITRNK_;_KKYERGS(ad)ATNYITR_;_KKYERGS(ad)ATNYITRNK_;_KYERGS(ad)ATNYITR_	1601
Q01831	DNA repair protein complementing XP-C cells (Xeroderma pigmentosum group C-complementing protein) (p125)	XPC	K	20	RAAGGEPRGRELRSQKSKAKSKARREEEEED	0.988755	419300510	1.47e-18	146.11	108.17	-0.17902						367110	1278600		22373100	43476800	11282700	8574400	4391300	3596600	54168000	10486000									56110700	8124800	5899400		46185000	40060000	44032000	58894000					_AAGGEPRGRELRSQK(ad)SKAK_;_GRELRSQK(ad)SK_;_GRELRSQK(ad)SKAK_	625
Q9BSC4	Nucleolar protein 10	NOL10	S	679	RQERKRLRRSAGHLKSRHKRGRSFH______	0.999608	416920910	8.06e-19	140.49	101.61	-0.57267													43067000	30438000	54560000	24197000	10502310	16968000	28964000	34048000					21093000		6852100	20081000	11100000	67025000		10925000	6946300	4364200	15152000	10638000	_RSAGHLKS(ad)R_;_SAGHLKS(ad)R_;_SAGHLKS(ad)RHK_;_SAGHLKS(ad)RHKR_	3323
Q9NQZ2	Something about silencing protein 10 (Charged amino acid-rich leucine zipper 1) (CRL1) (Disrupter of silencing SAS10) (UTP3 homolog)	UTP3	S	475	RYSGELSGIRAGVKKSIKLK___________	0.998609	410567010	4.04e-254	349.47	343.91	0.50139						528620	274840	122120	10741600	7618040	5572690	6441490	22251500	11706260	9272200	29195500	1822790	1582310	632930	188430	255390			332690	12328000	2690690	22106000	21625530	56244800	39228200	55808300	91475700	257810	262580			_AGVKKS(ad)IK_;_AGVKKS(ad)IKLK_;_YSGELSGIRAGVKKS(ad)IK_;_YSGELSGIRAGVKKS(ad)IKLK_	3419
P62750	60S ribosomal protein L23a (Large ribosomal subunit protein uL23)	RPL23A	S	64	PKTLRLRRQPKYPRKSAPRRNKLDHYAIIKF	0.998855	409075660	9.9e-166	285.61	279.65	-0.68591									5753200		1517500	1025700	107924000	10169000	33987200	8158800	20218100	18403000	33484000	8034700					12137600	825060	34849000	21778100	7847600	13112000	31780000	6707500	1884100	12884200	9547900	7047400	_YPRKS(ad)APR_;_YPRKS(ad)APRR_	1572
P53999	Activated RNA polymerase II transcriptional coactivator p15 (Positive cofactor 4) (PC4) (SUB1 homolog) (p14)	SUB1	S	50	KPVKKQKTGETSRALSSSKQSSSSRDDNMFQ	0.999796	408486620	0	476.08	454.43	-0.30941	327390	1562800	412510	296260	3830680	529160	409880	1615440	12444300	70427000	29012100	4556400	28135810	6408900	18173800	23861200	9094870	8327380	13271380	4965690	1162610	2116120	4192330	280760	11728700	4016000	22717700	7569040	16419600	4653470	46520800	44810300	1669180	748830	1629700	588530	_ALS(ad)SSKQSSSSRDDNM(ox)FQIGK_;_ALS(ad)SSKQSSSSRDDNM(ox)FQIGKM(ox)R_;_ALS(ad)SSKQSSSSRDDNMFQIGK_;_QKTGETSRALS(ad)SSK_;_QKTGETSRALS(ad)SSKQSSSSRDDNM(ox)FQIGK_;_TGETSRALS(ad)SSK_;_TGETSRALS(ad)SSKQSSSSRDDNM(ox)FQIGK_;_TGETSRALS(ad)SSKQSSSSRDDNM(ox)FQIGKM(ox)R_;_TGETSRALS(ad)SSKQSSSSRDDNMFQIGK_	2531
P10412	Histone H1.4 (Histone H1b) (Histone H1s-4)	HIST1H1E	S	36	KKKARKSAGAAKRKASGPPVSELITKAVAAS	0.997225	407903100	5.04e-13	109.87	99.924	0.017546							328990	423990	1208330	5266000	2706610	4140700	31364200	3371290	17621700	59884740	8519420	22774800	16197120	34555000		713030	172500	204200	7256290	2534200	47756270	2701440	15388300	28631800	47268100	30767500	3640920	5161910	2938770	4404980	_KAS(ad)GPPVSELITK_;_KAS(ad)GPPVSELITKAVAASK_;_RKAS(ad)GPPVSELITK_	2201
Q2KHR3	Glutamine and serine-rich protein 1	QSER1	S	1626	SFPELTIITRDSKAKSGGTAISKIKMNGKAY	1	407635800	3.23e-52	203.61	175.33	0.1218	877170	714840	1294520	422840	3212790	1929290	687860	1648120	16692020	20555400	15401300	7335510	8769640	18146000	16571200	12346190	4292630	2227420	3881540	7671300	1102840	3120070	1543770	2277760	13782700	14888400	25881060	16884800	39117900	38339500	41290800	55504100	3909000	1567260		3748260	_AKS(ad)GGTAISK_;_AKS(ad)GGTAISKIK_;_AKS(ad)GGTAISKIKM(ox)NGK_;_DSKAKS(ad)GGTAISK_;_DSKAKS(ad)GGTAISKIK_;_S(ad)GGTAISKIK_;_S(ad)GGTAISKIKMNGK_	1551
Q53HL2	Borealin (Cell division cycle-associated protein 8) (Dasra-B) (hDasra-B) (Pluripotent embryonic stem cell-related gene 3 protein)	CDCA8	S	110	EINKLTAEAIQTPLKSAKTRKVIQVDEMIVE	0.999986	401967450	1.26e-92	250.69	214.66	0.22597									6394810	8933050	4712130	4833630	27407100	17053050	20756640	30438600	19012280	14991360	19480290	11493980					2549320	3875730	17068400	15282480	41999490	34881100	31636800	58898700	4385040	1608570	3208700	1066200	_LTAEAIQTPLKS(ad)AK_;_LTAEAIQTPLKS(ad)AKTR_;_LTAEAIQTPLKS(ad)AKTRK_;_QALEEAATADLDITEINKLTAEAIQTPLKS(ad)AK_	2891
Q14692	Ribosome biogenesis protein BMS1 homolog (Ribosome assembly protein BMS1 homolog)	BMS1	S	1272	KLFRIQGQKERRNQKSSLKGAEGQLQ_____	0.999144	395732920	1.83e-140	278.34	244.55	-0.038403					250220		331880	179030	8879850	4772240	6378270	3021950	26780370	21533400	3978750	25461000	7929350	5155400	10360130	9004500					13114200	5124680	13881900	20523500	35449000	46750300	44033800	24988190	16330800	13983400	17445700	10091110	_IQGQKERRNQKS(ad)SLKGAEGQLQ_;_NQKS(ad)SLKGAEGQLQ_;_RNQKS(ad)SLK_;_RNQKS(ad)SLKGAEGQLQ_	2805
P46013	Proliferation marker protein Ki-67 (Antigen identified by monoclonal antibody Ki-67) (Antigen KI-67) (Antigen Ki67)	MKI67	S	3218	RKTKSQPAASTLESKSVQRVTRSVKRCAENP	0.999998	393571290	8.24e-129	275.35	217.27	-0.5328									5324790	3731710	7468770	2719030	39101900	38695500	22073220	40874900	8852610	12544460	15274280	13786070		458370	294480		2798650	2003910	14660910	4976070	28593800	32410220	44188820	47538250	1395930	848760	1568400	1387480	_KTKSQPAASTLESKS(ad)VQRVTR_;_S(ad)VQRVTR_;_SQPAASTLESKS(ad)VQR_;_SQPAASTLESKS(ad)VQRVTR_;_TKSQPAASTLESKS(ad)VQR_	2447
P20585	DNA mismatch repair protein Msh3 (hMSH3) (Divergent upstream protein) (DUP) (Mismatch repair protein 1) (MRP1)	MSH3	S	8	________MSRRKPASGGLAASSSAPARQAV	0.999993	392796470	8.54e-122	254.62	246.43	0.26025		810390							15939000	14298000	1124200	10418300	33175600	32868100	31850200	61566200	10832000	12410000	17348000	10262000			199280	237860		7044870	6603500	9778500	24380400	20973100	38419000	21848200		4006330	2795200	3608240	_RKPAS(ad)GGLAASSSAPAR_;_RKPAS(ad)GGLAASSSAPARQAVLSR_	2288
P38159	RNA-binding motif protein, X chromosome (Glycoprotein p43) (Heterogeneous nuclear ribonucleoprotein G) (hnRNP G) [Cleaved into: RNA-binding motif protein, X chromosome, N-terminally processed]	RBMX	S	157	SSRGPLPVKRGPPPRSGGPPPKRSAPSGPVR	0.998468	387745560	3.37e-11	112.44	90.072	0.14607										1374530			42863800	39451620	100679830	49165650	2131500	3609100	42703660	901400					1092940	840410	1897320	901330	13964970	13811700	32376200	39979600					_GPPPRS(ad)GGPPPKR_;_RGPPPRS(ad)GGPPPKR_	2392
Q96QD9	UAP56-interacting factor (Forty-two-three domain-containing protein 1) (Protein 40-2-3)	FYTTD1	S	61	KKQNFPRLNRRLLQQSGAQQFRMRVRWGIQQ	1	382252410	4.12e-48	188.96	167.61	-0.040608									4302400	5357080	5667000	5659000	34542390	28539050	10360800	35535400	15950400	16576200	18724500	21440200					2182550	1913850	17398400	8482100	44647240	27556700	34638600	36813300	1699300	2129570	1420600	715780	_LLQQS(ad)GAQQFR_;_LLQQS(ad)GAQQFRM(ox)R_;_LLQQS(ad)GAQQFRMR_;_RLLQQS(ad)GAQQFR_	3256
Q13415	Origin recognition complex subunit 1 (Replication control protein 1)	ORC1	S	449	RAPRTVSRNLRSSLKSSLHTLTKVPKKSLKP	0.999946	375487710	6.53e-134	274.24	262.11	-0.14864	386750					676970			5456840	9154950	2938580	4375280	28780500	13269250	26465000	41240100	5753780	6822840	18417050	10814680	1015420				5652140	1928150	18943070	10374850	33628200	34740560	49296600	39522400	1076530	869420	2908240	979560	_NLRSSLKS(ad)SLHTLTK_;_S(ad)SLHTLTK_;_S(ad)SLHTLTKVPK_;_S(ad)SLHTLTKVPKK_;_SSLKS(ad)SLHTLTK_;_SSLKS(ad)SLHTLTKVPK_;_SSLKS(ad)SLHTLTKVPKK_	2735
Q02539	Histone H1.1 (Histone H1a)	HIST1H1A	S	115	KGTGASGSFKLNKKASSVETKPGASKVATKT	0.99973	374312760	3.9e-265	356.2	337.33	0.2905		216670					406670			5535600	2511000	6729200	25800000	12922400	28505700	28860900	6834700	12561600	28643300	24945200	238040	211140			2209700	1471170	4843000	4145700	38612400	24618800	29528000	49432400	14888200	866230	9409040	9366000	_GTGASGSFKLNKKAS(ad)SVETKPGASK_;_KAS(ad)SVETKPGASK_;_KAS(ad)SVETKPGASKVATK_;_LNKKAS(ad)SVETKPGASK_	2634
Q9ULW0	Targeting protein for Xklp2 (Differentially expressed in cancerous and non-cancerous lung cells 2) (DIL-2) (Hepatocellular carcinoma-associated antigen 519) (Hepatocellular carcinoma-associated antigen 90) (Protein fls353) (Restricted expression proliferation-associated protein 100) (p100)	TPX2	S	250	FKKLALAGIGQPVKKSVSQVTKSVDFHFRTD	0.999786	370539450	8e-204	322.39	311.77	-0.06492					953200	636680	511710	420720	6665500	6855400	6065920	12617700	16022230	13034300	7161100	19745390	2769100	2785800	3114950	3127490	224140	344830	366470	1289100	7065600	8327730	29488000	7943900	35791850	37404300	74462600	63845800	1145460	352480			_KLALAGIGQPVKKS(ad)VSQVTK_;_LALAGIGQPVKKS(ad)VSQVTK_;_S(ad)VSQVTKSVDFHFR_	3538
Q8IYL3	UPF0688 protein C1orf174	C1orf174	S	12	____MRSRKLTGAVRSSARLKARSCSAARLA	0.999247	370333440	8.95e-48	199.33	155.91	-0.74729					240610	388970	253760	333790	12505600	16920700	11252400	9400500	4179500	28693300	5075000	6251900		6341000				481300	542140	281030	9989600	13019400	7076600	3630540	52235200	56349500	69280100	55611000					_KLTGAVRS(ad)SAR_;_KLTGAVRS(ad)SARLK_	3098
Q07666	KH domain-containing, RNA-binding, signal transduction-associated protein 1 (GAP-associated tyrosine phosphoprotein p62) (Src-associated in mitosis 68 kDa protein) (Sam68) (p21 Ras GTPase-activating protein-associated p62) (p68)	KHDRBS1	S	18	RRDDPAARMSRSSGRSGSMDPSGAHPSVRQT	0.999779	365238360	9.28e-100	246.18	236.33	-0.30082			128820		189770		2675000	533350	21094100	32115250	26083970	14071200	39261200	27826060	4168850	15908900	11207400	4791480	28887830	8068770		431630	4417050		13417900	7265160	13419200	5026740	10387100	23098850	38283100	2429700	3107250	4214950	1802300	925480	_S(ad)GSM(ox)DPSGAHPSVR_;_S(ad)GSMDPSGAHPSVR_;_SSGRS(ad)GSM(ox)DPSGAHPSVR_;_SSGRS(ad)GSMDPSGAHPSVR_	2677
P62807	Histone H2B type 1-C/E/F/G/I (Histone H2B.1 A) (Histone H2B.a) (H2B/a) (Histone H2B.g) (H2B/g) (Histone H2B.h) (H2B/h) (Histone H2B.k) (H2B/k) (Histone H2B.l) (H2B/l)	HIST1H2BC	S	124	KHAVSEGTKAVTKYTSSK_____________	0.996713	364154350	5.67e-154	295.3	289.65	0.24299	7639300	17320900	8855730	12660000	3375950	4753400	2989190	2834650		9415600		5322800		40206000	4109000	39005800		4948800	62662000	6833800	2054670	3572010	1885020	10327280	249840	3283500	7169500	2568200		16482000	21743000	37019000	2979000		10305100	11583310	_AVTKYTS(ad)SK_;_HAVSEGTKAVTKYTS(ad)SK_	2547
Q5SSJ5	Heterochromatin protein 1-binding protein 3 (Protein HP1-BP74)	HP1BP3	K	240	SGSFVVVQKSRKTPQKSRNRKNRSSAVDPEP	0.908742	361490000	0.000776732	83.869	56.289	-0.7159																			118510000												242980000						_SRKTPQK(ad)SR_	731
Q68D10	Protein SPT2 homolog (Protein KU002155) (SPT2 domain-containing protein 1)	SPTY2D1	S	335	SSPSVPKTSASRTQKSAVEHKAKKSLSHPSH	0.99983	358202700	1.26e-48	199.7	175.27	0.076977									2598130	8126290	4149570	5295630	18600100	13605200	36383300	11195500	908640	2122940	2973200	708380		321440		159420	14820100	11075690	29804700	21793700	40873700	34845000	69080400	28245600				516070	_TQKS(ad)AVEHK_;_TQKS(ad)AVEHKAK_;_TQKS(ad)AVEHKAKK_;_TSASRTQKS(ad)AVEHK_	2959
P09651	Heterogeneous nuclear ribonucleoprotein A1 (hnRNP A1) (Helix-destabilizing protein) (Single-strand RNA-binding protein) (hnRNP core protein A1) [Cleaved into: Heterogeneous nuclear ribonucleoprotein A1, N-terminally processed]	HNRNPA1	S	4	____________MSKSESPKEPEQLRKLFIG	0.999585	355097100	2.05e-51	190.1	169.15	0.30665		330880	176620			220800		275150	4753180	9868200	3525600	2306600	34759700	27841500	22445400	15875100	4563900	7637000	10764000	7011600		374770			3360200	4444800	17647600	22355200	50272000	29388000	47210000	27689300					_(ac)SKS(ad)ESPKEPEQLR_;_(ac)SKS(ad)ESPKEPEQLRK_	1816
P17480	Nucleolar transcription factor 1 (Autoantigen NOR-90) (Upstream-binding factor 1) (UBF-1)	UBTF	S	655	QDRAAYKEYISNKRKSMTKLRGPNPKSSRTT	0.99996	353566270	2.42e-291	378.62	367.34	-0.62884					332210		201310		7512900	13392890	9125500	4679320	37740100	27953440	13205960	28414200	8859890	11451200	6161600	4430080		242590			3843300	2495300	8120920	1618440	33451100	31079000	52810600	43400000	1511100	1533320			_AAYKEYISNKRKS(ad)M(ox)TK_;_EYISNKRKS(ad)M(ox)TK_;_S(ad)M(ox)TKLRGPNPK_;_S(ad)MTKLRGPNPK_	1742
O43709	Probable 18S rRNA (guanine-N(7))-methyltransferase (EC 2.1.1.-) (Bud site selection protein 23 homolog) (Metastasis-related methyltransferase 1) (Williams-Beuren syndrome chromosomal region 22 protein) (rRNA methyltransferase and ribosome maturation factor)	BUD23	S	248	ERFPLRMSRRGMVRKSRAWVLEKKERHRRQG	0.999349	352798200	1.2e-40	185.77	170.89	0.50601					436720				14441590	15143300	11136370	4206160	21039500	17566100	22926140	31159900	2568440	1735460	4991150	3952160	257020	217760	150170		6939900	3180020	13826900	51545300	36098700	51579410	31037600	5839440	367640		455350		_GM(ox)VRKS(ad)R_;_GMVRKS(ad)R_;_RGM(ox)VRKS(ad)RAWVLEK_;_S(ad)RAWVLEK_;_S(ad)RAWVLEKK_;_S(ad)RAWVLEKKER_	2051
P18615	Negative elongation factor E (NELF-E) (RNA-binding protein RD)	NELFE	S	71	MDTATATEQAKQLVKSGAISAIKAETKNSGF	1	352431470	4.61e-137	283.34	283.34	0.18482		1071200	688190	370950	1148970	463800	1089730	851490	9179550	16911890	10110200	8208370	7734430	7000650	7836400	13182500	1907650	2073880	3929290	1794550	1821950	3542220	2996220	1168110	17654100	16260100	39295900	20839900	35836480	22255850	48581000	44729700		540560	924450	431240	_QLVKS(ad)GAISAIK_;_QLVKS(ad)GAISAIKAETK_;_QLVKS(ad)GAISAIKAETKNSGFKR_;_S(ad)GAISAIKAETK_;_S(ad)GAISAIKAETKNSGFKR_	1451
O75717	WD repeat and HMG-box DNA-binding protein 1 (Acidic nucleoplasmic DNA-binding protein 1) (And-1)	WDHD1	S	942	MNSARSTNILDNMGKSSKKSTALSRTTNNEK	0.996862	350024030	5.33e-77	226.04	205.45	0.14682		688730	774500		1586390		1437300	1500540	34687500	44681300	14766290	5030920	21453680	5572930	13990300	24283300	4346420	4379500	4291830	7834430		1422800	1143600	927970	11157670	6935910	19154990	12084000	25404000	26099300	14028400	33663900	1754860	1476530	2221790	1242450	_STNILDNM(ox)GKS(ad)SK_;_STNILDNM(ox)GKS(ad)SKK_;_STNILDNM(ox)GKS(ad)SKKSTALSR_;_STNILDNMGKS(ad)SK_;_STNILDNMGKS(ad)SKK_;_STNILDNMGKS(ad)SKKSTALSR_	2094
Q9NWH9	SAFB-like transcription modulator (Modulator of estrogen-induced transcription)	SLTM	S	909	RETRVERPERSGREVSGHSVRGAPPGNRSSA	0.99999	348568940	2.13e-36	178.46	146.74	0.01503									4371800				16796400	15456000	113912000	104037000	17404000	9639500	29642200	1699300					8695140	1075400	5602700	16172950	268500		858930	487790			438730	2010600	_EVS(ad)GHSVR_;_SGREVS(ad)GHSVR_	1932
P51608	Methyl-CpG-binding protein 2 (MeCp-2 protein) (MeCp2)	MECP2	S	332	KEVVKPLLVSTLGEKSGKGLKTCKSPGRKSK	0.999872	345310060	0	385.8	385.8	0.26705					640110	1056940	514930	425630	5733800	10646080	8608400	9870820	26967000	18874690	11296000	31848830	5890050	5938240	3079090	3488650		778090		515350	4670370	5194950	18801700	7400400	27917000	30167500	53597500	44981700	806720	823520	2887600	1888400	_EVVKPLLVSTLGEKS(ad)GK_;_EVVKPLLVSTLGEKS(ad)GKGLK_	2504
H7C4F1	Arf-GAP with GTPase, ANK repeat and PH domain-containing protein 3 (Fragment)	AGAP3	S	15	_XEGERSRGLREPGRSGLSGAGRGLHRPCLA	0.9767	344782640	3.35e-05	77.279	52.779	1.3509							229440		7682700	7092900	5074100	1731400	20682600	14871000	47356000	51426000	9454700	13214000	23743000	26934900		241530	533230	190590	12180000	2988100	10069200	17418000	13621000	11036000	17908000	15848000	1011700	2044900	5922250	4277400	_EPGRS(ad)GLSGAGR_	1937
Q9BXS6	Nucleolar and spindle-associated protein 1 (NuSAP)	NUSAP1	S	276	QSTLGLKGSLKRSAISAAKTGVRFSAATKDN	1	343666670	7.34e-64	203.81	199.51	-0.12366							177680	136800	9066400	11029450	7499660	6978100	24134680	18220500	11614520	15245700	2412760	4286240	2945080	2510400		140680	457800		8340700	6936100	14721960	24880010	37952180	40442930	47951500	45584840					_RSAIS(ad)AAK_;_RSAIS(ad)AAKTGVR_;_SAIS(ad)AAKTGVR_;_SAIS(ad)AAKTGVRFSAATK_;_SAIS(ad)AAKTGVRFSAATKDNEHKR_	3345
P39748	Flap endonuclease 1 (FEN-1) (EC 3.1.-.-) (DNase IV) (Flap structure-specific endonuclease 1) (Maturation factor 1) (MF1) (hFEN-1)	FEN1	S	352	QGRLDDFFKVTGSLSSAKRKEPEPKGSTKKK	0.999586	341430770	1.89e-165	288.57	271.36	0.69246					1518100				22258800	2803000	16492800	22934300	16890000	4395400	4834020	4853000	4672900	7029210	3582010	2997670	667530			929630	10699600	2339710	36951000	10244550	3627000	56755000	46485500	55208000	1464900		797140		_LDDFFKVTGSLSS(ad)AK_;_SRQGSTQGRLDDFFKVTGSLSS(ad)AK_;_VTGSLSS(ad)AKR_;_VTGSLSS(ad)AKRKEPEPK_	2412
Q8IYA6	Cytoskeleton-associated protein 2-like (Radial fiber and mitotic spindle protein) (Radmis)	CKAP2L	S	31	QRKLQEYLAAKGKLKSQNTKPYLKSKNNCQN	1	339239250	1.73e-23	154.36	141.84	0.15024	150510	311850			890740	713380	226420	551510	10347200	15853100	7461560	8440990	13036800	8212100	25936300	35710500	4013690	8770040	9766580	6837350	604630	1255520	967320	1302100	14888100	12021700	28907200	16378600	17909700	19472800	27451400	37454300	495520	1289790	150210	1459740	_GKLKS(ad)QNTKPYLK_;_LKS(ad)QNTKPYLK_;_S(ad)QNTKPYLK_	3083
P46013	Proliferation marker protein Ki-67 (Antigen identified by monoclonal antibody Ki-67) (Antigen KI-67) (Antigen Ki67)	MKI67	S	621	SSKSQTEVPKRGGRKSGNLPSKRVSISRSQH	1	338081370	3.57e-44	174.87	165.95	-0.023227									5108740	6308300	3598900	2155200	12803000	10866300	41355030	32540000	4791900	7906900	15046400	11249000					13297000	4169100	15452500	18516000	21431300	29351800	32955000	40550500		1490600	5130700	2007200	_S(ad)GNLPSKR_;_S(ad)GNLPSKRVSISR_	2443
Q69YH5	Cell division cycle-associated protein 2 (Recruits PP1 onto mitotic chromatin at anaphase protein) (Repo-Man)	CDCA2	S	80	LGITPESFVRNSAGKSSSYLKKCRRRSAVGA	0.999317	334007030	1.77e-48	194.48	176.13	-0.055599					400740	133140			6213490	5259800	3064070	3620540	22081700	13297940	20437000	34187900	6905300	7930300	10574500	2027400	243010	213020	586110	223190	15828600	6355470	27452200	26963900	34254410	25754500	32988100	24751600		1222700		1036400	_NSAGKS(ad)SSYLK_;_NSAGKS(ad)SSYLKK_;_NSAGKS(ad)SSYLKKC(ca)R_	1731
P07910	Heterogeneous nuclear ribonucleoproteins C1/C2 (hnRNP C1/C2)	HNRNPC	S	138	DLDYDFQRDYYDRMYSYPARVPPPPPIARAV	0.987874	334006990	8.23e-17	129.38	121.74	-0.013368									1711000	446580	1673290		14925000	8177400	17027800	19180400	7188300	3159690	4510600	9778870			391950		257190		9909900	15232060	28973000	41249000	49669400	97018800	417280	591640	1253130	1264710	_M(ox)YS(ad)YPARVPPPPPIAR_;_MYS(ad)YPARVPPPPPIAR_	1589
Q96JN0-3	Ligand-dependent corepressor (LCoR) (Mblk1-related protein 2)	LCOR	S	1463	KKTSLKENKVKIPKKSAGKSCPPSRKEKENT	0.999499	332517630	9.35e-19	144.47	96.628	0.34706						366800	293480		4592800	5857800	3753500		24120200	15454000	20494870	22653300	8223590	8195260	19499100	12517600					4158900	3551400	12313000	4034040	29836180	33223900	40264500	44545480	3358190	4026700	3744430	3438610	_IPKKS(ad)AGK_;_VKIPKKS(ad)AGK_	1509
P53999	Activated RNA polymerase II transcriptional coactivator p15 (Positive cofactor 4) (PC4) (SUB1 homolog) (p14)	SUB1	S	51	PVKKQKTGETSRALSSSKQSSSSRDDNMFQI	0.996	332391520	0	476.08	454.43	0.80765					2500000	716530	2316220		1286900	11259170	7608070	8902170	23608800	5537200		3227400				1166400	669600	2486600		296130	5073300	7804130	25891330		60077820	461770	121984900	37932080	1585000				_ALSS(ad)SKQSSSSR_;_ALSS(ad)SKQSSSSRDDNM(ox)FQIGK_;_ALSS(ad)SKQSSSSRDDNM(ox)FQIGKM(ox)R_;_ALSS(ad)SKQSSSSRDDNM(ox)FQIGKMR_;_ALSS(ad)SKQSSSSRDDNMFQIGK_;_QKTGETSRALSS(ad)SK_;_TGETSRALSS(ad)SK_;_TGETSRALSS(ad)SKQSSSSRDDNM(ox)FQIGK_	2532
Q8IYW5	E3 ubiquitin-protein ligase RNF168 (hRNF168) (EC 2.3.2.27) (RING finger protein 168) (RING-type E3 ubiquitin transferase RNF168)	RNF168	S	561	VSKSAHSLQPSISQKSVFQMFQRCTK_____	1	331040580	1.11e-159	300.03	292.99	0.16734					1833070		900560	594770	15969900	17234400	11680200	10705700	33739100	15872380	8164580	17778500	4769600	4757500	2851410	7457180		1438950		1045700	12002600	11244900	17254800	6127900	22549740	25987400	39685210	37426000	641010	582870		744650	_S(ad)VFQM(ox)FQR_;_SAHSLQPSISQKS(ad)VFQM(ox)FQR_;_SAHSLQPSISQKS(ad)VFQMFQR_	3101
Q9BQ39	ATP-dependent RNA helicase DDX50 (EC 3.6.4.13) (DEAD box protein 50) (Gu-beta) (Nucleolar protein Gu2)	DDX50	S	693	QRSGWSSGRSGRSGRSGGRSGGRSGRQSRQG	0.999023	330426500	1.13e-06	102.4	62.113	-0.39194				207240	478350	288470			4857800		46972000	15658000		76933000							250040	299200								6432400	178050000						_S(ad)GGRSGGRSGR_;_SGRSGRS(ad)GGR_	3302
Q8IXZ2	Zinc finger CCCH domain-containing protein 3 (Smad-interacting CPSF-like factor)	ZC3H3	S	462	IIRRRSSTSLPGDKKSGTSPAATAKSHLSLR	0.997474	328957260	6.22e-101	239.33	227.7	0.49751									4574700	6408200	4041900	4876000	14140000	14346600	18656300	19531900	2165000	2172200	3218700	3068400	420850				9395100	8058910	16641000	47879500	43066300	36080600	55623000	14592100					_SSTSLPGDKKS(ad)GTSPAATAK_	3074
P25490	Transcriptional repressor protein YY1 (Delta transcription factor) (INO80 complex subunit S) (NF-E1) (Yin and yang 1) (YY-1)	YY1	S	159	DYIEQTLVTVAAAGKSGGGGSSSSGGGRVKK	1	324930740	4.61e-81	253.36	253.36	-0.29684					1836510	1077390	1952000	1831650	3864000	20303700	14972900	7099500	14281800	12779190	12806480	8652300	1451400	3817600	604720	1266000	1030440	1369530	2144310	1487290	3903850	9691420	20537900	6983610	44041500	48798900	28335900	40259400	1805110	3810050	760690	1373700	_S(ad)GGGGSSSSGGGRVK_;_S(ad)GGGGSSSSGGGRVKK_;_S(ad)GGGGSSSSGGGRVKKGGGK_	2304
Q9NVP1	ATP-dependent RNA helicase DDX18 (EC 3.6.4.13) (DEAD box protein 18) (Myc-regulated DEAD box protein) (MrDb)	DDX18	S	659	QKTKKVEKSKIFKHISKKSSDSRQFSH____	1	323261030	1.9e-69	208.47	203.12	-0.14157									4313420	8488900	501120	1409300	38893300	13735210	14676000	18933700	8816160	7542400	11449010	9146640				124830	4242840	2496590	12845000	7816100	30780300	18650000	51170800	50751000	1238940	1599690	1197230	2442550	_IFKHIS(ad)K_;_IFKHIS(ad)KK_;_IFKHIS(ad)KKSSDSRQFSH_;_SKIFKHIS(ad)K_;_SKIFKHIS(ad)KK_;_SKIFKHIS(ad)KKSSDSRQFSH_	3460
Q9BRU9	rRNA-processing protein UTP23 homolog	UTP23	S	235	SASEKKRKRKRIRNRSNPKVLSEKQNAEGE_	0.999951	320887320	6.32e-24	142.91	140.15	-0.093226					683170		818920	310170	9378300	13108000	5743550	7800360	20658700	1676300	30984000	15567000	5452820	6206340	722510	653890	211410	278080	300720		14873200	6182320	11433200	1332600	65234400	42209100	48038600	7409300	1951800			1668560	_IRNRS(ad)NPK_;_NRS(ad)NPKVLSEKQNAEGE_	3317
O00566	U3 small nucleolar ribonucleoprotein protein MPP10 (M phase phosphoprotein 10)	MPHOSPH10	S	642	KASFIKDEGKDKALKSSQAFFSKLQDQVKMQ	0.999584	319774520	5.03e-184	314.29	314.29	0.078805									1929560	8065610	2757810	1300660	7015620	7465660	12292810	15406130	2307250	2579800	7511590	5057990					1557430	1892890	11030200	8221360	35010200	27798200	42260870	67601500	13146010	15469800	7657170	14438400	_ALKS(ad)SQAFFSK_;_ALKS(ad)SQAFFSKLQDQVK_;_ASFIKDEGKDKALKS(ad)SQAFFSK_;_DKALKS(ad)SQAFFSK_;_S(ad)SQAFFSKLQDQVK_	2018
Q13029	PR domain zinc finger protein 2 (EC 2.1.1.43) (GATA-3-binding protein G3B) (Lysine N-methyltransferase 8) (MTB-ZF) (MTE-binding protein) (PR domain-containing protein 2) (Retinoblastoma protein-interacting zinc finger protein) (Zinc finger protein RIZ)	PRDM2	S	1645	SKKRTDRFNIKSRERSGGPVTRSLQLAAAAD	0.999944	319330500	3.02e-27	164.65	125.98	-0.27757									6328900	15911000	9790200	8033500	28833000	13073000											9389300	7654600	21272000		47264000	41962000	52408000	57411000					_SRERS(ad)GGPVTR_	2707
Q9H0H5	Rac GTPase-activating protein 1 (Male germ cell RacGap) (MgcRacGAP) (Protein CYK4 homolog) (CYK4) (HsCYK-4)	RACGAP1	S	615	STLTKNTPRFGSKSKSATNLGRQGNFFASPM	0.999636	316679620	5.81e-181	311.23	298.56	0.45899						915070	192080	991680	12458700	16909800	13351800	5654200	17913900	13508880	9619530	11162900	2456100	4601500	3861700	2689700	173320	1493700	743500	553640	11047630	8358800	17016400	8570430	28226190	31699110	46494410	42591090	1020560	1055850	162250	1185200	_FGSKSKS(ad)ATNLGR_;_S(ad)ATNLGRQGNFFASPM(ox)LK_;_SKS(ad)ATNLGR_;_SKS(ad)ATNLGRQGNFFASPM(ox)LK_;_SKS(ad)ATNLGRQGNFFASPMLK_	3368
Q86WJ1	Chromodomain-helicase-DNA-binding protein 1-like (EC 3.6.4.12) (Amplified in liver cancer protein 1)	CHD1L	S	618	LEKASQEGRSLRNKGSVLIPGLVEGSTKRKR	0.999516	313418530	1.97e-83	223.39	191.74	-0.13214					3415700	785620	2561600	1543900	18679330	27503830	16444010	13148970	22528710	10813120	9455530	15310900	9366540	10559620	11062640	10834420		1784400		1050600	11697450	4204300	29435640	8481180	6953150	15255310	21116000	25464800	631420	341910	1762740	1225190	_ASQEGRSLRNKGS(ad)VLIPGLVEGSTK_;_NKGS(ad)VLIPGLVEGSTK_;_NKGS(ad)VLIPGLVEGSTKR_;_NKGS(ad)VLIPGLVEGSTKRK_;_NKGS(ad)VLIPGLVEGSTKRKR_;_SLRNKGS(ad)VLIPGLVEGSTK_;_SLRNKGS(ad)VLIPGLVEGSTKR_	3027
P09651	Heterogeneous nuclear ribonucleoprotein A1 (hnRNP A1) (Helix-destabilizing protein) (Single-strand RNA-binding protein) (hnRNP core protein A1) [Cleaved into: Heterogeneous nuclear ribonucleoprotein A1, N-terminally processed]	HNRNPA1	K	3	_____________MSKSESPKEPEQLRKLFI	0.911367	311281000	1.14e-40	178.15	161.53	-0.53336																		42701000														268580000					_(ac)SK(ad)SESPKEPEQLRK_	336
Q9Y5B9	FACT complex subunit SPT16 (Chromatin-specific transcription elongation factor 140 kDa subunit) (FACT 140 kDa subunit) (FACTp140) (Facilitates chromatin transcription complex subunit SPT16) (hSPT16)	SUPT16H	S	1026	EQSRSMSRKRKASVHSSGRGSNRGSRHSSAP	0.999469	307386960	1.45e-38	201.48	164.8	0.27321									19181600	25233300	2728550		26319900	13326000		11908000	477320			1974700		1344600	1349700		15271400	12150300			43448000	29728000	102060000			885590			_ASVHS(ad)SGR_;_ASVHS(ad)SGRGSNRGSR_;_KASVHS(ad)SGR_;_KASVHS(ad)SGRGSNR_;_KASVHS(ad)SGRGSNRGSR_;_KRKASVHS(ad)SGR_	3589
Q8NDD1	Uncharacterized protein C1orf131	C1orf131	S	207	EQERAIMLGAKPPKKSYVNYKVLQEQIKEKK	0.999176	305199470	1.41e-83	222.55	215.46	-0.1565									2469480	592190	2744870	750280	27593400	9334340	22595300	20556300	5640010	3220020	18577060	24533900					3073700	1698530	8017750	5507830	12829300	22738360	42640300	41157200	6504220	4693690	6425300	11306140	_AIM(ox)LGAKPPKKS(ad)YVNYK_;_AIMLGAKPPKKS(ad)YVNYK_;_S(ad)YVNYKVLQEQIK_;_S(ad)YVNYKVLQEQIKEK_	2934
Q14980	Nuclear mitotic apparatus protein 1 (Nuclear matrix protein-22) (NMP-22) (Nuclear mitotic apparatus protein) (NuMA protein) (SP-H antigen)	NUMA1	S	1852	STRSAPASQASLRATSSTQSLARLGSPDYGN	0.999096	304922140	6.83e-101	239.86	225.13	-0.040784	482900	540620	455900	549340					12764700	17267000	11366000	7407200	25864000	24821500	7784500	17316000	4676400	5684900	3621000	2218200			1342900	690000	4195700	6087200	11613000	2654500	31388000	28124000	35815000	38386000	1269400			536280	_SAPASQASLRATS(ad)STQSLAR_	1401
P31276	Homeobox protein Hox-C13 (Homeobox protein Hox-3G)	HOXC13	S	322	WFQNRRVKEKKVVSKSKAPHLHST_______	0.99822	304913600	2.15e-33	154.36	135.94	-0.051096					277890				3580900	7360940	3061600	2216100	18706900	18925000	22596070	23527200	7761400	12112630	10085550	10018100		362250	159880		4289500	2621100	10279780	5462110	23961200	31796800	29994800	50498000	954000		2984200	1319700	_KVVSKS(ad)KAPHLHST_;_S(ad)KAPHLHST_;_VVSKS(ad)KAPHLHST_	2325
Q9BTM1	Histone H2A.J (H2a/j)	H2AFJ	R	4	____________MSGRGKQGGKVRAKAKSRS	0.999997	304148580	5.15e-47	199.08	164.81	0.16621		6918800				159460	12409400	9461400					6376300	3235400		36526000						1575320		11746800		10229700			17295000	146699000		30270000		11246000			_(ac)SGR(ad)GKQGGKVR_;_(ac)SGR(ad)GKQGGKVRAK_	1295
Q9H1E3	Nuclear ubiquitous casein and cyclin-dependent kinase substrate 1 (P1)	NUCKS1	S	195	PSPVKGKGKVGRPTASKASKEKTPSPKEEDE	0.999998	304048400	2.9e-13	124.42	78.071	0.21429					838620	175590	4916500	196710	16307000	11723200	19521900	5515370		6987800	14941300	8061500	4449000	5652700	16369800	7320900	319950	634650	1338630	376540	37452300	2547300	6518900	5448500	46153000	17254200	16429200	35070700	337520	360120	10632400	196600	_GKVGRPTAS(ad)KASK_;_VGRPTAS(ad)K_;_VGRPTAS(ad)KASK_;_VGRPTAS(ad)KASKEK_	3374
Q8WWY3	U4/U6 small nuclear ribonucleoprotein Prp31 (Pre-mRNA-processing factor 31) (Serologically defined breast cancer antigen NY-BR-99) (U4/U6 snRNP 61 kDa protein) (Protein 61K) (hPrp31)	PRPF31	R	406	DLGFSLGHLGKSGSGRVRQTQVNEATKARIS	0.978146	300964260	3.04e-43	180.11	166.47	-0.42418					2673600		4565600	1133300	7994300	23953000	15867000	8622200		16381000	32264000						1515900	2822460	1670500			12997000	3391300		60279000	37749000	67085100						_SGSGR(ad)VRQTQVNEATK_	1000
Q01130	Serine/arginine-rich splicing factor 2 (Protein PR264) (Splicing component, 35 kDa) (Splicing factor SC35) (SC-35) (Splicing factor, arginine/serine-rich 2)	SRSF2	S	2	______________MSYGRPPPDVEGMTSLK	0.9999	299835710	6.97e-208	321.92	309.7	0.16766								183920	18050500	17478790	4961900	2529720	15449780	19726050	17001200	5574900	7407470	4328780	15222200	12057600	455490	937020	1043660		11395010	11013770	24052200	8109900	24473200	25939500	28936900	15845700	1489750	1501580	1951540	2717680	_(ac)S(ad)YGRPPPDVEGM(ox)TSLK_;_(ac)S(ad)YGRPPPDVEGM(ox)TSLKVDNLTYR_;_(ac)S(ad)YGRPPPDVEGMTSLK_;_(ac)S(ad)YGRPPPDVEGMTSLKVDNLTYR_	1959
P35249	Replication factor C subunit 4 (Activator 1 37 kDa subunit) (A1 37 kDa subunit) (Activator 1 subunit 4) (Replication factor C 37 kDa subunit) (RF-C 37 kDa subunit) (RFC37)	RFC4	S	11	_____MQAFLKGTSISTKPPLTKDRGVAASA	0.999712	297121920	5.37e-44	177.58	171.59	-0.021312					4089300		2340800	1253840	13769500	20351600	13970400	14306700	19067830	9067980	10597380	17834000	3204900	3726650	4519830	3858500		2469500		991330	3128240	7512390	14512500	9916770	24863400	21566300	33217000	35588300	480330	287720	628930		_(ac)M(ox)QAFLKGTSIS(ad)TKPPLTK_;_(ac)MQAFLKGTSIS(ad)TKPPLTK_;_GTSIS(ad)TKPPLTK_;_GTSIS(ad)TKPPLTKDR_	1635
Q9BSC4	Nucleolar protein 10	NOL10	S	673	EAEKLHRQERKRLRRSAGHLKSRHKRGRSFH	1	297120860	1.27e-13	129.42	95.5	-0.65141			191240						5751940	10489200	5108470	4747700	23873330	13867210	2453430	1360600	1336600				109560				4782120	1485800	10600080	865590	73498600	69902620	53743120	9111680	3721400			120570	_LRRS(ad)AGHLK_;_RS(ad)AGHLK_;_S(ad)AGHLKSR_	3322
P35251	Replication factor C subunit 1 (Activator 1 140 kDa subunit) (A1 140 kDa subunit) (Activator 1 large subunit) (Activator 1 subunit 1) (DNA-binding protein PO-GA) (Replication factor C 140 kDa subunit) (RF-C 140 kDa subunit) (RFC140) (Replication factor C large subunit)	RFC1	S	459	KTNYLVMGRDSGQSKSDKAAALGTKIIDEDG	0.998893	295848890	4.91e-145	271.72	260.44	0.55448								584840	11518920	15893600	10105900	3176100	19293730	13309700	27459000	26500000	4791500		7986600	8541800					11615000	5117500	13785000	16884000	21180900	19827700	25680600	32596500					_DSGQSKS(ad)DKAAALGTK_;_DSGQSKS(ad)DKAAALGTKIIDEDGLLNLIR_;_TNYLVM(ox)GRDSGQSKS(ad)DKAAALGTK_	2336
P25490	Transcriptional repressor protein YY1 (Delta transcription factor) (INO80 complex subunit S) (NF-E1) (Yin and yang 1) (YY-1)	YY1	S	187	VKKGGGKKSGKKSYLSGGAGAAGGGGADPGN	0.999998	293386830	4.46e-250	341.2	333.71	-0.31521				199700	456030		1071830		4400700	8784030	6689680	2525500	9237250	8706600	9654200	29898920	2638200	1041700	3952850	7205840		1162960		322450	6807220	4758400	9009710	4762130	22509600	33687070	63138900	46705200	1998560	432240	852310	777050	_KSYLS(ad)GGAGAAGGGGADPGNKKWEQK_;_SGKKSYLS(ad)GGAGAAGGGGADPGNK_;_SGKKSYLS(ad)GGAGAAGGGGADPGNKKWEQK_;_SYLS(ad)GGAGAAGGGGADPGNK_;_SYLS(ad)GGAGAAGGGGADPGNKK_;_SYLS(ad)GGAGAAGGGGADPGNKKWEQK_;_SYLS(ad)GGAGAAGGGGADPGNKKWEQKQVQIK_	2303
P55081	Microfibrillar-associated protein 1 (Spliceosome B complex protein MFAP1)	MFAP1	S	386	KTILPKVMQVKNFGRSGRTKYTHLVDQDTTS	0.999598	291523590	5.98e-21	150.06	130.77	0.25806					1379100		658000	587610	6952610	9675800	8929400	6921300	16993680	14461000	5575500	8757410			2045100	2115800		798410	1151320		7073700	9375250	18579000	11741000	33296600	35518400	47820200	41117400					_NFGRS(ad)GR_;_NFGRS(ad)GRTK_;_VM(ox)QVKNFGRS(ad)GR_;_VMQVKNFGRS(ad)GR_	2543
Q13526	Peptidyl-prolyl cis-trans isomerase NIMA-interacting 1 (EC 5.2.1.8) (Peptidyl-prolyl cis-trans isomerase Pin1) (PPIase Pin1) (Rotamase Pin1)	PIN1	R	21	KLPPGWEKRMSRSSGRVYYFNHITNASQWER	0.984603	290492000	3.77e-99	238.02	229.43	0.063408										5905600	14059000	286100	57440000	10150000	20684800	18827700		830780	613250		234680				30417000		40496000	16713000	31013000	13758400	12471700	16590990					_SSGR(ad)SGSM(ox)DPSGAHPSVR_;_SSGR(ad)SGSMDPSGAHPSVR_	1185
Q5HYJ3	Protein FAM76B	FAM76B	S	332	LKQVAALSKGKKFDKSGSILTSP________	0.998264	287882850	1.17e-46	179.74	172.3	0.29939						571430		260340	976110	16237700	2772380	3539450	16055000	4033700	1330800	2586300	1724530				867640		821070	899740	876330	2100740	3107300	3299290	68756600	13588300	57756100	85722000					_GKKFDKS(ad)GSILTSP_;_KFDKS(ad)GSILTSP_;_QVAALSKGKKFDKS(ad)GSILTSP_	1762
Q01780	Exosome component 10 (EC 3.1.13.-) (Autoantigen PM/Scl 2) (P100 polymyositis-scleroderma overlap syndrome-associated autoantigen) (Polymyositis/scleroderma autoantigen 100 kDa) (PM/Scl-100) (Polymyositis/scleroderma autoantigen 2)	EXOSC10	S	868	IAAKKIKQSVGNKSMSFPTGKSDRGFRYNWP	0.999958	287522983	1.65e-71	207.53	202.95	0.23125						1356900			1185630	5361530	3581600	6428100	7124700	8435810	4705863	7946050	423670	1332680	1066800		726800				8406700	11362260	20298600	4975630	56950500	38650000	45191800	51636700			374660		_IKQSVGNKSMS(ad)FPTGK_;_SM(ox)S(ad)FPTGKSDR_;_SM(ox)S(ad)FPTGKSDRGFR_;_SM(ox)S(ad)FPTGKSDRGFRYNWPQR_;_SMS(ad)FPTGKSDR_	2620
Q9UGU0	Transcription factor 20 (TCF-20) (Nuclear factor SPBP) (Protein AR1) (Stromelysin-1 PDGF-responsive element-binding protein) (SPRE-binding protein)	TCF20	S	1200	QESCWDLSRQTSPAKSSGPPGMSSQKRYGPP	0.993378	286505300	1.07e-33	169.94	160.95	0.25635									896030	1738150	728860	1969350	20256200	12881400	32010470	41142200	1171600	3528550	3853600	3712700					10479200		11684200	16577800	24914200	26510500	37143200	31578200	355320	920070	2453500		_QTSPAKS(ad)SGPPGM(ox)SSQK_;_QTSPAKS(ad)SGPPGM(ox)SSQKR_;_QTSPAKS(ad)SGPPGMSSQK_;_QTSPAKS(ad)SGPPGMSSQKR_;_S(ad)SGPPGMSSQKR_	3505
Q9BY77	Polymerase delta-interacting protein 3 (46 kDa DNA polymerase delta interaction protein) (p46) (S6K1 Aly/REF-like target) (SKAR)	POLDIP3	S	204	DGIASVPTKQMKFAASGGFLHHMAGLSSSKL	1	281213890	1.12e-207	319.99	311.8	-0.20188									6983000	12912900	4399450	3866330	44529600	15317440	25841100	16714850	2673090	4399150	7050770	6891670					4418540	1976350	7842790	3639800	20206300	21634660	32209500	37109100			597500		_FAAS(ad)GGFLHHM(ox)AGLSSSK_;_FAAS(ad)GGFLHHM(ox)AGLSSSKLSM(ox)SK_;_FAAS(ad)GGFLHHMAGLSSSK_;_QM(ox)KFAAS(ad)GGFLHHM(ox)AGLSSSK_	1787
P27694	Replication protein A 70 kDa DNA-binding subunit (RP-A p70) (Replication factor A protein 1) (RF-A protein 1) (Single-stranded DNA-binding protein) [Cleaved into: Replication protein A 70 kDa DNA-binding subunit, N-terminally processed]	RPA1	S	177	SKTFGKAAGPSLSHTSGGTQSKVVPIASLTP	0.999423	279876940	4.78e-83	225.33	211.91	0.23175	1353500	2536900	1736900	1975410	6872720	1322420	1629350	3670340	14168900	19714100	11132300	9395100	18091700	17097100	22623900	19957700	9104470	13139360	3340200		1744360	5977730	2082600	2367100	8037390	4805960	12807430	7370700	12030900	12280900	14083100	13929900	667610	613970	1561800	653120	_AAGPSLSHTS(ad)GGTQSK_;_AAGPSLSHTS(ad)GGTQSKVVPIASLTPYQSK_;_TFGKAAGPSLSHTS(ad)GGTQSK_	2317
Q86WX3	Active regulator of SIRT1 (40S ribosomal protein S19-binding protein 1) (RPS19-binding protein 1) (S19BP)	RPS19BP1	S	58	QAQKLRNSAKGKVPKSALDEYRKRECRDHLR	0.999588	279355230	1.08e-92	250.67	234.36	-0.21468									2384140	4140850	866620	1275550	34368000	9698920	29871420	25370500	6988910	9260030	23205600	23692180					2386850	897260	3361100	12288100	12943940	13173000	10352200	20946800	3662660	5300490	13305800	9614310	_GKVPKS(ad)ALDEYR_;_GKVPKS(ad)ALDEYRK_;_GKVPKS(ad)ALDEYRKR_;_S(ad)ALDEYRKR_	3040
Q92522	Histone H1x	H1FX	S	27	TTAEGMAKKVTKAGGSAALSPSKKRKNSKKK	1	279123490	7.53e-33	157.86	140.72	0.69167					614300	145340	460030	243630	4877000	8065700	4450100	3525600	19605300	24717200	53951700	11431100	6752300	914480	1306500		323440	582080	659940		8496900	6650800	18938700	10768600	13502500	17476600	36292100	18334870	715310	572880	2497500	2250990	_AGGS(ad)AALSPSKK_;_AGGS(ad)AALSPSKKRK_;_KVTKAGGS(ad)AALSPSK_;_KVTKAGGS(ad)AALSPSKK_	3203
Q9BXS6	Nucleolar and spindle-associated protein 1 (NuSAP)	NUSAP1	S	305	DNEHKRSLTKTPARKSAHVTVSGGTPKGEAV	0.999982	275664670	5.53e-184	310.3	297.63	0.11911									4528720	6778830	3845700	5609700	3155700	7029390	10805000	7585560	1252050	955600	2941160	2645610					3545600	1865270	10050100	7952850	44609000	33630700	48159700	68445300			273130		_S(ad)AHVTVSGGTPK_;_S(ad)AHVTVSGGTPKGEAVLGTHK_;_S(ad)AHVTVSGGTPKGEAVLGTHKLK_;_SLTKTPARKS(ad)AHVTVSGGTPK_;_SLTKTPARKS(ad)AHVTVSGGTPKGEAVLGTHK_	3346
D6RGV9	Inorganic pyrophosphatase 2, mitochondrial (Fragment)	PPA2	E	70	VTGHYISPFHDIPLKENGIPMKKARNDEYEN	0.999564	275539800	0.0188444	58.511	58.511	0.51908	4569600				14214000	3152900	9441300																40707000			203455000											_E(ad)NGIPMKKAR_	81
Q9NR11	Zinc finger protein 302 (Zinc finger protein 135-like) (Zinc finger protein 140-like) (Zinc finger protein 327)	ZNF302	S	258	SERINGGKKLLNSNKSGAAFNQSKSLTLPQT	0.999669	274108460	4.02e-95	236.28	213.2	0.054275					1379000		734140	785480	9967900	17056400	8965760	6170720	11112700	7553700	15283600	16527200	2490290	3889400	5094100	2249000	621470	2636310		1418210	10231100	8907900	27515900	14031200	13401600	14127400	44361200	21127500	1336000	1234280	2004100	1894900	_KLLNSNKS(ad)GAAFNQSK_;_LLNSNKS(ad)GAAFNQSK_	1411
Q9BY77	Polymerase delta-interacting protein 3 (46 kDa DNA polymerase delta interaction protein) (p46) (S6K1 Aly/REF-like target) (SKAR)	POLDIP3	S	126	PRQVADAREKISLKRSSPAAFINPPIGTVTP	0.998465	272763590	1.06e-39	160.27	158.51	0.24563									435850	1030840	3772220	5968200	46786920	3314300	42238400	48371000	3622230	17781100	4077500	27616400					2761400	1302600		3398900	215300	15953640	19331030	21579650	2727300	478810			_S(ad)SPAAFINPPIGTVTPALK_;_S(ad)SPAAFINPPIGTVTPALKLTK_	1792
P09874	Poly [ADP-ribose] polymerase 1 (PARP-1) (EC 2.4.2.30) (ADP-ribosyltransferase diphtheria toxin-like 1) (ARTD1) (DNA ADP-ribosyltransferase PARP1) (EC 2.4.2.-) (NAD(+) ADP-ribosyltransferase 1) (ADPRT 1) (Poly[ADP-ribose] synthase 1) (Protein poly-ADP-ribosyltransferase PARP1) (EC 2.4.2.-)	PARP1	S	204	TEDKEALKKQLPGVKSEGKRKGDEVDGVDEV	0.995536	267440220	0	388.84	388.84	0.50874		237080			671490	314760		301390	4301920	8102860	5532330	2660170	6101100	6205400	17029590	11631300	2970600	3688370	9291370	6317510	449460	773270	821410	169370	11563430	4707360	22208600	13087530	20288900	24106200	50053900	11096400	1921640	3241900	13311900	4281710	_KQLPGVKS(ad)EGK_;_QLPGVKS(ad)EGK_;_QLPGVKS(ad)EGKR_;_QLPGVKS(ad)EGKRKGDEVDGVDEVAK_;_QLPGVKS(ad)EGKRKGDEVDGVDEVAKKK_	2185
P46013	Proliferation marker protein Ki-67 (Antigen identified by monoclonal antibody Ki-67) (Antigen KI-67) (Antigen Ki67)	MKI67	S	3178	ESSQPKVAEESGGQKSAKVLMQNQKGKGEAG	0.999939	266977650	1.7e-57	202.33	185.46	0.033602									3139100	7707900	4751110	3404700	12468500	29740200	13329000	35296700	14586500	21600800	28161900	12405800		234440			1474080	2233870	9539500	4980300	8310900	8596100	34629600	4312630	1165100	730200	3105220	1073500	_SARQNESSQPKVAEESGGQKS(ad)AK_;_VAEESGGQKS(ad)AK_;_VAEESGGQKS(ad)AKVLM(ox)QNQK_;_VAEESGGQKS(ad)AKVLMQNQK_	2450
Q8IZ96-10	CKLF-like MARVEL transmembrane domain-containing protein 1 (Chemokine-like factor superfamily member 1)	CMTM1	S	45	SGSVVSSVPKAQRNISAKTAPRKHPETGPDA	0.939576	265170400	0.0291854	42.083	25.31	0.16527						1497100			3350300			107770000					12841000	78161000					11806000													49745000	_NIS(ad)AKTAPRK_	1726
Q86WJ1	Chromodomain-helicase-DNA-binding protein 1-like (EC 3.6.4.12) (Amplified in liver cancer protein 1)	CHD1L	S	8	________MERAGATSRGGQAPGFLLRLHTE	0.992706	264126730	1.26e-55	191.19	168.82	0.057135					296320		532810		8905960	10642060	7750480	3643800	19075400	16169770	11882110	21497270	18559600	22883300	21634100	17711700		352720	329450		3253690	1920700	4682900	3930130	12430000	11650000	12341000	18548000	4532880	5669060	2877700	423820	_(ac)M(ox)ERAGATS(ad)RGGQAPGFLLR_;_AGATS(ad)RGGQAPGFLLR_	3025
P17844	Probable ATP-dependent RNA helicase DDX5 (EC 3.6.4.13) (DEAD box protein 5) (RNA helicase p68)	DDX5	S	480	QAINPKLLQLVEDRGSGRSRGRGGMKDDRRD	1	261697530	2.64e-61	214.26	189.3	0.43622							464000		7418670	8794840	5756160	914870	28495800	26416000	4642390	2645060	2310160	2230620	3107870	3612140					3722060	966040	24748660	5178970	28427020	28033340	46493340	26215220	422970	681330			_LLQLVEDRGS(ad)GR_;_LLQLVEDRGS(ad)GRSR_	2274
Q08170	Serine/arginine-rich splicing factor 4 (Pre-mRNA-splicing factor SRP75) (SRP001LB) (Splicing factor, arginine/serine-rich 4)	SRSF4	S	84	HARGPRRDGSYGSGRSGYGYRRSGRDKYGPP	0.999999	261354050	1.87e-84	227.67	200.89	0.17811					170000			240400	9175500	5536860	6457070	2094050	20078900	17751600	19037000	16821500	8531290	5801610	8859700	6650900		249680	311320		8704330	4826270	14744610	6140950	12171100	32039300	36528500	15083500	453150		1921600	973360	_DGSYGSGRS(ad)GYGYRR_;_GPRRDGSYGSGRS(ad)GYGYRR_;_RDGSYGSGRS(ad)GYGYRR_;_S(ad)GYGYRR_	1475
Q9UNZ5	Leydig cell tumor 10 kDa protein homolog	C19orf53	S	71	GIRKKIEHDVVMKASSSLPKKLALLKAPAKK	0.991508	260070340	4.19e-84	232.78	225.87	-0.98136					1183500	841170	877270	826710	5711250	10240580	6495030	6171180	13729460	9634200	10778220	11102650	1897600	4629020	5513700	6566380	334800	1271000	637510	530030	7392620	5279860	16367180	6633330	21332300	21904500	35486100	42207600	761460	598950	2172700	962480	_ASS(ad)SLPKK_;_ASS(ad)SLPKKLALLK_;_ASS(ad)SLPKKLALLKAPAK_;_KIEHDVVM(ox)KASS(ad)SLPK_	3550
P49916	DNA ligase 3 (EC 6.5.1.1) (DNA ligase III) (Polydeoxyribonucleotide synthase [ATP] 3)	LIG3	S	230	ASFVTSTNPRKFSGFSAKPNNSGEAPSSPTP	0.999997	259347100	3.27e-162	298.84	292.1	-0.25278					1025590		1441460		9241290	19935920	7130180	2974440	4106840	15192520	1014710	27947300	2612300	417460	4860960	2215840		528730			8181930	924190	14141430	16295900	52681400	14601540	32070100	14645740	698880	1421980	1365140	1673330	_FSGFS(ad)AKPNNSGEAPSSPTPK_;_FSGFS(ad)AKPNNSGEAPSSPTPKR_;_GASFVTSTNPRKFSGFS(ad)AKPNNSGEAPSSPTPK_;_KFSGFS(ad)AKPNNSGEAPSSPTPK_;_KFSGFS(ad)AKPNNSGEAPSSPTPKR_	2489
P46063	ATP-dependent DNA helicase Q1 (EC 3.6.4.12) (DNA helicase, RecQ-like type 1) (RecQ1) (DNA-dependent ATPase Q1) (RecQ protein-like 1)	RECQL	S	634	NSGNFQKKAANMLQQSGSKNTGAKKRKIDDA	0.999999	258075680	2.38e-44	185.67	122.29	0.26166					2212380	283270	1524700	879650	10354700	16643900	6123500	3778600	2840100	6091200	43014600	18306800	638620	5539900	6161600	3321960		1289070	1143220	217920	10326800	5791800	17832500	15374000	14285700	13565520	24744010	21749800	795300	1096600	1631740	516220	_AANM(ox)LQQS(ad)GSKNTGAK_;_AANM(ox)LQQS(ad)GSKNTGAKK_;_AANMLQQS(ad)GSKNTGAK_;_KAANM(ox)LQQS(ad)GSKNTGAK_;_KAANMLQQS(ad)GSK_;_KAANMLQQS(ad)GSKNTGAK_	2467
Q01831	DNA repair protein complementing XP-C cells (Xeroderma pigmentosum group C-complementing protein) (p125)	XPC	S	82	ADGPAKKKVAKVTVKSENLKVIKDEALSDGD	0.999542	255268790	1.26e-37	181.31	136.03	0.27297					448380		780490		7147100	9577100	6308500	3939100	15317900	13716700	22463700	18911700	4297200	4955400	8173800	7357900		553510	399140	274150	8846700	5157000	15805000	19089000	19776000	18925960	27250000	10947000	650840	649560	2673400	876560	_VAKVTVKS(ad)ENLK_;_VTVKS(ad)ENLK_	2630
Q9BXS6	Nucleolar and spindle-associated protein 1 (NuSAP)	NUSAP1	S	273	PASQSTLGLKGSLKRSAISAAKTGVRFSAAT	1	255171010	3.62e-94	230.36	213.22	0.27339					199390	486100			5436300	10495800	7036540	11761460	10060000	3090400	933170	3879000	180960	326100				263170			2601000	6654400	18884820	4535900	35639900	35606500	41988500	55111600					_GSLKRS(ad)AISAAK_;_GSLKRS(ad)AISAAKTGVR_;_S(ad)AISAAKTGVR_;_SC(ca)GPASQSTLGLKGSLKRS(ad)AISAAK_	3344
Q13029	PR domain zinc finger protein 2 (EC 2.1.1.43) (GATA-3-binding protein G3B) (Lysine N-methyltransferase 8) (MTB-ZF) (MTE-binding protein) (PR domain-containing protein 2) (Retinoblastoma protein-interacting zinc finger protein) (Zinc finger protein RIZ)	PRDM2	S	1439	KKNQLVQKAILQKNKSAKQKADLKNACESSS	0.999974	254939600	6.76e-37	185.77	139.7	0.64218					539850				4982600	6674400	5648330	5519300	18707500	11268000	9041400	10550400	3456480	8114900	1356400				121560	363180	7970500	7994300	5381500	28429800	23801100	33885900	43187900	17513700	430600				_AILQKNKS(ad)AK_;_AILQKNKS(ad)AKQK_;_NKS(ad)AKQKADLK_	2698
Q3KQU3	MAP7 domain-containing protein 1 (Arginine/proline-rich coiled-coil domain-containing protein 1) (Proline/arginine-rich coiled-coil domain-containing protein 1)	MAP7D1	S	273	LPKHVDSIINKRLSKSSATLWNSPSRNRSLQ	0.995052	254628140	2.13e-51	194.06	175.68	0.045196					171880	572510			7247540	5274100	3277650	2077270	8892740	4002320	3524500	11820700	532020	1035010	1159280	851010		216630	227980		6193430	4062910	16124400	6758060	48249300	38877100	40749500	42730300					_LSKS(ad)SATLWNSPSR_;_LSKS(ad)SATLWNSPSRNR_;_RLSKS(ad)SATLWNSPSR_;_RLSKS(ad)SATLWNSPSRNR_;_S(ad)SATLWNSPSR_;_S(ad)SATLWNSPSRNR_	2875
Q9UIG0	Tyrosine-protein kinase BAZ1B (EC 2.7.10.2) (Bromodomain adjacent to zinc finger domain protein 1B) (Williams syndrome transcription factor) (Williams-Beuren syndrome chromosomal region 10 protein) (Williams-Beuren syndrome chromosomal region 9 protein) (hWALp2)	BAZ1B	S	464	KMTRAPRNSGGTPRTSSKPHKHLPPAALHLI	0.981241	254627700	1.57e-17	137.09	126.05	-0.31105									8503100	10657000	4007400	3459500	28530000	19000000	16482000	19558000	8380800		12413000	5447800					4707600		27058000	23633000	21815000	12690000	11463000	2432800	1828700	12561000			_NSGGTPRTS(ad)SKPHK_	3515
P35251	Replication factor C subunit 1 (Activator 1 140 kDa subunit) (A1 140 kDa subunit) (Activator 1 large subunit) (Activator 1 subunit 1) (DNA-binding protein PO-GA) (Replication factor C 140 kDa subunit) (RF-C 140 kDa subunit) (RFC140) (Replication factor C large subunit)	RFC1	S	316	KSSADKIGEVSSPKASSKLAIMKRKEESSYK	0.992649	253681160	7.54e-56	192.32	182.56	-0.19555		545980	455810	345360		285190	180680	207040	8666540	8814100	7750800	1587410	7983480	2797530	4938300	104294000	719700	1362700	1690600	2110700			730290		8864380	4485450	20790800	10507110	10970600	8932630	7535240	24743120	336620		1049000		_IGEVSSPKAS(ad)SK_;_IGEVSSPKAS(ad)SKLAIM(ox)K_;_SSADKIGEVSSPKAS(ad)SK_;_SSADKIGEVSSPKAS(ad)SKLAIM(ox)K_	2333
Q8IYW5	E3 ubiquitin-protein ligase RNF168 (hRNF168) (EC 2.3.2.27) (RING finger protein 168) (RING-type E3 ubiquitin transferase RNF168)	RNF168	S	549	RKMPNSTRDHCKVSKSAHSLQPSISQKSVFQ	0.999907	251839580	5.22e-81	224.43	201.59	-1.1603					313260			222400	6084500	11967400	4719620	7512600	12232000	17687700	13241400	43350000	3026800	9068500	8866030	4307600					5686200	7116480	17964300	16205000	12908500	10835000	20177300	16936300	303070	537920	569700		_S(ad)AHSLQPSISQK_;_VSKS(ad)AHSLQPSISQK_	3100
O60814	Histone H2B type 1-K (H2B K) (HIRA-interacting protein 1)	HIST1H2BK	K	6	__________MPEPAKSAPAPKKGSKKAVTK	0.999947	249521080	1.34e-118	262.36	252.41	-0.18269							140650		4980130	7044760	4663090	7295590	34233200	41304600	1241400	21618200	6713820	17925800	4507600	2231390	265660		886260	303370	4952820	4863100	504850	3749480	14381800	17036900	15718500	25464900	2361760	2800690	1185800	1144960	_(ac)PEPAK(ad)SAPAPKK_;_PEPAK(ad)SAPAPKKGSK_;_PEPAK(ad)SAPAPKKGSKK_	393
O43709	Probable 18S rRNA (guanine-N(7))-methyltransferase (EC 2.1.1.-) (Bud site selection protein 23 homolog) (Metastasis-related methyltransferase 1) (Williams-Beuren syndrome chromosomal region 22 protein) (rRNA methyltransferase and ribosome maturation factor)	BUD23	K	247	NERFPLRMSRRGMVRKSRAWVLEKKERHRRQ	0.922389	249441900	2.69e-06	105.1	78.985	-0.11033											19526200	2878500	51648000	113920000	4915600	5992400	2774600		2005600	1025200					10511000		3374600	1209200			29661000						_RGM(ox)VRK(ad)SR_	388
Q9Y5E2	Protocadherin beta-7 (PCDH-beta-7)	PCDHB7	E	2	______________MEARVERAVQKRQVLFL	0.994183	248920000	0.0355524	66.663	24.633	-0.54507											248920000																										_E(ad)ARVERAVQK_	164
Q9P021	Cysteine-rich PDZ-binding protein (Cysteine-rich interactor of PDZ three) (Cysteine-rich interactor of PDZ3)	CRIPT	S	42	TESGGRKLNENKALTSKKARFDPYGKNKFST	0.998724	248256320	2.3e-71	205.18	196.87	0.46345			236800		1168600	152050	1888100	484090	13571740	16990000	9152500	6025920	15708700	9935420	15777500	16592800	1876400	4088900	3588980	2976480		720900	873080		6577700	4831640	7282900	30934500	18845400	18107300	31599100	7432300	836520				_ALTS(ad)KKAR_;_KLNENKALTS(ad)KK_;_NTTESGGRKLNENKALTS(ad)KK_	3488
P16403	Histone H1.2 (Histone H1c) (Histone H1d) (Histone H1s-1)	HIST1H1C	S	2	______________MSETAPAAPAAAPPAEK	0.992074	247105630	1.12e-109	241.65	231.34	-0.10008									3646520	9469600	4505100	2390690	30193300	22845700	4672370	18578000	4018820	5578000	6457100	6229430					2784850	3263840	9211990	5554230	13995000	16715600	60989900	14762500	496230	357350	389510		_(ac)S(ad)ETAPAAPAAAPPAEKAPVK_;_(ac)S(ad)ETAPAAPAAAPPAEKAPVKKK_;_(ac)S(ad)ETAPAAPAAAPPAEKAPVKKKAAK_;_(ac)S(ad)ETAPAAPAAAPPAEKAPVKKKAAKK_	2249
H3BTW3	Chromodomain-helicase-DNA-binding protein 9	CHD9	S	17	SSVKRPRGRPPSSKKSDGSGTYTKLQNTQVR	0.995224	246542960	1.52e-211	318.1	305.88	0.15078									1730360	3749400	2172180	3999540	7556700	4428400	12507800	6575300	3089500	1994400	3092100	940580					10726600		8537200	18128700	32347300	32183700	45028800	47754400					_GRPPSSKKS(ad)DGSGTYTK_;_GRPPSSKKS(ad)DGSGTYTKLQNTQVR_	1896
P07305	Histone H1.0 (Histone H1') (Histone H1(0)) [Cleaved into: Histone H1.0, N-terminally processed]	H1F0	S	90	LVTTGVLKQTKGVGASGSFRLAKSDEPKKSV	0.999997	245760030	2.8e-137	273.88	260.03	-0.36693									3042320	3981800	1805850	2190110	17860000	12986870	2817330	10594850	8031790	11365700	5044730	4267960		209480			2437880	2484210	7671730	6865580	21261800	27094200	31527800	47847600	6066650	4080840	2226540	1996410	_GVGAS(ad)GSFRLAK_;_LVTTGVLKQTKGVGAS(ad)GSFR_;_QTKGVGAS(ad)GSFR_;_QTKGVGAS(ad)GSFRLAK_;_RLVTTGVLKQTKGVGAS(ad)GSFR_	2158
O75494	Serine/arginine-rich splicing factor 10 (40 kDa SR-repressor protein) (SRrp40) (FUS-interacting serine-arginine-rich protein 1) (Splicing factor SRp38) (Splicing factor, arginine/serine-rich 13A) (TLS-associated protein with Ser-Arg repeats) (TASR) (TLS-associated protein with SR repeats) (TLS-associated serine-arginine protein) (TLS-associated SR protein)	SRSF10	S	219	KTRGTSKTDSKTHYKSGSRYEKESRKKEPPR	0.999964	245369310	2.88e-56	199.58	192.16	0.44517	462810	1007620			1081650	207730	405820		5851240	11780580	17766700	908870	22177600	18108400	42644400	27134200	3799410	1800800	8280850	2706780	203480	355010	588300		4568400	4161750	14660800	10355700	10221600	4877630	21665000	7586180					_S(ad)GSRYEK_;_TDSKTHYKS(ad)GSR_;_THYKS(ad)GSR_;_THYKS(ad)GSRYEK_	2088
Q96KM6	Zinc finger protein 512B	ZNF512B	S	263	VTKAMPVTKPITVTKSVPVTKPVPVTKPITV	1	244360840	1.73e-56	199.58	178.01	0.36023					751270	460980		343160	5521360	4686100	3214500	9021400	16699000	9020300	16905700	21677100				3276590	484700				9039560	6384220	16233000	8221900	19875000	25216000	32552000	34290000	487000				_S(ad)VPVTKPVPVTKPITVTK_	3241
Q9UKD2	mRNA turnover protein 4 homolog (Ribosome assembly factor MRTO4)	MRTO4	S	11	_____MPKSKRDKKVSLTKTAKKGLELKQNL	0.999999	241605800	3.34e-48	202.56	183.27	1.0063								107890	4612720	4778410	2186500	4160800	15682100	9574770	22098800	22520600	5258980	5921110	16971000	10876130					7198100	2102200	14589000	8876580	27666200	6662400	26657100	15518760	1286900	2555180		3743570	_DKKVS(ad)LTK_;_DKKVS(ad)LTKTAK_;_SKRDKKVS(ad)LTK_	3533
Q9UNS1	Protein timeless homolog (hTIM)	TIMELESS	S	289	RHSRFGGSYIVQGLKSIGERDLIFHKGLHNL	1	241175130	4.94e-37	185.77	161.34	0.01203									5050610	6430580	5674580	1852100	9173400	4996760	15188300	14206700	8159980	6472090	15205170	13588900					4711340	666330	11662820	8243700	23731500	22719100	34949200	17483400	5719800	2496820	2086500	705450	_FGGSYIVQGLKS(ad)IGER_;_S(ad)IGERDLIFHK_	3545
Q8IYA6	Cytoskeleton-associated protein 2-like (Radial fiber and mitotic spindle protein) (Radmis)	CKAP2L	S	230	NQTKNSLVPKQALGKSSVNSAVLKDRVNKQF	0.992439	241098450	1.03e-73	213.67	192.71	0.41212									4068590	7550360	1938790	7607250	12215500	7721980	10807140	14984650	879880	2419240	2477400	2333050		504970			4974490	4756680	14233320	8112190	25430500	32950200	36660900	37935600			535770		_NSLVPKQALGKS(ad)SVNSAVLK_;_QALGKS(ad)SVNSAVLK_;_QALGKS(ad)SVNSAVLKDR_;_QALGKS(ad)SVNSAVLKDRVNKQFVGETQSR_;_S(ad)SVNSAVLKDR_;_S(ad)SVNSAVLKDRVNKQFVGETQSR_	3085
Q8WWQ0	PH-interacting protein (PHIP) (DDB1- and CUL4-associated factor 14) (IRS-1 PH domain-binding protein) (WD repeat-containing protein 11)	PHIP	S	1603	KMKSSVLPKASTLSKSSAVIEQGDCKNNALV	0.999055	238323410	1.89e-116	256.77	241.61	0.020338									3710500	5095100	3460000	516590	26884850	25491600	16999500	5554800	5628900	11015700	8700380	6795000	343240				3425800		6422830	4563800	21582600	21073400	31580800	25555000	1303800	766710	984670	867840	_ASTLSKS(ad)SAVIEQGDC(ca)K_;_S(ad)SAVIEQGDC(ca)K_;_SSVLPKASTLSKS(ad)SAVIEQGDC(ca)K_	3180
Q13263	Transcription intermediary factor 1-beta (TIF1-beta) (E3 SUMO-protein ligase TRIM28) (EC 2.3.2.27) (KRAB-associated protein 1) (KAP-1) (KRAB-interacting protein 1) (KRIP-1) (Nuclear corepressor KAP-1) (RING finger protein 96) (RING-type E3 ubiquitin transferase TIF1-beta) (Tripartite motif-containing protein 28)	TRIM28	S	194	EAHQRVKYTKDHTVRSTGPAKSRDGERTVYC	0.999165	236131520	7.86e-22	152.7	124.73	-0.08476					490100	142180		365800	4314800	8044100	8408600	3920900	16646400	19203000	22644000	27200000	11292000	17177000	18968280			351660	407230	204570	1927500	1600600	7322300	1985400	29709000	21799000			2642900	2445000	4607300	2311900	_DHTVRS(ad)TGPAK_	2728
Q96KM6	Zinc finger protein 512B	ZNF512B	S	18	DPFCVGGRRLPGSSKSGPGKDGSRKEVRLPM	0.999967	234572460	1.02e-133	274.24	231.29	-0.3923										5630680		882510	19925270	15081100	23315600	11214000	1770200	2770100	6708400	4086200					8373200	1573670	15704400	24687600	5277300	9205500	19858000	56095000	852550	602740	958440		_RLPGSSKS(ad)GPGK_;_RLPGSSKS(ad)GPGKDGSR_;_RLPGSSKS(ad)GPGKDGSRK_	3239
P07910	Heterogeneous nuclear ribonucleoproteins C1/C2 (hnRNP C1/C2)	HNRNPC	S	185	KSGFNSKSGQRGSSKSGKLKGDDLQAIKKEL	0.999431	233176680	4.04e-233	339.11	321.89	0.10288												2341300	10095600	4598480	3488890	8867480	1520840	2308750	6069400	3143190					369290		9418400	6862500	26170500	33751300	52521800	57870600	1992490	592060	748110	445700	_S(ad)GKLKGDDLQAIKK_;_SGQRGSSKS(ad)GKLKGDDLQAIKK_	1590
Q9Y5B9	FACT complex subunit SPT16 (Chromatin-specific transcription elongation factor 140 kDa subunit) (FACT 140 kDa subunit) (FACTp140) (Facilitates chromatin transcription complex subunit SPT16) (hSPT16)	SUPT16H	S	1031	MSRKRKASVHSSGRGSNRGSRHSSAPPKKKR	0.999997	232003340	6.53e-55	196.71	196.71	-0.36658		250930	100610							14851000	9394300	7644300	7829900	13886900	12203000	10004500		5096800	8908200		103120	325700		159280	12841000	2235700		41792000	15829000	19573000	41323000	1626400			6024700		_ASVHSSGRGS(ad)NR_;_ASVHSSGRGS(ad)NRGSR_	3591
P35251	Replication factor C subunit 1 (Activator 1 140 kDa subunit) (A1 140 kDa subunit) (Activator 1 large subunit) (Activator 1 subunit 1) (DNA-binding protein PO-GA) (Replication factor C 140 kDa subunit) (RF-C 140 kDa subunit) (RFC140) (Replication factor C large subunit)	RFC1	S	359	AIKLKGETKTPKKTKSSPAKKESVSPEDSEK	0.994867	228769610	1.15e-83	222.45	212.5	-0.43569									1117880	8875080	4857550	1634910	514480	5213000	27790700	52509400	598590	806700	24695100	1499900					5050900		21513300	26954300	4185850	6404570	15608100	18485100		454200			_S(ad)SPAKKESVSPEDSEK_;_S(ad)SPAKKESVSPEDSEKK_;_S(ad)SPAKKESVSPEDSEKKR_;_TKS(ad)SPAKKESVSPEDSEK_	2368
Q9NV06	DDB1- and CUL4-associated factor 13 (WD repeat and SOF domain-containing protein 1)	DCAF13	S	399	YPHIKRIARHRHLPKSIYSQIQEQRIMKEAR	0.999999	228569890	6.36e-52	201.04	163.4	0.27341									1647870	2032170	1526820	1646900	10352750	5055260	4924300	3930100	3081220	5850070	4540660	5623140					3249190	1674920	6303970	4854950	37255800	26084200	35755500	30714600	10598900	7656810	5110660	9099130	_HLPKS(ad)IYSQIQEQR_;_HRHLPKS(ad)IYSQIQEQR_;_S(ad)IYSQIQEQR_;_S(ad)IYSQIQEQRIM(ox)K_	1365
Q13428	Treacle protein (Treacher Collins syndrome protein)	TCOF1	S	153	SMPHPATGKTVANLLSGKSPRKSAEPSANTT	0.999999	227886520	1.45e-38	187.31	158.24	0.046132					1009600	151300	1154000	573420	2837770	16274880	11665050	1058400	8398300	23966500	26328400	12926800	8097750	5930900	12387700	8697400		1002800			4897330	3811160	13925200	5954200	17632100	3533150	26190450	6512810		1136400	1486270	346480	_TVANLLS(ad)GKSPR_;_TVANLLS(ad)GKSPRK_	2759
Q8N257	Histone H2B type 3-B (H2B type 12)	HIST3H2BB	S	7	_________MPDPSKSAPAPKKGSKKAVTKA	1	227830020	1.45e-117	261.74	248.43	-0.047158		117950			139370	712180	726090	773480	2692100	13476600	9478200	1170500	6627660	4847600	17959100	51034000		1664100	12819900	17358200		202330				1299230	6177900	5209180	41163500		1032400	24966100	4245690		999940	936720	_(ac)PDPSKS(ad)APAPK_;_(ac)PDPSKS(ad)APAPKKGSK_;_(ac)PDPSKS(ad)APAPKKGSKK_	3107
P38159	RNA-binding motif protein, X chromosome (Glycoprotein p43) (Heterogeneous nuclear ribonucleoprotein G) (hnRNP G) [Cleaved into: RNA-binding motif protein, X chromosome, N-terminally processed]	RBMX	S	165	KRGPPPRSGGPPPKRSAPSGPVRSSSGMGGR	0.998469	225046670	9.95e-33	160.87	160.87	0.29949										383640	330670	4010870			15369000	24088000	7397400	18783040	21535900	9873490					1294100	1815900	6170000	2030900	13896400	22758000	33475000	37815000		4019360			_S(ad)APSGPVRSSSGM(ox)GGR_;_SGGPPPKRS(ad)APSGPVR_	2394
P11387	DNA topoisomerase 1 (EC 5.6.2.2) (DNA topoisomerase I)	TOP1	S	667	DAKKEQLADARRDLKSAKADAKVMKDAKTKK	0.999781	223438140	7.64e-27	160.18	129.11	-0.16529									804120	526240			5247900	4005800	7981500	12782100	8100600	10748900	24720200	21023300					805460		2033990	2567080	4363700	5581100	5110800	5347900	9248100	23030100	48155350	21253900	_DLKS(ad)AKADAK_;_DLKS(ad)AKADAKVM(ox)K_;_RDLKS(ad)AK_;_RDLKS(ad)AKADAK_	2215
Q9NTW7-4	Zinc finger protein 64 (Zfp-64) (Zinc finger protein 338)	ZFP64	S	302	CEFCNVRCTMKGNLKSHIRIKHSGNNFKCPH	0.999404	223422610	1.27e-19	140.35	100.2	-0.43173									1977800	3708430	2161800	1557550	9136910	8197870	7866300	32822700	2637900	2859100							5619700	3945440	15501480	32195000	24196600	24532700	31150300	10766700	450730	2137600			_GNLKS(ad)HIR_;_GNLKS(ad)HIRIK_	3458
P62249	40S ribosomal protein S16 (Small ribosomal subunit protein uS9)	RPS16	S	144	SKKFGGPGARARYQKSYR_____________	0.926493	219589260	3.8e-06	96.034	44.588	-0.44923					363240	243030	777420			4581700		2504500		5879200	1473800		3761500			4446800		293220				5322300	3026400	31560000	15164000	29421200	26435000	15939000	33903000	21763500	2253690	10476760	_ARYQKS(ad)YR_	2559
P26358	DNA (cytosine-5)-methyltransferase 1 (Dnmt1) (EC 2.1.1.37) (CXXC-type zinc finger protein 9) (DNA methyltransferase HsaI) (DNA MTase HsaI) (M.HsaI) (MCMT)	DNMT1	S	161	EAKPEPSPSPRITRKSTRQTTITSHFAKGPA	0.996423	217510030	1.65e-63	213.63	187.81	-0.52876									1902600	17745060	435360	284310	497970	18569550	3778500	7343000	18211000	9446800	2083200		415570	634310				24361600			10498900	9598100	83492500	8211700					_ITRKS(ad)TR_;_S(ad)TRQTTITSHFAK_	1988
Q9BXS6	Nucleolar and spindle-associated protein 1 (NuSAP)	NUSAP1	S	311	SLTKTPARKSAHVTVSGGTPKGEAVLGTHKL	0.999997	217012240	5.53e-184	310.46	300.51	-0.069138									4001880	4372900	2191290	916600	16385650	7264770	10424760	9425800	2474980	1682900	2483890	4153300					1141640	4841950	3564750	3674390	11934100	39060290	58946000	27279300	791100				_KSAHVTVS(ad)GGTPK_;_KSAHVTVS(ad)GGTPKGEAVLGTHK_;_SAHVTVS(ad)GGTPK_;_SAHVTVS(ad)GGTPKGEAVLGTHK_;_SAHVTVS(ad)GGTPKGEAVLGTHKLK_	3347
Q8N884	Cyclic GMP-AMP synthase (cGAMP synthase) (cGAS) (h-cGAS) (EC 2.7.7.86) (2'3'-cGAMP synthase) (Mab-21 domain-containing protein 1)	CGAS	S	57	EAALPKAGKFGPARKSGSRQKKSAPDTQERP	0.993013	216714710	1.73e-23	154.46	127.36	0.24722		2017000		1508700	985250	1313500	3106600		15433400	7052500	7349900	4707000	17188000	8389500			3039900				837830			426070	12167600	8955400	30062100	3149100	18030300	26984000	22378600	19741000		826950		1064510	_AGKFGPARKS(ad)GSR_;_FGPARKS(ad)GSR_	3119
P17096	High mobility group protein HMG-I/HMG-Y (HMG-I(Y)) (High mobility group AT-hook protein 1) (High mobility group protein A1) (High mobility group protein R)	HMGA1	S	9	_______MSESSSKSSQPLASKQEKDGTEKR	0.944714	216501590	1.77e-117	260.18	250.23	0.26662												43232000		127290000	45226000															753590							_(ac)SESSSKSS(ad)QPLASK_;_(ac)SESSSKSS(ad)QPLASKQEK_;_SS(ad)QPLASKQEKDGTEK_	2268
Q86WJ1	Chromodomain-helicase-DNA-binding protein 1-like (EC 3.6.4.12) (Amplified in liver cancer protein 1)	CHD1L	S	889	YFPRSKSAVLHSQSSSSSSRQLVP_______	0.99293	214768040	3.11e-99	238.02	224.17	-0.67237					12072100		660050	373950	4134800	7146500	48960400	1827020	21404400	14457860			7327100	9499000				1053640	574060	5077980	5870400				46692700		7009400		8149080	5679100	6798500		_SAVLHSQSSS(ad)SSSR_;_SAVLHSQSSS(ad)SSSRQLVP_;_SKSAVLHSQSSS(ad)SSSR_	3034
Q9BTC0	Death-inducer obliterator 1 (DIO-1) (hDido1) (Death-associated transcription factor 1) (DATF-1)	DIDO1	S	430	NDCILKHAAATMKFLSSGKEQKPKPKEKMKM	0.992219	213038910	4.33e-35	146.77	138.89	-0.38408									1687400	2824200	4089700	844530	15728900	11527900	6693200	10477000	902140		2884900	1441800					3979300	1719600	14144400	3289100	13297000	28890000	45688000	41173000	877460	879380			_FLS(ad)SGKEQKPKPK_;_FLS(ad)SGKEQKPKPKEK_	3324
P61927	60S ribosomal protein L37 (G1.16) (Large ribosomal subunit protein eL37)	RPL37	S	32	TLCRRCGSKAYHLQKSTCGKCGYPAKRKRKY	0.996752	212907470	1.32e-15	139.78	128.4	-0.38983									1306000	498960	178410		21011800	16262000	2221800	21553000	16846500	25875000	27474700	25621000							19676000	13755000	5834000		13508000	1285300					_AYHLQKS(ad)TC(ca)GK_	1671
Q8WWY3	U4/U6 small nuclear ribonucleoprotein Prp31 (Pre-mRNA-processing factor 31) (Serologically defined breast cancer antigen NY-BR-99) (U4/U6 snRNP 61 kDa protein) (Protein 61K) (hPrp31)	PRPF31	S	402	AYQEDLGFSLGHLGKSGSGRVRQTQVNEATK	0.999978	212760960	3.07e-203	322.35	307.9	0.17343		325150				348050			8605450	9780140	10166000	240560	12002800	13567000			466720	3523400		441560	304530	319490			2311700		11740000	391510	56637200		62757000	18832700					_M(ox)SFGEIEEDAYQEDLGFSLGHLGKS(ad)GSGR_;_M(ox)SFGEIEEDAYQEDLGFSLGHLGKS(ad)GSGRVR_;_S(ad)GSGRVRQTQVNEATKAR_	1715
P38159	RNA-binding motif protein, X chromosome (Glycoprotein p43) (Heterogeneous nuclear ribonucleoprotein G) (hnRNP G) [Cleaved into: RNA-binding motif protein, X chromosome, N-terminally processed]	RBMX	S	293	GGSYRDSYESYGNSRSAPPTRGPPPSYGGSS	0.999878	212189230	8.41e-47	171.06	161.07	-0.008403									1601300	1345400	864550	1395400	8823200	6696300	6404800	19211000	12776200	13127800	28326570	28136300					1348600	360910	27089000	9516010	8506200	9323680	12939420	6183500	261790		7131300	820000	_S(ad)APPTRGPPPSYGGSSR_;_S(ad)APPTRGPPPSYGGSSRYDDYSSSR_	2399
Q13428	Treacle protein (Treacher Collins syndrome protein)	TCOF1	S	1438	KGMGTVEGGDQSNPKSKKEKKKSDKRKKDKE	0.987143	211359220	1.04e-56	196.95	192.15	0.27004									311690	2009850	2528740	1064100	19736000	16246700	23468600	9605600	13196900	14686300	18288400	10985000					316260	569690	5115900		11821300	10887500	21140900	16005900	1760340	3943040	4567400	3103110	_GM(ox)GTVEGGDQSNPKS(ad)KK_;_GM(ox)GTVEGGDQSNPKS(ad)KKEK_;_GMGTVEGGDQSNPKS(ad)KK_;_GMGTVEGGDQSNPKS(ad)KKEK_	2749
P17096	High mobility group protein HMG-I/HMG-Y (HMG-I(Y)) (High mobility group AT-hook protein 1) (High mobility group protein A1) (High mobility group protein R)	HMGA1	S	5	___________MSESSSKSSQPLASKQEKDG	0.979594	211240000	0	370.51	354.96	-0.056275																	58217000												80865000		72158000						_(ac)SESS(ad)SKSSQPLASK_;_(ac)SESS(ad)SKSSQPLASKQEK_;_(ac)SESS(ad)SKSSQPLASKQEKDGTEKR_	2265
Q9NVU7	Protein SDA1 homolog (Nucleolar protein 130) (SDA1 domain-containing protein 1) (hSDA)	SDAD1	S	256	PTARDLLVQYATGKKSSKNKKKLEKAMKVLK	0.996419	210349470	2.77e-64	214.81	202.68	0.11306						293780			3302740	4721050	2568210	2988460	8877940	6073120	5318970	14839300	1919620	3045300	7570660	4974680			223740		4037820	285550	14115480	7710090	15751900	27553100	43840500	29083300	180980			1073180	_DLLVQYATGKKS(ad)SK_;_DLLVQYATGKKS(ad)SKNK_;_DLLVQYATGKKS(ad)SKNKK_	1722
Q14669	E3 ubiquitin-protein ligase TRIP12 (EC 2.3.2.26) (E3 ubiquitin-protein ligase for Arf) (ULF) (HECT-type E3 ubiquitin transferase TRIP12) (Thyroid receptor-interacting protein 12) (TR-interacting protein 12) (TRIP-12)	TRIP12	S	180	STGAEERSAKPTKLASKSATSAKAGCSTITD	0.999996	209960840	3.98e-56	201.06	190.68	0.38042									5609800	8036200	3956000	1771300	18985800	10534800	2841200	8271300	4146600	2787100	5567000	4085700			282630	125950	5507000	1709900	21276900	15758900	17444600	20298300	28251000	22504500	208360				_SAKPTKLAS(ad)K_;_SAKPTKLAS(ad)KSATSAK_	1916
P35251	Replication factor C subunit 1 (Activator 1 140 kDa subunit) (A1 140 kDa subunit) (Activator 1 large subunit) (Activator 1 subunit 1) (DNA-binding protein PO-GA) (Replication factor C 140 kDa subunit) (RF-C 140 kDa subunit) (RFC140) (Replication factor C large subunit)	RFC1	S	92	LQVKNAKKPPEKLPVSSKPGKISRQDPVTYI	0.999929	208622910	7.35e-56	192.32	184.68	-0.34073									16164300	17589400	9600100		3046500	2759900	25794000	32451000	2581390	3887810	6082600	3642300					8795000	4339310	17676600	4215700	3928600	20364300	21512200	4191900					_KPPEKLPVS(ad)SKPGK_;_NAKKPPEKLPVS(ad)SKPGK_	2358
P02545	Prelamin-A/C [Cleaved into: Lamin-A/C (70 kDa lamin) (Renal carcinoma antigen NY-REN-32)]	LMNA	S	632	ASSVTVTRSYRSVGGSGGGSFGDNLVTRSYL	1	208527180	3.33e-43	180.06	168.42	0.41672		315720			239430	292770			4312590	2037600	1395300		12664700	15049700	28191000	48682600	7841000	13211100	20017400			324970				1137700	18946000	6446900	4363700	5793900	7636500	3526000	1207600		3631100	1261900	_SVGGS(ad)GGGSFGDNLVTR_	2131
Q03164	Histone-lysine N-methyltransferase 2A (Lysine N-methyltransferase 2A) (EC 2.1.1.43) (ALL-1) (CXXC-type zinc finger protein 7) (Myeloid/lymphoid or mixed-lineage leukemia) (Myeloid/lymphoid or mixed-lineage leukemia protein 1) (Trithorax-like protein) (Zinc finger protein HRX) [Cleaved into: MLL cleavage product N320 (N-terminal cleavage product of 320 kDa) (p320);MLL cleavage product C180 (C-term…	KMT2A	S	1294	PGPESKQATTPASRKSSKQVSQPALVIPPQP	0.999153	208121600	2.4e-28	164.9	133.83	0.012859									2835200	5354300	3777300	3693100	7448900	6771500	8487200	21286000	3491200			3032100			511130	298970	5197400	3149300		36003000	27313000	18285000	42748900	7037300	1400800				_QATTPASRKS(ad)SK_	2663
Q14966	Zinc finger protein 638 (Cutaneous T-cell lymphoma-associated antigen se33-1) (CTCL-associated antigen se33-1) (Nuclear protein 220) (Zinc finger matrin-like protein)	ZNF638	S	812	QAKASVAKVNKSTGKSASSVKSVVTVAVKGN	0.999628	208096320	3.23e-52	203.61	179.19	-0.87058		2141200			1356100	666580		476830	6936190	17684000	5782200	4149700	3251370	11934500	1474480	2615070					743450	693280	1660000	779470	16589300	3923270	756610	426140	44567300	32947100	46122300	419880					_ASVAKVNKSTGKS(ad)ASSVK_;_STGKS(ad)ASSVK_;_VNKSTGKS(ad)ASSVK_	2819
P47914	60S ribosomal protein L29 (Cell surface heparin-binding protein HIP) (Large ribosomal subunit protein eL29)	RPL29	S	66	KKGLKKMQANNAKAMSARAEAIKALVKPKEV	1	207407720	3.22e-36	182.16	124.98	-0.71628		195870			336910	204860	266290	209810	3317300	6243600	4143600	4097730	11923900	11498100	5592100	6302700	3046500	7260600	3239300	2878700		469090	384940	332910	3869900	4303100	6881100	2291600	26671600	22809700	30563000	30509500	2846700	1661180	1423200	1632330	_AM(ox)S(ad)ARAEAIK_;_AMS(ad)ARAEAIK_;_M(ox)QANNAKAM(ox)S(ad)ARAEAIK_	1553
Q9UIG0	Tyrosine-protein kinase BAZ1B (EC 2.7.10.2) (Bromodomain adjacent to zinc finger domain protein 1B) (Williams syndrome transcription factor) (Williams-Beuren syndrome chromosomal region 10 protein) (Williams-Beuren syndrome chromosomal region 9 protein) (hWALp2)	BAZ1B	S	345	SPLNPKLWCHVHLKKSLSGSPLKVKNSKNSK	0.999998	207146030	5.46e-159	269.95	246.32	-0.54342											1803600	3769100	16601000					147903000		2577500			1372300		856630					11793000		19357000			1112900		_KS(ad)LSGSPLKVK_;_S(ad)LSGSPLKVKNSK_;_S(ad)LSGSPLKVKNSKNSK_	3523
Q9UIG0	Tyrosine-protein kinase BAZ1B (EC 2.7.10.2) (Bromodomain adjacent to zinc finger domain protein 1B) (Williams syndrome transcription factor) (Williams-Beuren syndrome chromosomal region 10 protein) (Williams-Beuren syndrome chromosomal region 9 protein) (hWALp2)	BAZ1B	S	326	GSPDRKPSKKSKTDNSSLSSPLNPKLWCHVH	0.998925	206053980	9.22e-34	169.04	158.67	0.31798									1656980	1363820	668250	313000	11132020	10006750	10686870	29025800	10225600	6991400	36145300	31383000					509270	978460	9655060	2976890	6099340	2660770	11395780	10500000	591900	1628060	9217240	242420	_KSKTDNS(ad)SLSSPLNPK_;_SKTDNS(ad)SLSSPLNPK_;_TDNS(ad)SLSSPLNPK_	3520
Q92466	DNA damage-binding protein 2 (DDB p48 subunit) (DDBb) (Damage-specific DNA-binding protein 2) (UV-damaged DNA-binding protein 2) (UV-DDB 2)	DDB2	S	42	PLELEPEAKKLCAKGSGPSRRCDSDCLWVGL	0.999992	205031680	4.15e-22	153.34	107.27	-0.87809								513770	15670800		7709000	2881240	15142700	3608400	45321600		2491300	9613400	10284000	11097000	372970				6457300	4157600	4782400	13758000	8203700		40364500					2602000	_KLC(ca)AKGS(ad)GPSR_;_KLC(ca)AKGS(ad)GPSRR_	3201
O14646	Chromodomain-helicase-DNA-binding protein 1 (CHD-1) (EC 3.6.4.12) (ATP-dependent helicase CHD1)	CHD1	S	1324	LIKLLSRDLAKKEALSGAGSSKRRKARAKKN	1	204806200	8.69e-28	155.2	148.55	-0.20543									2653020	2870390	2588880	2846980	19368600	4306600	8862410	5674800	418400	1554950	3421330	2577940					9825450	1522560	10094200	10927950	26892500	7692800	26310700	51635000	264450	913890	1582400		_DLAKKEALS(ad)GAGSSK_;_DLAKKEALS(ad)GAGSSKRR_;_EALS(ad)GAGSSKRR_;_KEALS(ad)GAGSSK_;_KEALS(ad)GAGSSKR_;_LLSRDLAKKEALS(ad)GAGSSK_;_LLSRDLAKKEALS(ad)GAGSSKR_	2024
Q99661	Kinesin-like protein KIF2C (Kinesin-like protein 6) (Mitotic centromere-associated kinesin) (MCAK)	KIF2C	S	192	RGSSSANPVNSVRRKSCLVKEVEKMKNKREE	1	200405540	6.02e-20	152.7	142.14	-0.10329					237280				2490290	202390	2102410	1833980	5733100	5358480	14317100	10723200	3653100	2619600	8847070	6705270					13983200	6130000	22655200	21397470	12621100	13938500	29098100	15758700					_RKS(ad)C(ca)LVK_;_RKS(ad)C(ca)LVKEVEK_;_S(ad)C(ca)LVKEVEK_	3277
Q9Y232	Chromodomain Y-like protein (CDY-like) (Crotonyl-CoA hydratase) (EC 4.2.1.-)	CDYL	S	192	TAPSLSSRKNMDLAKSGIKILVPKSPVKSRT	0.999999	200344120	2.79e-48	202.56	156.49	-0.19961				110570	549410				5026530	6718630	2579620	948890	15459140	13840650	10873440	24625880	2809930	4667990	9108610	5862210				204420	6660340	2632330	23073900	10537620	11868460	10093000	17299630	12961440		1019430	283690	528360	_KNM(ox)DLAKS(ad)GIK_;_KNMDLAKS(ad)GIK_;_NM(ox)DLAKS(ad)GIK_;_NMDLAKS(ad)GIK_;_S(ad)GIKILVPK_;_S(ad)GIKILVPKSPVK_	3555
P11388	DNA topoisomerase 2-alpha (EC 5.6.2.3) (DNA topoisomerase II, alpha isozyme)	TOP2A	S	1426	KKNVTVKKTAAKSQSSTSTTGAKKRAAPKGT	0.947512	199690000	2.01e-83	225.85	212.42	0.55119																													199690000								_TAAKSQSS(ad)TSTTGAKKR_	2225
P46782	40S ribosomal protein S5 (Small ribosomal subunit protein uS7) [Cleaved into: 40S ribosomal protein S5, N-terminally processed]	RPS5	S	52	DYIAVKEKYAKYLPHSAGRYAAKRFRKAQCP	0.999789	198780030	2.52e-38	186.81	164.72	-0.03664	299580	1716560	1142590	790840	1035120	489480	180080	1010040	4227160	9073510	4526480	3470300	9305800	8301800	9556110	8028900	2527450	3512730	3275100	2980700	927080	1343220	1221030	778110	7107840	5348620	11744500	6857630	17000300	16304510	22031700	22689200	2757050	1877070	3202530	2139310	_YAKYLPHS(ad)AGR_;_YLPHS(ad)AGR_;_YLPHS(ad)AGRYAAK_;_YLPHS(ad)AGRYAAKR_	2004
O14646	Chromodomain-helicase-DNA-binding protein 1 (CHD-1) (EC 3.6.4.12) (ATP-dependent helicase CHD1)	CHD1	S	1328	LSRDLAKKEALSGAGSSKRRKARAKKNKAMK	0.999953	198590710	2.2e-107	250.19	236.34	-0.53507									2276640	3603740	1328810	714060	6999230	7718670	7662760	13359600	1582130	2163630	6647370	3995400					5791110	2409700	14681300	9069580	20877600	20602600	41909240	18172850	1775080	1073760	3033930	1141920	_DLAKKEALSGAGS(ad)SK_;_DLAKKEALSGAGS(ad)SKR_;_DLAKKEALSGAGS(ad)SKRR_;_EALSGAGS(ad)SKR_;_KEALSGAGS(ad)SK_;_LLSRDLAKKEALSGAGS(ad)SK_	2025
P42766	60S ribosomal protein L35 (Large ribosomal subunit protein uL29)	RPL35	S	53	GGAASKLSKIRVVRKSIARVLTVINQTQKEN	0.999971	198414170	3.15e-13	134.59	96.623	0.41494				250280		136630			5554300	5650900	7281700	3815100	25706100	15303300		8623500	745990	820390					147730	251110	1893100	1484660	2238000		14256600	23561100	15420600	44767800	12001000	8240000		264280	_IRVVRKS(ad)IAR_;_S(ad)IARVLTVINQTQKENLRK_;_VVRKS(ad)IAR_	2428
Q8WWQ0	PH-interacting protein (PHIP) (DDB1- and CUL4-associated factor 14) (IRS-1 PH domain-binding protein) (WD repeat-containing protein 11)	PHIP	S	1471	SSPERKKRILKPQLKSESSTSAFSTPTRSIP	0.99591	197297230	6.15e-158	286.34	270.79	0.40388									3093440	4253350	2347290	2515160	23612800	12739500	18579500	14876000	10010880	11217900	15517400	13171160					2243890	669290	280980	2802760	9791140	11003430	18150500	18065400	386370	1212970	262580	493540	_ILKPQLKS(ad)ESSTSAFSTPTR_;_S(ad)ESSTSAFSTPTR_	3181
Q5TBB1	Ribonuclease H2 subunit B (RNase H2 subunit B) (Aicardi-Goutieres syndrome 2 protein) (AGS2) (Deleted in lymphocytic leukemia 8) (Ribonuclease HI subunit B)	RNASEH2B	S	292	SKMTAAQKALAKVDKSGMKSIDTFFGVKNKK	0.999972	195467500	1.99e-36	175.33	156.04	-0.23925					282470	171940	1416200	331140	8419700	11433600	7203400	4119730	7469500	7956300	6927100	6017200	3409500		5980900	6676100	421720	712760	1366490	555340	8738700	5545900	9887640	24587100	22300000	8124330	25653200	7935460	677880	1146200			_ALAKVDKS(ad)GM(ox)K_;_ALAKVDKS(ad)GMK_;_VDKS(ad)GM(ox)KSIDTFFGVK_	1387
Q8WXX5	DnaJ homolog subfamily C member 9 (HDJC9) (DnaJ protein SB73)	DNAJC9	S	245	EMDNFLAQMEAKYCKSSKGGGKKSALKKEKK	0.997342	194091716	4.9e-27	160.18	145.39	-0.17688					442920	496460			7190770	4567060	1951000	3519790	9396200	7336990	6241268	17191930	1308300	19662380	20973410	1402340	338990	520110	487330	689470	14424702	2131697	11930000	4362669	10340430	21052130	18547670	7163200		422500			_YC(ca)KS(ad)SKGGGK_;_YC(ca)KS(ad)SKGGGKK_	3185
P62826	GTP-binding nuclear protein Ran (Androgen receptor-associated protein 24) (GTPase Ran) (Ras-like protein TC4) (Ras-related nuclear protein)	RAN	S	135	CGNKVDIKDRKVKAKSIVFHRKKNLQYYDIS	1	193814550	1.2e-19	141.2	118.63	-0.30253									568260	2247360	248920		1821190	1245780	2205720	3782770	3751840	2454910	4692800	4814880					1398080	396710	2810190	5318500	30217880	27608380	27784700	31978040	12813800	9808300	9133270	6712270	_AKS(ad)IVFHR_;_AKS(ad)IVFHRKK_;_S(ad)IVFHRK_;_S(ad)IVFHRKK_	1603
Q9Y3A2	Probable U3 small nucleolar RNA-associated protein 11 (U3 snoRNA-associated protein 11) (UTP11-like protein)	UTP11	S	11	_____MAAAFRKAAKSRQREHRERSQPGFRK	0.99972	192475990	7.39e-62	218.15	195.3	0.2353							284960		1092080	5791640	410020		11710000	9278210	425790		1743600								3333940		1270000	24989500	8076700	34160300	55735600	12562000	21422800	188850			_(ac)AAAFRKAAKS(ad)R_;_AAKS(ad)RQREHRER_	3567
P49207	60S ribosomal protein L34 (Large ribosomal subunit protein eL34)	RPL34	S	44	RIVYLYTKKVGKAPKSACGVCPGRLRGVRAV	1	192355120	1.48e-18	139.66	127.53	-0.15242									3464160	2134450	1211730	1560230	25708200	13213600	15521400	20402000	10004300	18109000	15010900	11933500					2182960	1477600	7219770	3722620	4773570	6970610	10256600	11969700	1338800	1726890	1031520	1411010	_KVGKAPKS(ad)AC(ca)GVC(ca)PGR_;_S(ad)AC(ca)GVC(ca)PGRLR_;_VGKAPKS(ad)AC(ca)GVC(ca)PGR_	2483
Q15397	Pumilio homolog 3 (HBV X-transactivated gene 5 protein) (HBV XAg-transactivated protein 5) (Minor histocompatibility antigen HA-8) (HLA-HA8)	PUM3	S	56	AKEGGPKVTSRNFEKSITKLGKKGVKQFKNK	0.999968	192241202	1.73e-43	174.62	167.2	0.31561										1357810	876400	771330	9798580	6352110	5534720	20224170	5576790	5763800	14720300	7036100					1508690	618040	1507340	3172780	12708400	16009900	28938400	29259300	2852720	4933490	6200980	6519052	_EGGPKVTSRNFEKS(ad)ITK_;_NFEKS(ad)ITK_;_NFEKS(ad)ITKLGK_;_NFEKS(ad)ITKLGKK_;_S(ad)ITKLGKK_;_S(ad)ITKLGKKGVK_	2843
P62753	40S ribosomal protein S6 (Phosphoprotein NP33) (Small ribosomal subunit protein eS6)	RPS6	S	244	AKRRRLSSLRASTSKSESSQK__________	0.994209	191645070	1.72e-84	234.83	219.95	-0.18852			775990			559280	2249000		8182000	11070000	10831500	4290400	15170000	13474000	7827400		4696200	2597100	2759500		1095500	1224900	199070		4582100	5865800		1416500	31094000	22994600	38165800	524430					_LSSLRASTSKS(ad)ESSQK_	2571
Q14103-3	Heterogeneous nuclear ribonucleoprotein D0 (hnRNP D0) (AU-rich element RNA-binding protein 1)	HNRNPD	S	288	GGFAGRARGRGGDQQSGYGKVSRRGGHQNSY	0.999984	191518710	4.2e-24	145.61	145.61	0.35651									4273070	6635030	2718090	2137310	13635400	8688500	2356500	10115100	472620	1019220	357770				237670		9836300	7109530	1857000	3781900	28815600	23784700	21762700	41924700					_ARGRGGDQQS(ad)GYGK_;_ARGRGGDQQS(ad)GYGKVSR_;_GGDQQS(ad)GYGKVSR_;_GRGGDQQS(ad)GYGKVSR_	2766
Q8NI77	Kinesin-like protein KIF18A (Marrow stromal KIF18A) (MS-KIF18A)	KIF18A	S	893	CKINPSMVRKFGRNISKGNLR__________	0.999994	191064970	1.86e-36	178.46	145.46	0.81816									1316560	3935910	2094190	3275980	4594100	4391010	368280	4774400	229780	597900			225450				4027460	4663490	7217690	3653520	31884400	33723550	36930400	43160900					_FGRNIS(ad)KGNLR_;_KFGRNIS(ad)K_;_KFGRNIS(ad)KGNLR_;_NIS(ad)KGNLR_	3148
P61927	60S ribosomal protein L37 (G1.16) (Large ribosomal subunit protein eL37)	RPL37	S	7	_________MTKGTSSFGKRRNKTHTLCRRC	0.999705	190709490	3.03e-19	150.27	132.53	0.17423									2876020	4072970	3027200	196030	18545800	8522900	2905700	10424600	2608830	3012100	1791900	3037500					2295220	243470	781130	1014600	23696700	25362200	26808700	32389000	7077520	6145140	523760	3350500	_TKGTSS(ad)FGK_;_TKGTSS(ad)FGKRR_	1674
P12956	X-ray repair cross-complementing protein 6 (EC 3.6.4.-) (EC 4.2.99.-) (5'-deoxyribose-5-phosphate lyase Ku70) (5'-dRP lyase Ku70) (70 kDa subunit of Ku antigen) (ATP-dependent DNA helicase 2 subunit 1) (ATP-dependent DNA helicase II 70 kDa subunit) (CTC box-binding factor 75 kDa subunit) (CTC75) (CTCBF) (DNA repair protein XRCC6) (Lupus Ku autoantigen protein p70) (Ku70) (Thyroid-lupus autoantige…	XRCC6	S	592	TVPMLKEACRAYGLKSGLKKQELLEALTKHF	0.999996	190072670	2.48e-161	287.54	278.62	0.074031						707410			1218710	21093580	3816970	9198120	7513180	3742330	4156930	3719000	2213440	4146150	4509010	2299820					1666010	1129430	10530600	232970	33677400	27409700	12899600	33614100		300270	277940		_AYGLKS(ad)GLK_;_AYGLKS(ad)GLKKQELLEALTK_;_EAC(ca)RAYGLKS(ad)GLK_;_EAC(ca)RAYGLKS(ad)GLKKQELLEALTK_;_S(ad)GLKKQELLEALTK_	2229
Q86WJ1	Chromodomain-helicase-DNA-binding protein 1-like (EC 3.6.4.12) (Amplified in liver cancer protein 1)	CHD1L	S	890	FPRSKSAVLHSQSSSSSSRQLVP________	0.993299	189898860	3.11e-99	250.69	250.69	-0.25259		843890	175200		6837500	384790		836460	856360		644890	2232900		5462700	772140		11891000		25161900	23509200						12765000	11038000	5468400	532330		56179000	1136900		5080200	8751890	9338210	_SAVLHSQSSSS(ad)SSR_;_SAVLHSQSSSS(ad)SSRQLVP_;_SKSAVLHSQSSSS(ad)SSR_	3035
Q16777	Histone H2A type 2-C (Histone H2A-GL101) (Histone H2A/q)	HIST2H2AC	S	123	VLPNIQAVLLPKKTESHKAKSK_________	0.973443	189602260	5.66e-101	221.6	213.38	0.3374									1756300	1890500	1108300	6531900	10322300	1321900	8765100	1335400	17823500	18835900	16086400	9421000						1891960	4403300	1465300	10918700	16813200	25979300	14100000	8175500	10656500			_VTIAQGGVLPNIQAVLLPKKTES(ad)HK_;_VTIAQGGVLPNIQAVLLPKKTES(ad)HKAK_	2863
Q01780	Exosome component 10 (EC 3.1.13.-) (Autoantigen PM/Scl 2) (P100 polymyositis-scleroderma overlap syndrome-associated autoantigen) (Polymyositis/scleroderma autoantigen 100 kDa) (PM/Scl-100) (Polymyositis/scleroderma autoantigen 2)	EXOSC10	S	848	KSKVSSQFDPNKQTPSGKKCIAAKKIKQSVG	0.999563	189117070	9.87e-44	172.91	172.91	-0.039475									589560	5195600	651730	1198320	3854100	7434750	5083400		523180	660050	1548660	667910		320080	509740		2825200	1617900	14547300	5980720	46340200	28312000	36808400	22642800	493930	454040		857500	_SKVSSQFDPNKQTPS(ad)GK_;_SKVSSQFDPNKQTPS(ad)GKK_;_VSSQFDPNKQTPS(ad)GKK_	2617
P06746	DNA polymerase beta (EC 2.7.7.7) (EC 4.2.99.-)	POLB	S	55	RKAASVIAKYPHKIKSGAEAKKLPGVGTKIA	0.999883	188768140	1.03e-100	250.19	237.17	0.024857						249940			4931110	12447000	6665680	8430000	20030380	6590600	6219480	6761800	1609290	4571180	3117070	4789890						1174140	11225480	1998680	16492000	22687700	26955100	20913200	908420				_AASVIAKYPHKIKS(ad)GAEAK_;_IKS(ad)GAEAK_;_IKS(ad)GAEAKKLPGVGTK_;_YPHKIKS(ad)GAEAK_	1686
Q9NTI5	Sister chromatid cohesion protein PDS5 homolog B (Androgen-induced proliferation inhibitor) (Androgen-induced prostate proliferative shutoff-associated protein AS3)	PDS5B	S	1246	MDDLTKLVQEQKPKGSQRSRKRGHTASESDE	0.999886	188037640	2.67e-25	145	126.91	0.49546					291680				20008700	5689910	8139860	2703580	4372870		12411000	6397000			10054000	2927200	404670	1026210	426740		1896700	5892300		639620	8066500	22589900	40355500	16033700	6496800	6221600	4991600		_LVQEQKPKGS(ad)QR_;_LVQEQKPKGS(ad)QRSR_	3453
Q8WYP5	Protein ELYS (Embryonic large molecule derived from yolk sac) (Protein MEL-28) (Putative AT-hook-containing transcription factor 1)	AHCTF1	S	2017	APSIRRRSTRNTPAKSENVDVGKPALGKSIL	0.997739	187829550	1.07e-69	210.02	202.61	0.27164									2160300	280450	1679300	1135810	19339200	14105500	4568130	24356700	8081770	6417100	15647900	10369700					2270000	818510	24718800	9984700	11085500	8279700	19031000	669330	818510	848140	1163500		_NTPAKS(ad)ENVDVGKPALGK_	3197
Q86X51	Uncharacterized protein CXorf67	CXorf67	S	336	PALRVRTARSDAGHRSTSTTPGTGLRSRSTQ	0.992914	187486690	1.15e-69	214.11	200.69	0.44784									3812000	5392600	2296000	2297800	16348000	10288000			2947000	3910300	5055600	5578000					11252020	4397670	7048100	10073000	35080200	15423000	24250900	19158000	584730	524770	1769000		_SDAGHRS(ad)TSTTPGTGLR_;_SDAGHRS(ad)TSTTPGTGLRSR_	3047
P42766	60S ribosomal protein L35 (Large ribosomal subunit protein uL29)	RPL35	K	52	TGGAASKLSKIRVVRKSIARVLTVINQTQKE	0.929295	186922020	7.84e-09	121.9	97.203	-0.58907		736000					172300	217930					30000000	16899000		12482000													35473000		37252000	53438000				251790	_IRVVRK(ad)SIAR_	556
P16104	Histone H2AX (H2a/x) (Histone H2A.X)	H2AFX	S	131	LLPKKTSATVGPKAPSGGKKATQASQEY___	1	186628750	2.81e-51	190.85	177.75	0.19553					254970		249550		751220	15143440	2044370	3092850	15795400	11936910	28692500	3684800	3248680	14078190	4232500	2872500		937970		558940	4386800	5428920	17952300	11671000	3513190	10296200	13700500	5507120	424890	1568270	4281520	323250	_KTSATVGPKAPS(ad)GGK_;_TSATVGPKAPS(ad)GGK_	2239
P49759	Dual specificity protein kinase CLK1 (EC 2.7.12.1) (CDC-like kinase 1)	CLK1	S	104	RQRDHESRYQNHSSKSSGRSGRSSYKSKHRI	0.999966	185104520	2.18e-48	203.02	182.44	0.68923									1775640	1239300			11965000	7028400	23752000	22644000	2164700		12688000	11112000					3815180	2033900	2335600	31082000	15762000	6281200	8998700	10076000	1457700	2569100	3358300	2965800	_YQNHSSKS(ad)SGR_;_YQNHSSKS(ad)SGRSGR_	1380
Q86X51	Uncharacterized protein CXorf67	CXorf67	S	354	TTPGTGLRSRSTQQRSALLSRRSLSGSADEN	0.999259	184361770	3.81e-31	160.72	149.08	0.11896		274190	382780		825950	1165890	374390		7445100	11966030	8771300	6443300	8851500	5939900	4117620	2730790		901140	265490	196270	1350820	1072990	765670	2055170	8520820	11688900		6482900	10422380	8616140	29720740	43013600					_SRSTQQRS(ad)ALLSRR_;_STQQRS(ad)ALLSR_;_STQQRS(ad)ALLSRR_	3044
Q15906	Vacuolar protein sorting-associated protein 72 homolog (Protein YL-1) (Transcription factor-like 1)	VPS72	S	95	RKRRVVTKAYKEPLKSLRPRKVNTPAGSSQK	0.998824	183654990	1.44e-14	127.17	122.27	0.050761									6212900	7236100	3214200	4420500	16286600	6570560	15764000	10027900	1760870	4296600	5022200	6449400					5949000	2800610	7707900	10148500	12183300	14187800	17945200	23707400		519330		1244120	_AYKEPLKS(ad)LRPR_	1525
Q13029	PR domain zinc finger protein 2 (EC 2.1.1.43) (GATA-3-binding protein G3B) (Lysine N-methyltransferase 8) (MTB-ZF) (MTE-binding protein) (PR domain-containing protein 2) (Retinoblastoma protein-interacting zinc finger protein) (Zinc finger protein RIZ)	PRDM2	S	1626	LHVRVQKSKAVLQSKSTLASKKRTDRFNIKS	0.997465	183534910	2.6e-51	190.1	168	0.12675									5254640	9183520	4479620	3221590	17529000	9411870	10364120	15781200	3187120	4936010	4308560	3029700		208800		141140	5498640	3141300	15512000	9128380	10431500	13415400	11864100	23506700					_AVLQSKS(ad)TLASK_;_AVLQSKS(ad)TLASKK_;_S(ad)TLASKKRTDRFNIK_;_SKAVLQSKS(ad)TLASK_	2702
Q8N954	G patch domain-containing protein 11 (Coiled-coil domain-containing protein 75)	GPATCH11	S	117	LLQKMGYKSGQALGKSGGGIVEPIPLNIKTG	1	183455550	8.09e-102	230.54	227.73	0.01637					460520		744180		6399100	8623000	7594380	7099680	11292300	6720800	6817870	12311000	1440460	2131150	2693600	1811420		863240	176570	838040	7647610	4640350	9823500	9905700	5897400	7747200	27197800	31497900	660100	197630	223050		_M(ox)GYKSGQALGKS(ad)GGGIVEPIPLNIKTGK_;_S(ad)GGGIVEPIPLNIKTGK_;_SGQALGKS(ad)GGGIVEPIPLNIK_;_SGQALGKS(ad)GGGIVEPIPLNIKTGK_	3123
Q9UNQ2	Probable dimethyladenosine transferase (EC 2.1.1.183) (DIM1 dimethyladenosine transferase 1 homolog) (DIM1 dimethyladenosine transferase 1-like) (Probable 18S rRNA (adenine(1779)-N(6)/adenine(1780)-N(6))-dimethyltransferase) (Probable 18S rRNA dimethylase) (Probable S-adenosylmethionine-6-N',N'-adenosyl(rRNA) dimethyltransferase)	DIMT1	R	11	_____MPKVKSGAIGRRRGRQEQRRELKSAG	0.987497	181620520	0.0266544	67.214	33.339	-0.061568							488470	267320		10424000			3914300	3933800		12978000								397820					28000000	34669000	35722000	49900000	925810				_VKSGAIGR(ad)RR_	959
P62861	40S ribosomal protein S30 (Small ribosomal subunit protein eS30)	FAU	S	5	___________KVHGSLARAGKVRGQTPKVA	0.999997	180401141	6.95e-06	93.178	57.909	0.5311									7853600	2898100	1531600	1378000	7824500	5341000	3215700		2241300	2349900	2936800	3810200		134110	466010	95621	2192700	1325700	2552300	30418800	30187500	19866700	11171000	18319600	2162700	10427400	5623500	4076800	_KVHGS(ad)LAR_	2577
H3BN24	Transcription factor E4F1 (Fragment)	E4F1	S	266	CTEKIRFSVSKDVVVSKEDARA_________	0.97732	179253860	0.00169305	63.091	42.506	0.40471								254110	2762100	3541600		2186900	6405500	5025600	16171000	16107000		28111000	45430000	39755000			369000			403450	4150600	2040400			1001100			1454500	2985600	1099400	_DVVVS(ad)KEDARA_	1887
P06748	Nucleophosmin (NPM) (Nucleolar phosphoprotein B23) (Nucleolar protein NO38) (Numatrin)	NPM1	S	149	KLLSISGKRSAPGGGSKVPQKKVKLAADEDD	0.995368	178594690	5.72e-24	146.96	134.83	-0.60952		252670							6720600	4154700	6338410	4133800	1648500	21609200	4701900	19300500	8493600								18123000	3252000	7126200	928810	969320	9568000	48692000	12420200	161280				_SAPGGGS(ad)KVPQK_;_SAPGGGS(ad)KVPQKK_;_SAPGGGS(ad)KVPQKKVK_	2150
Q8WV22	Non-structural maintenance of chromosomes element 1 homolog (Non-SMC element 1 homolog) (EC 2.3.2.27)	NSMCE1	S	256	KVFDPEKERESGVLKSNKKSLRSRQH_____	0.997109	178035310	2.42e-157	296.14	283.47	0.52323									806770	4887430	2821600	1624900	11856000	15293200	10517300		1913100	3432200	11020500	8582800					3900800		5392500	5488400	20091100	29669200	15154000	22292500	1670810		1620200		_ERESGVLKS(ad)NKK_;_ESGVLKS(ad)NKKSLR_;_VFDPEKERESGVLKS(ad)NKK_	3167
Q02539	Histone H1.1 (Histone H1a)	HIST1H1A	S	12	____MSETVPPAPAASAAPEKPLAGKKAKKP	0.999749	175455550	1.01e-73	191.41	187.25	-0.80422									3832000	2669670	2838460	3015000	3843380	4021930	4947650	25404400	3380610	4277130	824760	3303540					1183970	750230	6257200	4209990	18434200	17278500	57697900	2569160	1334300	463810	2219880	697880	_(ac)SETVPPAPAAS(ad)AAPEKPLAGK_;_(ac)SETVPPAPAAS(ad)AAPEKPLAGKK_;_(ac)SETVPPAPAAS(ad)AAPEKPLAGKKAK_;_(ac)SETVPPAPAAS(ad)AAPEKPLAGKKAKKPAK_	2646
Q9BQ39	ATP-dependent RNA helicase DDX50 (EC 3.6.4.13) (DEAD box protein 50) (Gu-beta) (Nucleolar protein Gu2)	DDX50	S	88	DTEEGFNRLSDEFSKSHKSRRKDLPNGDIDE	0.999711	175445970	1.37e-140	269.16	248.96	-0.31882										2748300	1029100	977930	27165400	10646260	25652100	23696100			6201590	1303610					663030	1373890	655940	9172430	14199160	15482630	18471900	16006600					_LNGDTEEGFNRLSDEFSKS(ad)HK_;_LNGDTEEGFNRLSDEFSKS(ad)HKSR_;_LSDEFSKS(ad)HK_;_LSDEFSKS(ad)HKSR_	3291
Q6PK04	Coiled-coil domain-containing protein 137	CCDC137	S	225	ARPQRSVSKDQPGRRSQMLRMLLSPGGVSQP	0.986996	175136360	1.94e-23	151.3	130.74	-2.0116									6180400		3352530	2942500	16696500	10824400	5472500				371510						2061000	3978450	9500870	5401500	22364900	17612400	30831900	37545000					_DQPGRRS(ad)QM(ox)LR_;_DQPGRRS(ad)QMLR_;_SVSKDQPGRRS(ad)QM(ox)LR_;_SVSKDQPGRRS(ad)QMLR_	1942
P18621	60S ribosomal protein L17 (60S ribosomal protein L23) (Large ribosomal subunit protein uL22) (PD-1)	RPL17	S	17	VRYSLDPENPTKSCKSRGSNLRVHFKNTRET	0.992805	174682710	2.79e-64	214.81	196.58	-0.10542									4188700	5514600	4277730	2910390	39414440	4156100	4044700	16374780		7772770	4295400	3084800					8314600	2907600	10279300	8693500	6968100	16744100	9578400	15162700					_S(ad)RGSNLRVHFKNTR_;_SC(ca)KS(ad)RGSNLR_;_SC(ca)KS(ad)RGSNLRVHFK_	1386
Q14980	Nuclear mitotic apparatus protein 1 (Nuclear matrix protein-22) (NMP-22) (Nuclear mitotic apparatus protein) (NuMA protein) (SP-H antigen)	NUMA1	S	2062	SMAFSILNTPKKLGNSLLRRGASKKALSKAS	1	173596300	6.12e-46	173.37	162.75	-0.28166									6721170	7590050	3940680	2579250	30027700	15833400	18591800	14772700	2831350	2201000	4948240	4105170					2760440	1951360	7347570	4912540	6051030	10420080	10471700	14706100	269690	264940		298340	_KLGNS(ad)LLR_;_KLGNS(ad)LLRR_;_QSM(ox)AFSILNTPKKLGNS(ad)LLR_	1404
Q7L3S4	Zinc finger protein 771 (Mesenchymal stem cell protein DSC43)	ZNF771	S	104	RPFGCTECGRRFSQKSALTKHGRTHTGERPY	0.999729	173004570	3.39e-28	161.99	136.17	0.24264									903720	2570380	1179150	463940	29794000	11390500	2167000	17033000	5926150	7672900	8764000	5769570					3009880		9609200	9193330	10526340	13060150	17912410	15586600		472350			_FSQKS(ad)ALTK_;_FSQKS(ad)ALTKHGR_;_RFSQKS(ad)ALTK_	2999
P16104	Histone H2AX (H2a/x) (Histone H2A.X)	H2AFX	S	19	RGKTGGKARAKAKSRSSRAGLQFPVGRVHRL	0.999659	172978920	1.61e-51	202.29	186.01	0.039998									3001260	6301220	2305060	2224800	16693100	7286700	1516500	812220	5751300	7241300	4418200	2532200						1027500	3290700	649650	25808700	19601000	17333900	31413000	6586260	4348700	927150	1908500	_AKSRS(ad)SRAGLQFPVGR_;_S(ad)SRAGLQFPVGR_;_S(ad)SRAGLQFPVGRVHR_;_SRS(ad)SRAGLQFPVGR_;_SRS(ad)SRAGLQFPVGRVHR_	2236
O00193	Small acidic protein	SMAP	S	180	NKKDAKSNYKMMFVKSSGS____________	0.964566	171465782	1.57e-32	164.11	160.47	-0.33595				72822	690780		314040	219610	1499970	4499930	2459500	8308580	6112070	20533250	3166930	4061930	2197470	6294830	4380120	2779530	652660	3071360	188670		380710	939990	832490	1540710	7389280	5377740	17937540	64716090		609350	237830		_DAKSNYKMMFVKS(ad)SGS_;_M(ox)M(ox)FVKS(ad)SGS_;_M(ox)MFVKS(ad)SGS_;_MM(ox)FVKS(ad)SGS_;_MMFVKS(ad)SGS_;_SNYKM(ox)M(ox)FVKS(ad)SGS_;_SNYKMM(ox)FVKS(ad)SGS_	2009
Q460N5	Protein mono-ADP-ribosyltransferase PARP14 (EC 2.4.2.-) (ADP-ribosyltransferase diphtheria toxin-like 8) (ARTD8) (B aggressive lymphoma protein 2) (Poly [ADP-ribose] polymerase 14) (PARP-14)	PARP14	Y	895	AVGPRWSGYEAPRCVYLLRRAVQLSLCLAEK	0.999538	169632480	6.57e-12	119.62	110.62	-0.16123	1123060	15728810	223330	13243000	4664300	6348230			9070290	12562070	7800650	9932850	6179680	1891430			2427800				4228440			3540850	2728500	5694900	14983730		13388800	406990	9996200	17335500	5754670			378400	_WSGYEAPRC(ca)VY(ad)LLR_;_WSGYEAPRC(ca)VY(ad)LLRR_	3861
P83731	60S ribosomal protein L24 (60S ribosomal protein L30) (Large ribosomal subunit protein eL24)	RPL24	S	9	_______MKVELCSFSGYKIYPGHGRRYART	0.999954	169470950	5.64e-100	238.83	233.53	-0.39706										3444580	722430	3639370	15422300	1941900	4489910	1189100		1178700	172770	1211000					2746700	2484800	9798900	2454380	16647300	31821310	3501500	66604000					_M(ox)KVELC(ca)SFS(ad)GYKIYPGHGR_;_M(ox)KVELC(ca)SFS(ad)GYKIYPGHGRR_;_MKVELC(ca)SFS(ad)GYK_;_MKVELC(ca)SFS(ad)GYKIYPGHGRR_	2597
Q03188	Centromere protein C (CENP-C) (Centromere autoantigen C) (Centromere protein C 1) (CENP-C 1) (Interphase centromere complex protein 7)	CENPC	S	58	EEKSLANDFSTNSTKSVPNSTRKIKDTCIQS	0.999999	169212100	3.4e-58	197.14	184.47	0.19391									1935220	4743920	2119760	190440	11087640	13383500	3483170	19301300	3258430	3945670	5132670	3259400					2854260	1548880	5526620	4406680	17070140	17370600	25992400	22601400					_S(ad)VPNSTRK_;_SLANDFSTNSTKS(ad)VPNSTR_;_SLANDFSTNSTKS(ad)VPNSTRK_	2669
P35251	Replication factor C subunit 1 (Activator 1 140 kDa subunit) (A1 140 kDa subunit) (Activator 1 large subunit) (Activator 1 subunit 1) (DNA-binding protein PO-GA) (Replication factor C 140 kDa subunit) (RF-C 140 kDa subunit) (RFC140) (Replication factor C large subunit)	RFC1	S	328	PKASSKLAIMKRKEESSYKEIEPVASKRKEN	0.999729	168499180	7.68e-155	300.07	280.15	0.097742									3447900	6850300	2943300	1593770	17838910	17617980	17287000	5952200	1152540	2484800	4784100	4780200					3812230	1443320	8836550	4270220	17029210	9839060	27800200	6793380			1942010		_LAIM(ox)KRKEES(ad)SYKEIEPVASK_;_RKEES(ad)SYK_;_RKEES(ad)SYKEIEPVASK_	2352
Q9UIG0	Tyrosine-protein kinase BAZ1B (EC 2.7.10.2) (Bromodomain adjacent to zinc finger domain protein 1B) (Williams syndrome transcription factor) (Williams-Beuren syndrome chromosomal region 10 protein) (Williams-Beuren syndrome chromosomal region 9 protein) (hWALp2)	BAZ1B	R	455	LLDMAKGTQKMTRAPRNSGGTPRTSSKPHKH	0.987011	167843330	5.57e-24	140.96	123.61	0.62778									3206700	6935900	2368700	1737800	17904000	15094300		12850700	1583300	3108530								1964400	1955400		22342000	18661000	27310000	28717800	2102800				_GTQKM(ox)TRAPR(ad)NSGGTPR_;_GTQKMTRAPR(ad)NSGGTPR_	1329
Q8WV22	Non-structural maintenance of chromosomes element 1 homolog (Non-SMC element 1 homolog) (EC 2.3.2.27)	NSMCE1	S	260	PEKERESGVLKSNKKSLRSRQH_________	0.999869	167842810	1.42e-05	92.653	45.059	-0.24127		326700			774510				4697980	9882200	4938410	3831060	8801100	8854710	2065060	1657400	965730		423380			967850				3928050	4887900	4466750	26173570	24554500	25342200	29455690	848060				_S(ad)LRSRQH_;_SNKKS(ad)LR_;_SNKKS(ad)LRSR_	3168
Q9NVF7	F-box only protein 28	FBXO28	S	361	RKRKKATEAIDSLRKSKRLRNRK________	0.999434	167363580	1.52e-63	215.72	184.4	0.11574									6227760	7131200	2360850		17412810	15132480	8175930	20636200	5065900	4502620	5059140	2506700			104730		4381100	722800	9593700	5175800	10176200	12713400	12542820	17070200	328060		343180		_ATEAIDSLRKS(ad)K_;_ATEAIDSLRKS(ad)KR_;_ATEAIDSLRKS(ad)KRLR_;_KATEAIDSLRKS(ad)KR_;_KKATEAIDSLRKS(ad)KR_	3459
P17096	High mobility group protein HMG-I/HMG-Y (HMG-I(Y)) (High mobility group AT-hook protein 1) (High mobility group protein A1) (High mobility group protein R)	HMGA1	S	44	PRKQPPVSPGTALVGSQKEPSEVPTPKRPRG	0.999977	165675210	2.05e-126	252.4	237.55	-0.75165									2796610	2325300		2562300	17085100	10362200	15104800	22669600	4700600	6138200	13936400	8861700					4989420	838710	4372850	5001900	5812700	5991700	13029100	15377800			1522900	2195320	_KQPPVSPGTALVGS(ad)QKEPSEVPTPK_;_KQPPVSPGTALVGS(ad)QKEPSEVPTPKRPR_	2262
Q86V81	THO complex subunit 4 (Tho4) (Ally of AML-1 and LEF-1) (Aly/REF export factor) (Transcriptional coactivator Aly/REF) (bZIP-enhancing factor BEF)	ALYREF	S	34	QRGGRGGGRGRGRAGSQGGRGGGAQAAARVN	1	164925590	1.51e-99	246.64	218.29	-0.85414									3500800	4660500	3762200	2490400	25209000	11392000	20831000		2445400			2284000					5649900	2089000	4082000	3692200	9975700	17842000	24408000	19672000	479030			460460	_AGS(ad)QGGRGGGAQAAAR_	3021
Q9H501	ESF1 homolog (ABT1-associated protein)	ESF1	S	834	SQRKSIDPALSMLIKSIKTKTEQFQARKKQK	1	164764280	9.78e-105	257.8	194.71	0.20431				804280			333080		2440200	3143030	1482200	848960	8655550	6332890	6352370	8768000	4368800	5302010	6959300	3857200					4178700	1373400	6893400	17217000	15630320	17192900	20078800	8240900	4899060	5321720	1968500	2121710	_S(ad)IKTKTEQFQAR_;_SIDPALSM(ox)LIKS(ad)IK_;_SIDPALSM(ox)LIKS(ad)IKTK_	3384
P46013	Proliferation marker protein Ki-67 (Antigen identified by monoclonal antibody Ki-67) (Antigen KI-67) (Antigen Ki67)	MKI67	S	648	RSQHDILQMICSKRRSGASEANLIVAKSWAD	1	161842110	5.29e-111	244.72	237.72	-0.072994									497550	425700	393330	1492720	968030	1114680	1058770	578030	168920	368090	616990	580890					420140	266390	342960	47406100	7006180	5573130	80389200	12174310					_RRS(ad)GASEANLIVAK_;_RS(ad)GASEANLIVAK_;_S(ad)GASEANLIVAK_;_SQHDILQM(ox)IC(ca)SKRRS(ad)GASEANLIVAK_	2451
Q9BRR8	G patch domain-containing protein 1 (Evolutionarily conserved G-patch domain-containing protein)	GPATCH1	S	925	ETADVSPQELLRRLKSLPLRRQ_________	0.999976	159686650	0.00183883	59.198	56.101	0.036225						283200	474210		5378700	9088140	2979090	8121660	8913750	5844900	11121900	10229860	1204230	1587100	1095900	782020	341480	368040	310830		4539700	6070100	8836180	4267500	17022200	12920700	16081200	21559400				264660	_LKS(ad)LPLRRQ_;_RLKS(ad)LPLRRQ_;_S(ad)LPLRRQ_	3313
P10412	Histone H1.4 (Histone H1b) (Histone H1s-4)	HIST1H1E	S	2	______________MSETAPAAPAAPAPAEK	0.991212	159491320	6.57e-81	217.42	204.19	-0.16359									2384400	2031900		870490		26719200	5154590	25206000	2263800	658060	6664600						1839920	1280420			9171400	23636000	10439000	36966000	2113190	496650		1595700	_(ac)S(ad)ETAPAAPAAPAPAEKTPVKKK_;_(ac)S(ad)ETAPAAPAAPAPAEKTPVKKKAR_	2209
P19338	Nucleolin (Protein C23)	NCL	S	568	IRLELQGPRGSPNARSQPSKTLFVKGLSEDT	1	158271420	4.97e-72	208.13	208.13	0.2825		347970		318810				210350	2707750	4736800	3031040	5061230	12054820	7398830	1851050	5144800	3621510	5409850	5584600	4321140					1983950	2355550	6060300	5435570	19764610	21920270	29599200	6114280	955810	734320	912610	634400	_AIRLELQGPRGSPNARS(ad)QPSK_;_GSPNARS(ad)QPSKTLFVK_;_S(ad)QPSKTLFVK_	1899
Q8NEY8	Periphilin-1 (CDC7 expression repressor) (CR) (Gastric cancer antigen Ga50)	PPHLN1	S	110	RQPEYRDMRDGFRRKSFYSSHYARERSPYKR	0.999986	156451770	2.87e-81	228.8	218.85	-0.27512									2798110	4791560	3153650	2983600	19288600	9529700	15276500	19849100	1418080	1861580	3156100	2305200					5769090	2527550	12447330	9538590	7253800	7657830	12492300	12140200			213300		_DGFRRKS(ad)FYSSHYAR_;_RKS(ad)FYSSHYAR_;_S(ad)FYSSHYAR_	1609
P22626	Heterogeneous nuclear ribonucleoproteins A2/B1 (hnRNP A2/B1)	HNRNPA2B1	S	201	KALSRQEMQEVQSSRSGRGGNFGFGDSRGGG	0.999819	156185730	2.6e-194	313.4	302.3	-0.019745										566630	490330	783720	6037970	3757600	15921000	13872200	8635100	10170100	19693580	14640300					994090		3550770	1781040	11614900	4820600	10609600	11244400	1993130	2409820	8945150	3653700	_ALSRQEM(ox)QEVQSSRS(ad)GRGGNFGFGDSR_;_S(ad)GRGGNFGFGDSR_	2295
Q9NRL2	Bromodomain adjacent to zinc finger domain protein 1A (ATP-dependent chromatin-remodeling protein) (ATP-utilizing chromatin assembly and remodeling factor 1) (hACF1) (CHRAC subunit ACF1) (Williams syndrome transcription factor-related chromatin-remodeling factor 180) (WCRF180) (hWALp1)	BAZ1A	S	1328	RSLRKINSAPPTETKSLRIASRSTRHSHGPL	0.999794	156139360	3.8e-33	163.8	155.92	-0.25112									4877350	3592600		1694270	9843500	7067000	2673400	12378100	504720	2051940	2125820	2868440			113060		2866150	1584300	5177560	19153920	20738200	16654600	15191900	24350970			343620	287940	_INSAPPTETKS(ad)LR_;_INSAPPTETKS(ad)LRIASR_;_KINSAPPTETKS(ad)LR_;_SLRKINSAPPTETKS(ad)LR_	3443
Q8N954	G patch domain-containing protein 11 (Coiled-coil domain-containing protein 75)	GPATCH11	S	110	CENKGFALLQKMGYKSGQALGKSGGGIVEPI	0.999427	155593080	2.72e-27	163.84	143.1	0.11819		330430			1808830	410440	2380700	770570	5587300	8582720	5208000	3757060	4757000	5218400	11724100	6318600	1776430	1138600	2880600	2899700	797700	1472440	1381270	762510	7037000	5233500	4129200	15153400	13422730	14243300	17975400	5786300	1002700	689960	634660	321530	_GFALLQKM(ox)GYKS(ad)GQALGK_;_M(ox)GYKS(ad)GQALGK_;_MGYKS(ad)GQALGK_	3122
Q03188	Centromere protein C (CENP-C) (Centromere autoantigen C) (Centromere protein C 1) (CENP-C 1) (Interphase centromere complex protein 7)	CENPC	S	85	CIQSPSKECQKSHPKSVPVSSKKKEASLQFV	1	155592560	6.88e-20	152.69	135.67	-0.21316							438550	191210	2498720	1828500	235120	1692300	14374900	9029100	8393810	22289800	540900		1330200	4383860			291250		4753400	3215900	22591800	18231100	8942510	9495800	14747000	2649600	627630	1262900	1556700		_S(ad)VPVSSKKK_;_SHPKS(ad)VPVSSK_	2668
Q8NDD1	Uncharacterized protein C1orf131	C1orf131	S	261	QEDRKSKKKSAPSILSNGRIGQVGKFKNGTL	1	155017250	1.76e-20	142.1	121.81	0.12704									222860	628270	342160		2046520	7331110	13289000	15283300	5207440	6389010	7380990	5404510					2742100	1623700	5762940	2478540	7656100	11153230	19553600	17891000	5748370	6817700	5782600	4282200	_KKSAPSILS(ad)NGR_;_KSAPSILS(ad)NGR_;_SAPSILS(ad)NGRIGQVGK_;_SAPSILS(ad)NGRIGQVGKFK_	2938
P83731	60S ribosomal protein L24 (60S ribosomal protein L30) (Large ribosomal subunit protein eL24)	RPL24	S	7	_________MKVELCSFSGYKIYPGHGRRYA	0.999999	153386770	4.93e-72	216.19	210.64	0.19876									1569110	2354120	1824660	4529800	3431870	3554930	2858800	4057560		1890170	660730	4203020					1088400	3231200	6788000	1294100	38876900	17586300	33537600	20049500					_M(ox)KVELC(ca)S(ad)FSGYK_;_M(ox)KVELC(ca)S(ad)FSGYKIYPGHGR_;_M(ox)KVELC(ca)S(ad)FSGYKIYPGHGRR_	2596
P35251	Replication factor C subunit 1 (Activator 1 140 kDa subunit) (A1 140 kDa subunit) (Activator 1 large subunit) (Activator 1 subunit 1) (DNA-binding protein PO-GA) (Replication factor C 140 kDa subunit) (RF-C 140 kDa subunit) (RFC140) (Replication factor C large subunit)	RFC1	S	131	FMCKKAASKSKENGRSTNSHLGTSNMKKNEE	0.972742	151962880	5.9e-108	220.52	213.87	-0.79801					189620		2727100		1888030	31570800	10053540	2957200	9346770	4122200	20063900	7137700						548070			3582770	4118710	8212240	9634880	4703200	8031850	11708900	11365400					_ENGRS(ad)TNSHLGTSNM(ox)K_;_ENGRS(ad)TNSHLGTSNMK_;_SKENGRS(ad)TNSHLGTSNM(ox)K_;_SKENGRS(ad)TNSHLGTSNMK_	2328
Q68D10	Protein SPT2 homolog (Protein KU002155) (SPT2 domain-containing protein 1)	SPTY2D1	S	162	QEPPKVESKPKVPLKSAPPPMNFTDLLRLAE	1	151814600	8.7e-23	143.42	115.14	-0.0012243										1405030		1447900	7631270	6106500	19088800	13434100	3005800	1073700	3917300	3861600					3657200	900070	7176400	6495980	10683400	12440800	20854700	26351300		458100	1295900	528750	_S(ad)APPPM(ox)NFTDLLR_;_S(ad)APPPM(ox)NFTDLLRLAEK_;_S(ad)APPPM(ox)NFTDLLRLAEKK_;_S(ad)APPPMNFTDLLR_;_VPLKS(ad)APPPM(ox)NFTDLLR_;_VPLKS(ad)APPPMNFTDLLR_	2954
Q8N5P1	Zinc finger CCCH domain-containing protein 8	ZC3H8	S	62	EQIPKKFRHSAISPKSSLHRKSRSKDYDVYS	0.994064	151721570	1.57e-30	158.01	146.28	0.23313									2798630	4587690	1511000		18416000	5152400	1912200	3372000	800750	612890							10364930	3673780	13033800	13570470	45755300	11001830	15157900						_HSAISPKS(ad)SLHR_;_HSAISPKS(ad)SLHRK_;_S(ad)SLHRKSR_	3113
Q8WWY3	U4/U6 small nuclear ribonucleoprotein Prp31 (Pre-mRNA-processing factor 31) (Serologically defined breast cancer antigen NY-BR-99) (U4/U6 snRNP 61 kDa protein) (Protein 61K) (hPrp31)	PRPF31	S	404	QEDLGFSLGHLGKSGSGRVRQTQVNEATKAR	0.995915	151081900	7.89e-117	258.36	244.51	-0.33684												6159200														8889700					57363000	78670000					_SGS(ad)GRVRQTQVNEATKAR_	1716
Q9UK76	Jupiter microtubule associated homolog 1 (Androgen-regulated protein 2) (Hematological and neurological expressed 1 protein) [Cleaved into: Jupiter microtubule associated homolog 1, N-terminally processed]	JPT1	S	70	PEENQASWAKSAGAKSSGGREDLESSGLQRR	0.998635	150874560	5.31e-102	251.02	238.35	-0.050127									5938550	4419900	4116140	1980800	10984500	7998560	20356900	11868200	3400730	5586200	11315400	11774400		209760			4952110	1394200	5781410	4908750	8201200	4634980	9506700	8952860			2253310	339000	_SAGAKS(ad)SGGREDLESSGLQR_;_SAGAKS(ad)SGGREDLESSGLQRR_	3532
P61927	60S ribosomal protein L37 (G1.16) (Large ribosomal subunit protein eL37)	RPL37	S	6	__________MTKGTSSFGKRRNKTHTLCRR	0.986407	150467740	1.78e-06	102.4	96.284	-0.58726									1730400	4138170	1931800		10820200	5511500	5919700	8467000	2365300		2322100	649790						5733240	4881370	1167900	17283000	17478100	20004800	26270000	5032140	1007600	4600900	3152730	_TKGTS(ad)SFGK_;_TKGTS(ad)SFGKRR_	1673
Q9GZR2	RNA exonuclease 4 (EC 3.1.-.-) (Exonuclease XPMC2) (Prevents mitotic catastrophe 2 protein homolog) (hPMC2)	REXO4	S	359	IRDTQKYKPFKSQVKSGRPSLRLLSEKILGL	0.999627	150450410	6e-20	152.7	118.43	0.45328									528960	916930	1099780	955020	6189000	3585800	8967200	7684900	5734700	7794420	9518100	6626800					3497500	922800	6949600	1935500	8288700	10377900	15852800	17442600	3505900	6002600	9900100	6172800	_S(ad)GRPSLR_;_S(ad)GRPSLRLLSEK_;_SQVKS(ad)GRPSLR_	3359
O60814	Histone H2B type 1-K (H2B K) (HIRA-interacting protein 1)	HIST1H2BK	R	80	SFVNDIFERIAGEASRLAHYNKRSTITSREI	0.998463	149683800	1.64e-22	146.67	136.6	-0.0012309	1307040	5449390	3488350	1634560	1376060	674830	1841360	690520	4468990	7759820	5503610	406400	8287010	6517030	4322580	7186100	4089940	2812600	7119400	4940460	1072760	1406210	2686810	1479430	3631920	2435470	6211500	3125280	3311900	5940070	13929500	16455900	4845110	2477670	508930	289290	_IAGEASR(ad)LAHYNK_;_IAGEASR(ad)LAHYNKR_	1069
P20248	Cyclin-A2 (Cyclin-A) (Cyclin A)	CCNA2	S	55	PVQQPRTRAALAVLKSGNPRGLAQQQRPKTR	0.999607	148374400	1.45e-37	181.31	143.13	0.14657					678840	562440		157760	7806870	10451200	6534770	6657970	9978300	3961900	5489560	7008200	1417200	1960130	3089230	2749500		535460	326840		5555700	4082500	8989140	6296010	11301800	10794400	12577900	17971400	697200		480940	261240	_AALAVLKS(ad)GNPR_;_AALAVLKS(ad)GNPRGLAQQQRPK_;_TRAALAVLKS(ad)GNPR_	2287
P07910	Heterogeneous nuclear ribonucleoproteins C1/C2 (hnRNP C1/C2)	HNRNPC	S	3	_____________MASNVTNKTDPRSMNSRV	1	147793450	2.92e-27	166.69	147.41	-0.1951									2053000	2956300	1536400	2295800	7666900	11347000	7242800	7706700	1047000	1946400	1397800	1562800			489470		4309600	2730300	3866400	4775100	18608700	17580370	23275000	22849410			550200		_(ac)AS(ad)NVTNKTDPR_	1583
Q8WW12	PEST proteolytic signal-containing nuclear protein (PCNP) (PEST-containing nuclear protein)	PCNP	S	168	HGFSDNQKLWERNIKSHLGNVHDQDN_____	0.990217	147327591	1.66e-40	178.15	167.78	0.39244						92451		180260	3739700	8094200	3319400	2634600	16558400	10781000	16377000	8620100	2063200	4955300	6797400	5899700					4690600		4259900	3283900	11121400	8425000	13448000	10674000		512440		799640	_NIKS(ad)HLGNVHDQDN_	3173
Q9Y3C1	Nucleolar protein 16 (HBV pre-S2 trans-regulated protein 3)	NOP16	S	16	MPKAKGKTRRQKFGYSVNRKRLNRNARRKAA	0.999589	144846240	4.12e-19	141.89	53.549	0.066375									2906140	3250200	745540	2164610	11500200	8612300	3770980	9725700	2936890	3387080	3387100	3100410					2269320	2266470	6629380	3608420	10286400	12965300	18582950	16384950	6191250	4664990	3522290	1987370	_FGYS(ad)VNRK_;_FGYS(ad)VNRKR_;_QKFGYS(ad)VNR_;_QKFGYS(ad)VNRK_;_QKFGYS(ad)VNRKR_	1432
P19338	Nucleolin (Protein C23)	NCL	S	428	FEDAAEIRLVSKDGKSKGIAYIEFKTEADAE	0.999964	144825892	1.34e-19	153.05	84.509	-0.054802		138840								1127100	573860	404400	3668600	2801900		6196700	3507900	6063500	14694400	14784000							1778330	1542300	2899100	2937300	383030	3168800	5081800	7728902	50556130	14789000	_DGKS(ad)KGIAYIEFK_;_LVSKDGKS(ad)K_;_S(ad)KGIAYIEFK_	1901
Q6P4F7	Rho GTPase-activating protein 11A (Rho-type GTPase-activating protein 11A)	ARHGAP11A	S	927	NIGAISKSSMELPSKSFLKMRKHPDSVNASL	0.999439	143641030	5.32e-28	158.3	141.16	-0.059628									2555560	4694140	2137560	1602730	7129200	5548560	5234310	11627300	644820	1038400	1688130	1810270					5509810	1181100	7652440	5882390	12149600	18783610	20204030	26033370			206370	327330	_SSM(ox)ELPSKS(ad)FLK_;_SSM(ox)ELPSKS(ad)FLKM(ox)R_;_SSM(ox)ELPSKS(ad)FLKMR_;_SSMELPSKS(ad)FLK_;_SSMELPSKS(ad)FLKM(ox)R_	2979
O14979	Heterogeneous nuclear ribonucleoprotein D-like (hnRNP D-like) (hnRNP DL) (AU-rich element RNA-binding factor) (JKT41-binding protein) (Protein laAUF1)	HNRNPDL	S	92	GGRRRRPDLFRRHFKSSSIQRSAAAAAATRT	0.998913	142383500	1.54e-08	116.52	69.674	0.58173									2376000	1979900		901800	13654000	11737800	11602000		2547000	1047900	3587500	2027800					4053100	1687700	10002300	14899000	11498300	15263000	21759300	11759100					_HFKS(ad)SSIQR_	1376
P49959	Double-strand break repair protein MRE11 (EC 3.1.-.-) (Double-strand break repair protein MRE11A) (Meiotic recombination 11 homolog 1) (MRE11 homolog 1) (Meiotic recombination 11 homolog A) (MRE11 homolog A)	MRE11	S	626	AVSASRNMSIIDAFKSTRQQPSRNVTTKNYS	0.991705	142125620	3.01e-183	302.14	294.56	-0.12757				904000	801490				3583980	8187500	4942300	3290300	4984700	3518500	1959500	7634400		416370							1509700	2075230	8208900	3298040	16751000	15303000	25581000	28269700	906010				_NM(ox)SIIDAFKS(ad)TR_;_NM(ox)SIIDAFKS(ad)TRQQPSRNVTTK_;_NMSIIDAFKS(ad)TRQQPSRNVTTK_	1825
P13010	X-ray repair cross-complementing protein 5 (EC 3.6.4.-) (86 kDa subunit of Ku antigen) (ATP-dependent DNA helicase 2 subunit 2) (ATP-dependent DNA helicase II 80 kDa subunit) (CTC box-binding factor 85 kDa subunit) (CTC85) (CTCBF) (DNA repair protein XRCC5) (Ku80) (Ku86) (Lupus Ku autoantigen protein p86) (Nuclear factor IV) (Thyroid-lupus autoantigen) (TLAA) (X-ray repair complementing defective…	XRCC5	H	152	DLSSRFSKSQLDIIIHSLKKCDISLQFFLPF	0.990123	141893160	3.58e-10	116.03	103.35	0.094587	1764590	3626450	2011570	2292670	3398800	2228360	1017000	1093690	4665600	3727580	2839070	2171700	3472140	4240010	2583430	2013270	5901700	5522700	7923020	2991960	2290740	2323750	2183230	1206300	1914710	3066830	6666300	2741800	9171290	2466540	9414500	4631600	10164000	9240700	3546600	5378960	_SQLDIIIH(ad)SLK_;_SQLDIIIH(ad)SLKK_	191
P35251	Replication factor C subunit 1 (Activator 1 140 kDa subunit) (A1 140 kDa subunit) (Activator 1 large subunit) (Activator 1 subunit 1) (DNA-binding protein PO-GA) (Replication factor C 140 kDa subunit) (RF-C 140 kDa subunit) (RFC140) (Replication factor C large subunit)	RFC1	S	487	EDGLLNLIRTMPGKKSKYEIAVETEMKKESK	0.999226	141401090	2.62e-88	233.14	223.41	-0.72003										2725300		347680	978250	2652000	4265390	5207200	4731350	12756610	6531190	19159550					835060			379550	3210230	9188210	16184800	3703760	10136800	3332200	23685200	11390760	_S(ad)KYEIAVETEM(ox)K_;_S(ad)KYEIAVETEM(ox)KK_;_TM(ox)PGKKS(ad)KYEIAVETEM(ox)K_;_TM(ox)PGKKS(ad)KYEIAVETEM(ox)KK_;_TM(ox)PGKKS(ad)KYEIAVETEM(ox)KKESK_;_TM(ox)PGKKS(ad)KYEIAVETEMKK_;_TMPGKKS(ad)KYEIAVETEMKK_	2366
Q86UW9	Probable E3 ubiquitin-protein ligase DTX2 (EC 2.3.2.27) (Protein deltex-2) (Deltex2) (hDTX2) (RING finger protein 58) (RING-type E3 ubiquitin transferase DTX2)	DTX2	S	253	FGTHQAFAPYNKPSLSGARSAPRLNTTNAWG	0.999596	141254810	3.07e-140	280.65	267.98	-0.071347									1302400		1332310	1446400	6442500		5249200	2993500	7940100	5333700	10799400	5962500					4298600	886000	2526300	6227200	7675600	11318800	11485700	18591400	3773400	8212000	4268400	13189400	_TASVFGTHQAFAPYNKPSLS(ad)GAR_	1705
Q13029	PR domain zinc finger protein 2 (EC 2.1.1.43) (GATA-3-binding protein G3B) (Lysine N-methyltransferase 8) (MTB-ZF) (MTE-binding protein) (PR domain-containing protein 2) (Retinoblastoma protein-interacting zinc finger protein) (Zinc finger protein RIZ)	PRDM2	S	1565	SFRSKQNVKFAASVKSKKPSSSSLRNSSPIR	0.999868	140625290	1.59e-69	212.55	202.29	-0.33867									1594200	2371490	1463740	2225740	6977800	6975400	21182500	14895100	1600500		2986800	9944100					5170200	1671270	3178000	8579000	9787000	6342400	14362600	19162600	154850				_FAASVKS(ad)KKPSSSSLR_	2704
O15481	Melanoma-associated antigen B4 (MAGE-B4 antigen)	MAGEB4	S	7	_________MPRGQKSKLRAREKRQRTRGQT	0.999197	139750210	1.12e-12	128.27	109.3	-0.013099									3426650	7014100		3467000	14660000	8892400		8667700	982790			593440					3995000	1665900	815700	1590900		23800000	33575000	26134000	469630				_PRGQKS(ad)KLR_	2042
P39748	Flap endonuclease 1 (FEN-1) (EC 3.1.-.-) (DNase IV) (Flap structure-specific endonuclease 1) (Maturation factor 1) (MF1) (hFEN-1)	FEN1	S	349	GSTQGRLDDFFKVTGSLSSAKRKEPEPKGST	0.969287	139520070	7.13e-47	158	146.72	0.18767					808500	1643700			6791100	39460000	4449000		6077300	1367300	6166300	1532600			4202600	5107200				616280	3391200	2607500		6339300	30229000		18024000			707190			_SRQGSTQGRLDDFFKVTGS(ad)LSSAK_	2410
Q86X51	Uncharacterized protein CXorf67	CXorf67	S	358	TGLRSRSTQQRSALLSRRSLSGSADENPSCG	0.997971	139420480	9.78e-15	131.17	131.17	0.1871								165120	2634900		2612900	1090000	5284500	4133000		3698000	502900	868850	990260	991690		148350		241460	7968900		5860200	12651100	36895000	32620300	14653500	4951400	240570	217580			_SALLS(ad)RR_;_STQQRSALLS(ad)RR_	3045
Q9P016	Thymocyte nuclear protein 1 (Thymocyte protein Thy28)	THYN1	S	12	____MSRPRKRLAGTSGSDKGLSGKRTKTEN	0.999546	138927760	2.47e-36	175.33	137.36	0.49808		224670			587460		127050	656200	2057180	7346840	4415630	2392600	7815830	5299300	8512300	12747100	3098580	3132420	2854300	1015300	146980	921270	385770		4973200	2065450	8077470	6719200	12532000	9533600	14031200	12033000	1925870	620440	1424540	1255010	_KRLAGTS(ad)GSDK_;_KRLAGTS(ad)GSDKGLSGKR_;_LAGTS(ad)GSDKGLSGK_;_LAGTS(ad)GSDKGLSGKR_	3487
Q8IXZ2	Zinc finger CCCH domain-containing protein 3 (Smad-interacting CPSF-like factor)	ZC3H3	S	204	LLVCQKEPGKPRMVKSVGSVGDSPREPRRTV	1	138338690	2.87e-101	227.2	221.43	0.10196											583130		7993600	5623510	3337530	14581700	1553330	1338900	3902390	1551500					3409500	1656050	12690200	8749240	13803800	15027790	25453100	17083420					_M(ox)VKS(ad)VGSVGDSPREPR_;_M(ox)VKS(ad)VGSVGDSPREPRRTVSESVIAVK_;_MVKS(ad)VGSVGDSPREPR_;_S(ad)VGSVGDSPREPR_	3068
Q9Y3B9	RRP15-like protein (Ribosomal RNA-processing protein 15)	RRP15	S	203	VKEAGSSMRKRAKLISTVSKKDFISVLRGMD	0.999362	137832030	2.35e-95	241.51	215.69	0.060655									572070	2380350	536220	1666080	10171020	3972000	10722800	5332900	5097880	1809760	4743000	8281430					3328360	1182660	5135300	7666500	8878000	12273700	14871700	14571800	2447610	4229130	1695010	6266750	_AKLIS(ad)TVSK_;_LIS(ad)TVSKK_;_LIS(ad)TVSKKDFISVLR_	3572
Q68D10	Protein SPT2 homolog (Protein KU002155) (SPT2 domain-containing protein 1)	SPTY2D1	S	282	PSMANEKHLALSSSKSMPGERIKAGSGNSSQ	0.999999	137747360	1.26e-77	225.97	207.73	0.077533							333530		1108650	5032460	1168090	275040	5921710	4074180	991020	1955700				338010					4987580	5183130	7716560	9371610	19255620	16557870	35487600	17989000					_HLALSSSKS(ad)M(ox)PGER_;_HLALSSSKS(ad)M(ox)PGERIK_;_HLALSSSKS(ad)MPGER_;_HLALSSSKS(ad)MPGERIK_;_S(ad)M(ox)PGERIK_;_S(ad)MPGERIK_	2952
P02545	Prelamin-A/C [Cleaved into: Lamin-A/C (70 kDa lamin) (Renal carcinoma antigen NY-REN-32)]	LMNA	S	398	EEERLRLSPSPTSQRSRGRASSHSSQTQGGG	0.99998	136287590	3.85e-27	163.84	133.5	-0.85448			405310	148670				228420	4191600	5175600	1965900	1719800	12570500	9739000		13127400	7393900	3958700	4980800	5101710	158720				7069300		14741900	1041100	7569500	8154200	8672700	14259200	1560500	660970	1096400	595790	_LSPSPTSQRS(ad)R_;_LSPSPTSQRS(ad)RGR_	2129
Q8WV22	Non-structural maintenance of chromosomes element 1 homolog (Non-SMC element 1 homolog) (EC 2.3.2.27)	NSMCE1	S	263	ERESGVLKSNKKSLRSRQH____________	0.986695	133244220	0.00353108	59.35	40.218	0.33051		285310			598610	203350		712880			7001800	7594800	21352000		8714900		2123100				362690			405150	4521800	3843000	5702700	3503700			30306000	33650000	1840400	522030			_SLRS(ad)RQH_	3169
Q9NQW6	Anillin	ANLN	S	918	KAITPKRLLTSITTKSNIHSSVMASPGGLSA	0.99995	131080350	8.96e-172	290.96	279.98	0.20343						399700			2683300	4635600	3905410	5096600	3949070	1421400	906770	1818300		1168400	1127910		213510				717000	2365000	10800800	846300	2762100	21344100	20736600	43506000	676480				_RLLTSITTKS(ad)NIHSSVM(ox)ASPGGLSAVR_;_S(ad)NIHSSVM(ox)ASPGGLSAVR_;_S(ad)NIHSSVMASPGGLSAVR_	1908
Q14980	Nuclear mitotic apparatus protein 1 (Nuclear matrix protein-22) (NMP-22) (Nuclear mitotic apparatus protein) (NuMA protein) (SP-H antigen)	NUMA1	S	2074	LGNSLLRRGASKKALSKASPNTRSGTRRSPR	0.99891	130593740	9.61e-13	125.74	98.638	-0.094282									6729300	5416500	3038730	1652100	18245800	19167500	10103090	21043500	2321020	4543860	4014190	2313600					1584200	1155130	13120640	1352480	1199400	2696400	5105200	5791100					_ALS(ad)KASPNTR_;_KALS(ad)KASPNTR_	1392
Q99549	M-phase phosphoprotein 8 (Two hybrid-associated protein 3 with RanBPM) (Twa3)	MPHOSPH8	S	371	KKTVPKKQRNQDRSKSAAELEKLMPVSAQTP	0.99947	130175140	9.04e-51	183.65	183.65	-0.2509									3230500	2242310		1990540	2151630	6082490	9982200	20616200	4804060	6128630	10015270	5187010					3583300	458640	6773120	1044100	6454450	11242300	13514800	10288300		1181500	2139090	1064700	_NQDRSKS(ad)AAELEK_;_NQDRSKS(ad)AAELEKLM(ox)PVSAQTPK_;_SKS(ad)AAELEK_;_SKS(ad)AAELEKLM(ox)PVSAQTPK_	1454
Q99590	Protein SCAF11 (CTD-associated SR protein 11) (Renal carcinoma antigen NY-REN-40) (SC35-interacting protein 1) (SR-related and CTD-associated factor 11) (SRSF2-interacting protein) (Serine/arginine-rich splicing factor 2-interacting protein) (Splicing factor, arginine/serine-rich 2-interacting protein) (Splicing regulatory protein 129) (SRrp129)	SCAF11	S	951	RSHSRSPSRCRTKSKSSSFGRIDRDSYSPRW	0.995718	130098070	9.09e-222	338.14	328.42	0.73907									324980	3803750	380400		8164100	8090420	6078120	14149400		357620	2037620	1270410					804500	545190	3658400	4657870	18304620	17512800	6049530	33908340					_SKS(ad)SSFGR_;_SKS(ad)SSFGRIDR_;_SKS(ad)SSFGRIDRDSYSPR_	1804
Q9BQ39	ATP-dependent RNA helicase DDX50 (EC 3.6.4.13) (DEAD box protein 50) (Gu-beta) (Nucleolar protein Gu2)	DDX50	S	687	TSSNSRQRSGWSSGRSGRSGRSGGRSGGRSG	0.999732	129616780	1.01e-40	186.36	186.36	0.42215		187780			312550	280970		234000	1951670	3848900		758890	4263200	4959200	12078000	14398700	1114200	1226300	7380200	3783500	523750	463050		251190	2181100	1685800	1688000	10546800	35143100	12782600	6895400			677930			_QRSGWSSGRS(ad)GRSGR_;_SGWSSGRS(ad)GR_;_SGWSSGRS(ad)GRSGR_	3300
P18887	DNA repair protein XRCC1 (X-ray repair cross-complementing protein 1)	XRCC1	S	234	SSAASSASPVSRAIGSTSKPQESPKGKRKLD	0.999792	129544000	7.18e-33	158.52	140.29	-0.0097713					508550		385050	366260	6895100	8218300	5580100	2528430	2709700	4051000	13421900	4514700	3252000	2532900	5541400	6772700		591530	885160	174560	4602000	2396900	3600200	10482000	3546500	8229400	17802200	6254700	1187940	539220	1430300	543300	_AIGS(ad)TSKPQESPK_;_AIGS(ad)TSKPQESPKGK_	1774
P25490	Transcriptional repressor protein YY1 (Delta transcription factor) (INO80 complex subunit S) (NF-E1) (Yin and yang 1) (YY-1)	YY1	S	402	FDGCNKKFAQSTNLKSHILTHAKAKNNQ___	0.996248	128815010	1.15e-32	160.78	152.5	0.076						186740			4747950	11220460	5819900	7142550	9917200	4870140	6907730	2667700	3828900	7652000	8897600	15037200		162270			803840	620120	3176540	2016720	6374700	4822700	9246700	10306000	764540	417930		1206880	_FAQSTNLKS(ad)HILTHAK_;_S(ad)HILTHAK_	2301
Q15004	PCNA-associated factor (Hepatitis C virus NS5A-transactivated protein 9) (HCV NS5A-transactivated protein 9) (Overexpressed in anaplastic thyroid carcinoma 1) (OEATC-1) (PCNA-associated factor of 15 kDa) (PAF15) (p15PAF) (PCNA-clamp-associated factor)	PCLAF	S	89	KDSEKENQIPEEAGSSGLGKAKRKACPLQPD	0.997962	128589060	1.12e-109	241.65	221.45	-0.32535									5056050	3759600	713130	2955160	6100990	11776000	16343270	21683900	385810	4428080	6719580	4677020					3191700	369210	5866060	3461470	9701190	2971710	7193050	10408830			631780	195470	_DSEKENQIPEEAGSS(ad)GLGK_;_DSEKENQIPEEAGSS(ad)GLGKAK_;_ENQIPEEAGSS(ad)GLGK_;_ENQIPEEAGSS(ad)GLGKAK_;_GIGEFFRLSPKDSEKENQIPEEAGSS(ad)GLGK_;_LSPKDSEKENQIPEEAGSS(ad)GLGK_;_LSPKDSEKENQIPEEAGSS(ad)GLGKAK_	1498
O43290	U4/U6.U5 tri-snRNP-associated protein 1 (SNU66 homolog) (hSnu66) (Squamous cell carcinoma antigen recognized by T-cells 1) (SART-1) (hSART-1) (U4/U6.U5 tri-snRNP-associated 110 kDa protein) (allergen Hom s 1)	SART1	S	787	LQEKQKAQKTPYIVLSGSGKSMNANTITK__	0.999978	128577510	9.3e-110	241.65	235.69	0.29145						280150	487610		1824200	4296800	1270500	2737020	6634550	3842090	1441370	3861440		347180	888920			229630	115070	625370	3253710	1489940	7090600	1691060	6990600	22505800	31275600	25398300					_AQKTPYIVLS(ad)GSGK_;_QKAQKTPYIVLS(ad)GSGK_;_QKAQKTPYIVLS(ad)GSGKSM(ox)NANTITK_	2044
P38159	RNA-binding motif protein, X chromosome (Glycoprotein p43) (Heterogeneous nuclear ribonucleoprotein G) (hnRNP G) [Cleaved into: RNA-binding motif protein, X chromosome, N-terminally processed]	RBMX	S	174	GPPPKRSAPSGPVRSSSGMGGRAPVSRGRDS	0.975354	128158840	9.28e-33	159.18	159.18	-0.35746									481580	811640		449200		5785000	15728020	47716400		1840900	20869900	22988110					939330		3400400	2150230			2650600	1804160			543370		_SAPSGPVRSS(ad)SGM(ox)GGR_;_SAPSGPVRSS(ad)SGM(ox)GGRAPVSR_;_SAPSGPVRSS(ad)SGMGGR_;_SAPSGPVRSS(ad)SGMGGRAPVSR_	2397
P49207	60S ribosomal protein L34 (Large ribosomal subunit protein eL34)	RPL34	S	75	RPKVLMRLSKTKKHVSRAYGGSMCAKCVRDR	0.999957	127855060	8.07e-33	160.78	151.03	-0.11011									579370	2101030	1119900	2049740	18703800	16320700	3505100	11907000	9634500	759780	3428600	7080560					7423000	1283600	1002700	1716100	1930500	1627700	18657000	11848400	3142700	1777070	129000	127210	_HVS(ad)RAYGGSM(ox)C(ca)AK_;_HVS(ad)RAYGGSMC(ca)AK_;_TKKHVS(ad)R_;_TKKHVS(ad)RAYGGSM(ox)C(ca)AK_	2482
Q96GM8	Target of EGR1 protein 1	TOE1	S	490	KVYLSGKAVPLTVAKSQFSRSSKAHNQKMKL	0.999649	127788230	1.37e-50	188.91	177.26	0.018918									1803900	3189910	1676310	1821400	7288700	6476040	3510490	5912390	1010200	3909180	3183190	2616490					2207880	1519800	2534410	1929780	15287700	13776100	18489800	24367800	1843520	1685090	834040	914110	_AVPLTVAKS(ad)QFSR_;_VYLSGKAVPLTVAKS(ad)QFSR_	3228
Q14669	E3 ubiquitin-protein ligase TRIP12 (EC 2.3.2.26) (E3 ubiquitin-protein ligase for Arf) (ULF) (HECT-type E3 ubiquitin transferase TRIP12) (Thyroid receptor-interacting protein 12) (TR-interacting protein 12) (TRIP-12)	TRIP12	S	1039	VDNQAKSPTTTQSPKSSFLASLNPKTWGRLS	0.998369	127470630	2.59e-70	211.9	211.9	0.34396			305750				525490		4201600	7710000	3270600	5355200	10692200	8034900	6832000	1312600	3405900	2762000	2938900		567620		702280			2538950	8139400	4656500	10044200	10564700	15698100	17211740					_SPTTTQSPKS(ad)SFLASLNPK_	2797
P62328	Thymosin beta-4 (T beta-4) (Fx) [Cleaved into: Hematopoietic system regulatory peptide (Seraspenide)]	TMSB4X	S	16	MSDKPDMAEIEKFDKSKLKKTETQEKNPLPS	0.999362	126886290	7.81e-228	336.13	324.54	0.1829									1994700	5083270	3243160	418570	6296600	6337920	17233900	17343300	4498070	2770400	14345100	14570000					1145340		10797210	802790	3321880	5397100	4169000	5383500	916730		666030	151720	_(ac)SDKPDM(ox)AEIEKFDKS(ad)K_;_(ac)SDKPDM(ox)AEIEKFDKS(ad)KLK_;_(ac)SDKPDM(ox)AEIEKFDKS(ad)KLKK_;_(ac)SDKPDMAEIEKFDKS(ad)K_;_(ac)SDKPDMAEIEKFDKS(ad)KLK_;_(ac)SDKPDMAEIEKFDKS(ad)KLKK_	2564
P06748	Nucleophosmin (NPM) (Nucleolar phosphoprotein B23) (Nucleolar protein NO38) (Numatrin)	NPM1	S	227	KDSKPSSTPRSKGQESFKKQEKTPKTPKGPS	0.995591	126684440	5.3e-28	161.99	151.61	0.34857											950810	1169800	7234600	5554800	29446000	25222000	3867600		21048000	16212000					2441100	198190		4732400		6497000			635440			1474700	_SKGQES(ad)FKKQEK_	2146
Q96T88	E3 ubiquitin-protein ligase UHRF1 (EC 2.3.2.27) (Inverted CCAAT box-binding protein of 90 kDa) (Nuclear protein 95) (Nuclear zinc finger protein Np95) (HuNp95) (hNp95) (RING finger protein 106) (RING-type E3 ubiquitin transferase UHRF1) (Transcription factor ICBP90) (Ubiquitin-like PHD and RING finger domain-containing protein 1) (hUHRF1) (Ubiquitin-like-containing PHD and RING finger domains pro…	UHRF1	S	388	AGERLRESKKKAKMASATSSSQRDWGKGMAC	0.999962	126168110	1.66e-40	178.15	158.89	-0.10769					267050	125630		310530	2911900	7647320	3781300	2125850	7056900	5478300	11774700	8451200	1271390	2553480	2304900	331090		677600	388730	152670	5327910	4396650	4881200	4045600	15538200	10144200	14675600	9548210					_AKM(ox)AS(ad)ATSSSQRDWGK_;_AKMAS(ad)ATSSSQRDWGK_;_M(ox)AS(ad)ATSSSQRDWGK_;_MAS(ad)ATSSSQRDWGK_	1370
P62424	60S ribosomal protein L7a (Large ribosomal subunit protein eL8) (PLA-X polypeptide) (Surfeit locus protein 3)	RPL7A	S	246	DEIRRHWGGNVLGPKSVARIAKLEKAKAKEL	0.999609	125950380	2.13e-51	194.06	176.92	-0.66691									714680	3157900	1286490	827880	14422400	7579200	5195200	5358900	1518100	2393900	3225800	3077820					1730770	429330	3406200	1901400	12743500	10649200	22446400	21178900	539910	725400		1441100	_HWGGNVLGPKS(ad)VAR_	2565
P61513	60S ribosomal protein L37a (Large ribosomal subunit protein eL43)	RPL37A	R	84	WTYNTTSAVTVKSAIRRLKELKDQ_______	0.985743	125380180	3.24e-121	257.83	247.42	-0.62113								825990						16992500															41292000	55721690	5899310	4648690					_SAIR(ad)RLKELK_;_SAIR(ad)RLKELKDQ_;_TVAGGAWTYNTTSAVTVKSAIR(ad)R_	1162
Q13185	Chromobox protein homolog 3 (HECH) (Heterochromatin protein 1 homolog gamma) (HP1 gamma) (Modifier 2 protein)	CBX3	S	104	TKRKSLSDSESDDSKSKKKRDAADKPRGFAR	0.999568	124686030	7.42e-197	322.23	313.94	-0.76908										2404960		408290	4480300	3632400	16541800	12080600	5439950	5688600	18329200	10270100					583480		8328500	6335140	3200970	6300390	4174210	6099100		1341510	8593710	452820	_SLSDSESDDSKS(ad)K_;_SLSDSESDDSKS(ad)KK_;_SLSDSESDDSKS(ad)KKKR_	2722
Q9BZ95	Histone-lysine N-methyltransferase NSD3 (EC 2.1.1.43) (Nuclear SET domain-containing protein 3) (Protein whistle) (WHSC1-like 1 isoform 9 with methyltransferase activity to lysine) (Wolf-Hirschhorn syndrome candidate 1-like protein 1) (WHSC1-like protein 1)	NSD3	S	478	PPPVKIAWKTAAARKSLPASITMHKGSLDLQ	0.999999	124018113	1.64e-45	159.26	139.73	-0.17562									550970	2698000	1246300	1565690	7334660	5113340	4740270	11117240	368130	784980	1175990	1294750			61973		2515220	2509340	7603230	3376670	14000000	12625000	20369000	22495800	471560				_S(ad)LPASITM(ox)HK_;_S(ad)LPASITM(ox)HKGSLDLQK_;_S(ad)LPASITMHK_;_TAAARKS(ad)LPASITM(ox)HK_;_TAAARKS(ad)LPASITM(ox)HKGSLDLQK_	3353
P35251	Replication factor C subunit 1 (Activator 1 140 kDa subunit) (A1 140 kDa subunit) (Activator 1 large subunit) (Activator 1 subunit 1) (DNA-binding protein PO-GA) (Replication factor C 140 kDa subunit) (RF-C 140 kDa subunit) (RFC140) (Replication factor C large subunit)	RFC1	S	12	____MDIRKFFGVIPSGKKLVSETVKKNEKT	1	123978060	3e-31	158.11	151.51	-0.21594					1396400		1378000	982430	3630830	6235840	4156980	5095210	5942710	2939810	2923460	4258770		238800	230190	215530	384350	1450000		1011500	6918940	3378310	6736810	4483330	11534650	12367190	17808920	18279100					_(ac)M(ox)DIRKFFGVIPS(ad)GK_;_(ac)M(ox)DIRKFFGVIPS(ad)GKK_;_FFGVIPS(ad)GKK_;_KFFGVIPS(ad)GK_;_KFFGVIPS(ad)GKK_	2349
O00566	U3 small nucleolar ribonucleoprotein protein MPP10 (M phase phosphoprotein 10)	MPHOSPH10	S	602	MKIKEKEKRRKLLEKSSVDQAGKYSKTVASE	0.996856	123117350	6.26e-70	218.16	213.03	-0.018744									900120	998650	811730	429270	6529460	4677470	2036010	6058000	2226570	1531400	4232240	2922220					1068900	914080	4194060	6501210	12476830	12640200	21363420	11255300	7252620	5664760	4147670	2285160	_KLLEKS(ad)SVDQAGKYSK_;_LLEKS(ad)SVDQAGK_;_LLEKS(ad)SVDQAGKYSK_;_S(ad)SVDQAGKYSK_	2019
Q9BQ39	ATP-dependent RNA helicase DDX50 (EC 3.6.4.13) (DEAD box protein 50) (Gu-beta) (Nucleolar protein Gu2)	DDX50	R	689	SNSRQRSGWSSGRSGRSGRSGGRSGGRSGRQ	0.966622	122948200	5.32e-50	190.66	164.84	-1.0215										7248900	8852100			9036700														9699500	71775000		16336000						_SGWSSGRSGR(ad)SGR_	1289
P35659	Protein DEK	DEK	S	273	KTAKREKPKQKATSKSKKSVKSANVKKADSS	0.994831	122705000	3.95e-23	152.7	128.2	-0.16433															72570000			50135000																			_S(ad)KKSVKSANVK_	2374
Q9Y3Y2	Chromatin target of PRMT1 protein (Friend of PRMT1 protein) (Small arginine- and glycine-rich protein) (SRAG)	CHTOP	S	74	MENRPSVQAALKLKQSLKQRLGKSNIQARLG	0.999997	122013210	1.24e-13	128.12	63.28	-0.94224													7000500	6347500	9610100	13430600	11864800	13377300	12339700	9475700					602740			775480	5020800	3982550	7477000	6180500	2871200	3839500	3742500	4074740	_LKQS(ad)LKQR_;_LKQS(ad)LKQRLGK_	3580
Q86X51	Uncharacterized protein CXorf67	CXorf67	S	330	RDSAPGPALRVRTARSDAGHRSTSTTPGTGL	0.993771	120927050	1.49e-180	305.19	289.65	0.14631										1303600	1328300	675820	2599700	5208900	8233000	4938500	3135770	2217810	902690	3222800			183620		14849800	8899240	8412040	9206500	6561800	35677000	1164500		234230	1066100	714650	190680	_TARS(ad)DAGHR_;_TARS(ad)DAGHRSTSTTPGTGLR_	3046
Q07864	DNA polymerase epsilon catalytic subunit A (EC 2.7.7.7) (DNA polymerase II subunit A)	POLE	S	5	___________MSLRSGGRRRADPGADGEAS	0.999263	119546200	6.27e-09	111.39	66.673	0.2121	834870	855080	903250	691920	1487200	546380	1605700	1306400	9260000	10027000	6988470	4453500	5710600	4213700		2491100	1736700	1717300	494910		850370	1000100	1689100	735480	4751110	4457310	508850	11974060	11897710	9667010	13392000	2583200	715820				_(ac)SLRS(ad)GGRR_	1768
Q02878	60S ribosomal protein L6 (Large ribosomal subunit protein eL6) (Neoplasm-related protein C140) (Tax-responsive enhancer element-binding protein 107) (TaxREB107)	RPL6	S	60	SRNPVLVRGIGRYSRSAMYSRKAMYKRKYSA	1	119494010	1.75e-19	152.54	134.85	-0.30607									1582800	1336360	1616620	1360240	11005200	9553200	5216000	3010700	3141790	5007550	4348900	125920					1977800	1341300	3101800		13490180	11489400	18388400	8680280	4393040	2383560	4192700	2750270	_S(ad)AM(ox)YSRK_;_S(ad)AMYSRK_;_YSRS(ad)AM(ox)YSRK_;_YSRS(ad)AMYSRK_	2647
Q13029	PR domain zinc finger protein 2 (EC 2.1.1.43) (GATA-3-binding protein G3B) (Lysine N-methyltransferase 8) (MTB-ZF) (MTE-binding protein) (PR domain-containing protein 2) (Retinoblastoma protein-interacting zinc finger protein) (Zinc finger protein RIZ)	PRDM2	S	1538	KMQSMQTPLGKTRARSSGPTQVPLPSSSFRS	0.986446	118493760	1.92e-24	142.91	142.91	0.62599								210720	5314860	6802120	809280	3788300	14704200	2028450	1119800	13844000	224450	3559050	3183550	2362500	348940		411870	229240	648530	3733990	7431090		297220	22686100	23282900		101600	731190		639810	_ARS(ad)SGPTQVPLPSSSFR_;_S(ad)SGPTQVPLPSSSFR_	2699
P38159	RNA-binding motif protein, X chromosome (Glycoprotein p43) (Heterogeneous nuclear ribonucleoprotein G) (hnRNP G) [Cleaved into: RNA-binding motif protein, X chromosome, N-terminally processed]	RBMX	S	337	GSRDSYSSSRSDLYSSGRDRVGRQERGLPPS	0.999021	118434790	2.96e-44	185.67	174.69	0.37952									3580040	1497340	823300	402320	8800800	3600800	31045200	25155700	2550900	2599300	8481100	9748400					1007900	506640	1608300	4926000	1614900	3295000	3221100	2702300			841020	426430	_DSYSSSRSDLYSS(ad)GRDR_;_SDLYSS(ad)GRDR_;_SDLYSS(ad)GRDRVGRQER_	2391
Q8IYM9	E3 ubiquitin-protein ligase TRIM22 (EC 2.3.2.27) (50 kDa-stimulated trans-acting factor) (RING finger protein 94) (RING-type E3 ubiquitin transferase TRIM22) (Staf-50) (Tripartite motif-containing protein 22)	TRIM22	S	383	ILGVHSKISSLNKRKSSGFAFDPSVNYSKVY	0.941523	115674410	1.23e-207	326.62	316	0.28698				333290	399010	2000910				8590700	1836200	6153600	1398300	1894420	923310	3975300	499730		506920		1087340	292960	349600	1430400		4534300	11235700	1913690	5134300	16637900	18051500	25588900	446320	459810			_ISSLNKRKS(ad)SGFAFDPSVNYSK_;_RKS(ad)SGFAFDPSVNYSK_	3099
P27816	Microtubule-associated protein 4 (MAP-4)	MAP4	S	863	KMTAKSVPADLSRPKSTSTSSMKKTTTLSGT	0.998959	115199860	1.51e-117	260.18	250.23	0.12358		3315160	411350	1503750	4788200	305480	1148180	2264050	7324040	13546000	9051800	1026700	3046440	1487500	753550	4508300		698020		494660	1099880	5392800	2571400	2549290	6648660	6087100	5545800	6331080	2970670	2375100	12004100	5950800					_SVPADLSRPKS(ad)TSTSSM(ox)K_;_SVPADLSRPKS(ad)TSTSSM(ox)KK_;_SVPADLSRPKS(ad)TSTSSMKK_	1708
Q14781	Chromobox protein homolog 2	CBX2	S	87	RGKRPRGRPRKLTAMSSCSRRSKLKEPDAPS	0.997996	114984280	5.12e-20	152.7	135.1	0.17895									2722560	2620560		1817210	4280500	2249300		7756360			337690	283750			450500		6549800	6433740	11703400	8220610	11665400	15569730	18557130	13307000			459040		_KLTAM(ox)S(ad)SC(ca)SR_;_KLTAM(ox)S(ad)SC(ca)SRR_;_KLTAMS(ad)SC(ca)SR_;_KLTAMS(ad)SC(ca)SRR_	2809
Q7Z333	Probable helicase senataxin (EC 3.6.4.-) (Amyotrophic lateral sclerosis 4 protein) (SEN1 homolog) (Senataxin)	SETX	S	1358	LTSQELQMQRQIRPKSQKNRRRLSDCESTDV	0.999682	114831900	0.00235191	61.161	45.789	-0.98756											1916900				22004000								320800		10449000	2222900		11470000	9695300	17493000	23738000	15522000					_QIRPKS(ad)QK_	3006
O15213	WD repeat-containing protein 46 (WD repeat-containing protein BING4)	WDR46	S	603	QHHKEAKAKPTGARPSALDRFVR________	0.999941	112713210	1.47e-83	225.32	196.87	-0.035565									1276000	2209830	1222520	2617380	7568500	1635100	2849780	2903410	1341680	1873630	1168000	2835460					404940	394600	3123610	1808370	12438000	15679500	18286600	23821600	2994190	2135210		2125300	_AKPTGARPS(ad)ALDRFVR_	2036
Q6P0N0	Mis18-binding protein 1 (Kinetochore-associated protein KNL-2 homolog) (HsKNL-2) (P243)	MIS18BP1	S	806	TKAGNTKEAVVHLRKSTRNTSNIPVILEPET	0.937138	112470100	2.47e-36	175.33	159.1	0.57071									2079200	2007300	1926900		4414600	4551700	6708900	1997800	1176800		1230900						4469500	2379500		19807000	16190000	16954000	25513000	1063000					_EAVVHLRKS(ad)TR_	2975
Q86WJ1	Chromodomain-helicase-DNA-binding protein 1-like (EC 3.6.4.12) (Amplified in liver cancer protein 1)	CHD1L	S	887	IYYFPRSKSAVLHSQSSSSSSRQLVP_____	0.999165	111483220	1.97e-84	234.83	216.3	0.18585	1491760		1834810			6886200	1846700	2991330	17739400	33579000		6081300	1280200			870070	3973900	5485500			4560100		2789600	3167050		6360600		550600				2935900	7059200				_SAVLHSQS(ad)SSSSSRQLVP_;_SKSAVLHSQS(ad)SSSSSR_;_SKSAVLHSQS(ad)SSSSSRQLVP_	3032
Q96ST2	Protein IWS1 homolog (IWS1-like protein)	IWS1	S	802	RLDKQMRKFTDIRKKSRSAHAVKISIEGNKM	0.996195	110724440	1.82e-26	160.53	102.4	0.05977					466930	228540		284530	730170	8156700	694500		606350	603460	348190	7830800	711330	1016600	568650		237840	305680			11214700	6650590	9447300	2203900	28818000	13615000	13618000	1928000		438680			_KFTDIRKKS(ad)R_;_S(ad)RSAHAVK_	3269
O75319	RNA/RNP complex-1-interacting phosphatase (EC 3.1.3.-) (Dual specificity protein phosphatase 11) (Phosphatase that interacts with RNA/RNP complex 1)	DUSP11	S	65	QWHHPRSGWGRRRDFSGRSSAKKKGGNHIPE	1	110519000	6.14e-09	121.5	102.37	0.60637									1134600	1478600	757110	959060	7528000	4474000	10871000	4798500		1421800					150590		7856900	2924800	7576200	7476700	10207000	11614730	14884800	14243260	161350				_DFS(ad)GRSSAK_;_RRDFS(ad)GR_	1905
Q92922	SWI/SNF complex subunit SMARCC1 (BRG1-associated factor 155) (BAF155) (SWI/SNF complex 155 kDa subunit) (SWI/SNF-related matrix-associated actin-dependent regulator of chromatin subfamily C member 1)	SMARCC1	S	343	SPSPPPPTPTESRKKSGKKGQASLYGKRRSQ	0.999972	109866740	2.8e-48	188.96	166.6	0.032785									3076500	3597400	1259200	1236700	3207900	2813000	9288160	11934200	1972000	1978200	4860600	3404900			238910		4735800	2257600	7345500	8114200	6324200	8749800	11602200	8563300		1061300	1485500	759670	_S(ad)GKKGQASLYGK_	3215
P46013	Proliferation marker protein Ki-67 (Antigen identified by monoclonal antibody Ki-67) (Antigen KI-67) (Antigen Ki67)	MKI67	S	3041	PASKKQRVAPRARGKSSEPVVIMKRSLRTSA	0.988244	109568800	1.19e-40	178.15	142.12	1.0807									4501280	3469100	3710300	2312820	9160500	9330250	3621800	7145220	1532280	1838900	2082010	624800					1217580	1699750	5198930	8207580	10057430	9256050	16106770	8495450					_ARGKS(ad)SEPVVIM(ox)K_;_ARGKS(ad)SEPVVIM(ox)KR_;_ARGKS(ad)SEPVVIMK_;_ARGKS(ad)SEPVVIMKR_;_GKS(ad)SEPVVIM(ox)K_;_GKS(ad)SEPVVIM(ox)KR_;_GKS(ad)SEPVVIMKR_	2435
P38159	RNA-binding motif protein, X chromosome (Glycoprotein p43) (Heterogeneous nuclear ribonucleoprotein G) (hnRNP G) [Cleaved into: RNA-binding motif protein, X chromosome, N-terminally processed]	RBMX	S	175	PPPKRSAPSGPVRSSSGMGGRAPVSRGRDSY	0.998559	108511300	9.28e-33	159.18	159.18	-0.34029									483900				34546000	8199930	2602180	7039200	4831240	864970	2739300						471310	1009100	11303300	4586800	1976900	13361400	13206500	1086000			203270		_SAPSGPVRSSS(ad)GM(ox)GGR_;_SAPSGPVRSSS(ad)GM(ox)GGRAPVSR_;_SAPSGPVRSSS(ad)GMGGRAPVSR_;_SSS(ad)GM(ox)GGRAPVSR_;_SSS(ad)GMGGRAPVSR_	2398
O60814	Histone H2B type 1-K (H2B K) (HIRA-interacting protein 1)	HIST1H2BK	S	113	AVRLLLPGELAKHAVSEGTKAVTKYTSAK__	0.999271	107785110	2.01e-20	142.1	125.52	-0.078738	1819110	4499880	2168890	4126130	3014780	2103200	1440850	2083160	3872180	4194370	2761640	995390	3370700	5226550	2311000	1573670	4330490	4186440	3478400	3883340	2415450	2472760	2662260	3248110	1438210	1821650	4567090	3539860	1242440	1332050	1825620	6640090	3989380	4372700	2755460	2021810	_HAVS(ad)EGTK_;_HAVS(ad)EGTKAVTK_;_HAVS(ad)EGTKAVTKYTSAK_;_LLLPGELAKHAVS(ad)EGTK_	2061
Q4W5G0	Tigger transposable element-derived protein 2	TIGD2	S	70	YANSSDPTSGVSKRKSMKSSTYEELDRVMIE	0.994124	107784380	1.14e-101	241.32	228.09	-0.096182					318420		282890		1344600	4040100	2536060	3908500	9000140	4335600		6219900	781040	1552140						324420	1862200	624070	3129000		14835100	15204200	19526000	17960000					_IINYANSSDPTSGVSKRKS(ad)M(ox)K_;_IINYANSSDPTSGVSKRKS(ad)MK_	2885
Q8N8U2	Chromodomain Y-like protein 2 (CDY-like 2)	CDYL2	S	99	PSVEKLSHRPSDPGKSKGTSHKRKRINPPLA	0.999094	107297100	2.39e-06	90.793	65.828	-0.10397										1809290	1055900		13701200	5972800	4371200	15481000	1580380	1466400	2566800	682130						685810	13072590	3366500	10175500	6053100	16200500	9056000					_LSHRPSDPGKS(ad)K_;_LSHRPSDPGKS(ad)KGTSHK_	1462
Q9NR30	Nucleolar RNA helicase 2 (EC 3.6.4.13) (DEAD box protein 21) (Gu-alpha) (Nucleolar RNA helicase Gu) (Nucleolar RNA helicase II) (RH II/Gu)	DDX21	S	94	KKEEPSQNDISPKTKSLRKKKEPIEKKVVSS	0.978873	107230000	3.33e-19	141.08	118.23	0.23505											2081400				9544400	4620200			1852200	1050900					2922000		4784900	41970000		23916000		14488000					_S(ad)LRKKKEPIEK_	3432
Q9H582	Zinc finger protein 644 (Zinc finger motif enhancer-binding protein 2) (Zep-2)	ZNF644	S	583	KKTFMKDSVVGSSKKSATYICKMCPFTTSAK	0.993942	107091590	1.35e-118	262.36	258.9	-0.28599										911180	576260	2189130	7457900	1274900		4208000		821970	668110						579100	1599360	1346600		3965400	5890600	31203700	43026700	1372680				_DSVVGSSKKS(ad)ATYIC(ca)K_;_TFM(ox)KDSVVGSSKKS(ad)ATYIC(ca)K_	1419
Q8IXK0	Polyhomeotic-like protein 2 (hPH2) (Early development regulatory protein 2)	PHC2	S	685	NVGCTKRVGLFHSDRSKLQKAGAATHNRRRA	0.99916	107030820	1.32e-77	227.57	214.15	-0.049799						210890			693800	2912600	759430	1203200	5431030	1678650	1088300	1354200			249650						462240	1818710	3265000	3448770	15545150	19913500	23517700	23478000					_RVGLFHSDRS(ad)KLQK_;_VGLFHSDRS(ad)KLQK_	3061
Q14669-3	E3 ubiquitin-protein ligase TRIP12 (EC 2.3.2.26) (E3 ubiquitin-protein ligase for Arf) (ULF) (HECT-type E3 ubiquitin transferase TRIP12) (Thyroid receptor-interacting protein 12) (TR-interacting protein 12) (TRIP-12)	TRIP12	S	34	NTAGAQPQDDSIGGRSHLGQAKHKGYSPPES	0.918565	106572210	2.16e-120	254.58	245.55	0.1178									1855510	1083000	1538250	1033880	15602800	13639900	13883110	5733500	838920	1502300	1481600	1304900					1872100	486360	1671100	5128100	7840500	13081560	16518000	108650	368170				_NTAGAQPQDDSIGGRS(ad)HLGQAK_;_SQRNTAGAQPQDDSIGGRS(ad)HLGQAK_	2793
Q9BQG0	Myb-binding protein 1A	MYBBP1A	S	1314	KARLSLVIRSPSLLQSGAKKKAQVRKAGKP_	1	106316200	4.57e-24	150.05	137.86	0.0038577									4335200	2068840	1386390	2950070	4936020	1269930	4796390	5338980	328130	564300	737700	747150					7506360	4424760	7875290	12014050	3659780	10318700	14229250	15999800				829110	_LSLVIRSPSLLQS(ad)GAK_;_LSLVIRSPSLLQS(ad)GAKK_;_SPSLLQS(ad)GAKK_;_SPSLLQS(ad)GAKKK_;_SPSLLQS(ad)GAKKKAQVR_	3309
Q96EU6	Ribosomal RNA processing protein 36 homolog	RRP36	S	240	KFKELKRSKKLENFLSRKRRRNAGKDRRHLP	1	105484600	8.01e-19	146.11	125.52	0.12763									1223200	1933070	703110	760810	10022660	5575050	2091140	6803510	1386570	2153960	4643230	3107850					565730		5400470	1656250	10477230	11904450	15736300	17520600	844660		771320	203430	_KLENFLS(ad)R_;_KLENFLS(ad)RK_;_KLENFLS(ad)RKR_;_SKKLENFLS(ad)R_;_SKKLENFLS(ad)RK_	3224
Q96KM6	Zinc finger protein 512B	ZNF512B	S	887	RDKGARGSTGRKVGVSKAPEK__________	0.999533	104890470	5.72e-24	146.96	137.01	-0.024575									590690	2120430	644580	594740	6576900	7910400	6541900	8662800	1646000	2053500	1851700	2472800					2359600		3495400	2095800	7158500	15057500	21144300	11503700	213070	196160			_GSTGRKVGVS(ad)KAPEK_;_KVGVS(ad)KAPEK_	3238
Q9H7N4	Splicing factor, arginine/serine-rich 19 (SR-related C-terminal domain-associated factor 1) (SR-related and CTD-associated factor 1) (SR-related-CTD-associated factor) (SCAF) (Serine arginine-rich pre-mRNA splicing factor SR-A1) (SR-A1)	SCAF1	S	929	TKGKTKPSKTRKKVRSGGGSGGSGGQVSLKK	0.992787	104833730	6.07e-56	188.47	179.2	0.64625								228250	2288340	3441100	1883280	2261340	5847700	4094400	6132900	7761400	1118980	1994970	990310			463650	638540	150310	6737100	5159600	15487900	2454900	6100200	11469300	17712700	416560					_S(ad)GGGSGGSGGQVSLKK_;_VRS(ad)GGGSGGSGGQVSLKK_	3394
Q8IX12	Cell division cycle and apoptosis regulator protein 1 (Cell cycle and apoptosis regulatory protein 1) (CARP-1) (Death inducer with SAP domain)	CCAR1	S	806	LSLPEKEDKKEKDKKSKKDERKDKKEERDDE	0.996949	104768650	0.0123724	51.445	25.328	0.66575	156960		129690		265580		286670	144470	5861400	4714900	2742500		5359600	4879300	5556000	11749000			16260000			222030	213000			1272700	13588000	5900900	2972300		7283500	4385000			10825150		_KEKDKKS(ad)K_	1471
Q9UIS9	Methyl-CpG-binding domain protein 1 (CXXC-type zinc finger protein 3) (Methyl-CpG-binding protein MBD1) (Protein containing methyl-CpG-binding domain 1)	MBD1	S	24	PALGPGWKRREVFRKSGATCGRSDTYYQSPT	0.999235	104316830	1.81e-37	176.78	150.95	0.31488									2629750	1144600	291720		9363480	6196470	5223670	6690700	2860530	1727210	3785130	3972200					4033040	1659570	6233260	13742500	6473850	10329700	15389500	2316200			253750		_EVFRKS(ad)GATC(ca)GR_;_S(ad)GATC(ca)GRSDTYYQSPTGDRIR_	1449
Q5T3I0	G patch domain-containing protein 4	GPATCH4	S	9	_______MNVTPEVKSRGMKFAEEQLLKHGW	0.997345	103821630	7.39e-51	191.79	176.01	0.47896									1625650	4556190	1860220	522480	5237190	6149870	7111240	7040300	1008260	1553520	1829560	1899260					2967610	2302110	4314030	5048270	11348100	9186980	13637000	13558800		174840	548640	341510	_(ac)M(ox)NVTPEVKS(ad)R_;_(ac)M(ox)NVTPEVKS(ad)RGM(ox)K_;_(ac)MNVTPEVKS(ad)R_;_(ac)MNVTPEVKS(ad)RGM(ox)K_;_(ac)MNVTPEVKS(ad)RGMK_	2927
Q7L1Q6	Basic leucine zipper and W2 domain-containing protein 1 (Protein Orf)	BZW1	S	12	____MNNQKQQKPTLSGQRFKTRKRDEKERF	0.999965	103694950	2.91e-18	126.71	103.41	1.4351					568250		510160	475350	3117850	11057770	4777830	3232810	6654000	2229700	4260000	6380480	2383900	1941000	1436200	2066300		1391720	572100	288040	4934230	1998560	10054200	6719100	6822600	6432400	5815400	5700100	511450	892760	470690		_(ac)M(ox)NNQKQQKPTLS(ad)GQR_;_(ac)M(ox)NNQKQQKPTLS(ad)GQRFK_;_(ac)MNNQKQQKPTLS(ad)GQR_;_QQKPTLS(ad)GQR_;_QQKPTLS(ad)GQRFK_	2994
Q14676	Mediator of DNA damage checkpoint protein 1 (Nuclear factor with BRCT domains 1)	MDC1	S	1686	TPEAIAQGGQSKTLRSSTVRAMPVPTTPEFQ	0.996107	103589110	5.22e-06	93.701	65.929	0.40062					391920	216760	114700	265820	4937110	4470800		4153970	2198220	9885940	8715210	5845900		361500	548980						4270900	3361410	4247300	9899900	9449700		27404700	1934000	543610	370760			_TLRS(ad)STVR_	2804
Q9Y3E1	Hepatoma-derived growth factor-related protein 3 (HRP-3) (Hepatoma-derived growth factor 2) (HDGF-2)	HDGFL3	S	149	KGKRKNEKAGSKRKKSYTSKKSSKQSRKSPG	0.997623	103172080	0.000189328	87.696	53.775	-0.75183													6514300		11946000	53705300	1943300	10069000							2074600	923680		11743000	1229900		3023000						_KKS(ad)YTSK_	1349
P46013	Proliferation marker protein Ki-67 (Antigen identified by monoclonal antibody Ki-67) (Antigen KI-67) (Antigen Ki67)	MKI67	S	609	QRRRSCKTAPASSSKSQTEVPKRGGRKSGNL	0.987974	102651950	2.7e-18	136.34	129.69	0.77322									599120	1278100	694930	328220	9270900	4363800	2297300	10905100	2380700		1187400	2111700					2783830	1639300	1604800	3576100	16103100	1893900	17846100	20585000	549420	653130			_SC(ca)KTAPASSSKS(ad)QTEVPK_;_TAPASSSKS(ad)QTEVPKRGGRK_	2454
P49759	Dual specificity protein kinase CLK1 (EC 2.7.12.1) (CDC-like kinase 1)	CLK1	S	115	HSSKSSGRSGRSSYKSKHRIHHSTSHRRSHG	0.989289	102101600	7.32e-07	105.52	85.962	-0.23766												429000	12555000		3907000	11165000	9135700		6130800						5858300			18967000	11146000	10693000		6305500	2295700	3513600			_SSYKS(ad)KHR_	1382
P26358	DNA (cytosine-5)-methyltransferase 1 (Dnmt1) (EC 2.1.1.37) (CXXC-type zinc finger protein 9) (DNA methyltransferase HsaI) (DNA MTase HsaI) (M.HsaI) (MCMT)	DNMT1	S	143	PPKPLSKPRTPRRSKSDGEAKPEPSPSPRIT	0.989302	101709630	1.73e-43	179.65	167.52	-0.042921									4095200	5881600			6183100	4799700	12416000	14135200	1680000	2454200	4399800	3456800					1370300	637380	8634830	2661700	4129500	7537100	7005800	7445300	632650	614370	1539100		_RSKS(ad)DGEAKPEPSPSPR_;_SKS(ad)DGEAKPEPSPSPR_	1989
Q9Y2X9	Zinc finger protein 281 (GC-box-binding zinc finger protein 1) (Transcription factor ZBP-99) (Zinc finger DNA-binding protein 99)	ZNF281	S	841	YQIENFAQAFGSQFKSGSRVPMTFITNSNGE	0.999568	101368270	1.65e-158	288.16	272.61	0.23843													4765000		5161300	2368400	2306000	2862600							9238800		8530800	14484000	6494200	10834000	10127000	20286000	942570	1089800		1877800	_TTYQIENFAQAFGSQFKS(ad)GSR_	3564
P19338	Nucleolin (Protein C23)	NCL	S	479	TGEKGQNQDYRGGKNSTWSGESKTLVLSNLS	0.998528	101146900	7.55e-225	327.53	318.64	-0.38337									544200			531940	7135800	3655400	630080	7803100	4188100	3955700	7053420	4902790					646320	339480	1279100		15507700	7304700	18672000	16181800		484200	331070		_GGKNS(ad)TWSGESK_;_GQNQDYRGGKNS(ad)TWSGESK_;_SISLYYTGEKGQNQDYRGGKNS(ad)TWSGESK_	2283
Q8TD94	Krueppel-like factor 14 (Basic transcription element-binding protein 5) (BTE-binding protein 5) (Transcription factor BTEB5)	KLF14	S	209	RHQCPFPGCTKAYYKSSHLKSHQRTHTGERP	0.999279	100971760	3.74e-19	148.94	133.57	-0.43077					348190		271770		3589500	2639200	2500500	1360800	7970000	6708710	3155080	11536800	3736200	3360500	7328310	5971770		149670			957890	724410	7342600	6154100	4508400	4760260	7474600	1490160	1907510	2007700	1956010	1061120	_AYYKS(ad)SHLK_	3335
P51858	Hepatoma-derived growth factor (HDGF) (High mobility group protein 1-like 2) (HMG-1L2)	HDGF	S	2	______________MSRSNRQKEYKCGDLVF	0.9978	100772540	0	380.61	367.19	-0.32182						1984930				5738100	2404800	3888700	2931300	1686700		983320	647860	881710			957320			1074100	1185100		3082900		25327000	19993100	28005600						_(ac)S(ad)RSNRQKEYKC(ca)GDLVFAK_	2508
P35251	Replication factor C subunit 1 (Activator 1 140 kDa subunit) (A1 140 kDa subunit) (Activator 1 large subunit) (Activator 1 subunit 1) (DNA-binding protein PO-GA) (Replication factor C 140 kDa subunit) (RF-C 140 kDa subunit) (RFC140) (Replication factor C large subunit)	RFC1	S	526	VQGKRKISPSKKESESKKSRPTSKRDSLAKT	0.999456	100708570	4.39e-48	188.96	160.68	0.29006									2260470	8577890	2009960	531000	8208700	7488500	12484000	12799400	1807700	1905800	3930600	2728600					1932790	1151500	7105830	2914510	6588700	7416200	5429900	3111800	324720				_ISPSKKESES(ad)K_;_ISPSKKESES(ad)KK_;_RKISPSKKESES(ad)KK_	2340
Q02880-2	DNA topoisomerase 2-beta (EC 5.6.2.3) (DNA topoisomerase II, beta isozyme)	TOP2B	S	4	____________MAKSGGCGAGAGVGGGNGA	1	99772760	1.27e-145	278.93	272.97	-0.063312									2682120	1015970	1108150	3984700	2261040	1803210	4431600	8520900	1322500	1386500	5652100	3331310		177300			1037060	341940	1686100	4405150	14005000	5317400	12990500	20730700	466410		1115100		_(ac)AKS(ad)GGC(ca)GAGAGVGGGNGALTWVNNAAK_;_(ac)AKS(ad)GGC(ca)GAGAGVGGGNGALTWVNNAAKKEESETANKNDSSK_;_S(ad)GGC(ca)GAGAGVGGGNGALTWVNNAAK_;_S(ad)GGC(ca)GAGAGVGGGNGALTWVNNAAKKEESETANKNDSSK_;_S(ad)GGC(ca)GAGAGVGGGNGALTWVNNAAKKEESETANKNDSSKK_	2650
Q96CT7	Coiled-coil domain-containing protein 124	CCDC124	S	12	____MPKKFQGENTKSAAARARRAEAKAAAD	0.999537	99306550	1.6e-67	237.46	215.1	0.038668							391030		9285520	16166960	6320900	3893510	3544490	1822900	3367730	1786700	459140	1086700				126460	698860		5058710	6881430	4503620	4332670	772610	3424400	12944600	12437610					_FQGENTKS(ad)AAARAR_;_KFQGENTKS(ad)AAAR_;_PKKFQGENTKS(ad)AAAR_;_PKKFQGENTKS(ad)AAARAR_	2006
P07305	Histone H1.0 (Histone H1') (Histone H1(0)) [Cleaved into: Histone H1.0, N-terminally processed]	H1F0	T	6	__________MTENSTSAPAAKPKRAKASKK	0.938219	98447700	1.13e-69	212.03	206.9	0.32785																																	4685700			93762000	_TENST(ad)SAPAAKPK_	3676
Q9BXK1	Krueppel-like factor 16 (Basic transcription element-binding protein 4) (BTE-binding protein 4) (Novel Sp1-like zinc finger transcription factor 2) (Transcription factor BTEB4) (Transcription factor NSLP2)	KLF16	S	146	FPDCAKAYYKSSHLKSHLRTHTGERPFACDW	0.99921	96965770	1.26e-13	138.08	115.75	-0.23932													8569600	6494000	5579100	5578000	10083800	10079000	21980000	18069100							6328700		779710	973440			510780	444140	1496400		_SSHLKS(ad)HLR_	3336
P46013	Proliferation marker protein Ki-67 (Antigen identified by monoclonal antibody Ki-67) (Antigen KI-67) (Antigen Ki67)	MKI67	S	2983	VEPVGDVVSTRDPVKSQSKSNTSLPPLPFKR	0.985197	96794230	1.65e-57	202.33	193.31	0.46497									1628300	2963500	1513100	3587920	1548400	1567800		27441000	3361900	749570	1646400	2556900					1558700	1270250	24841500		4293500	468340	12187400	1023820	231830		2354100		_VEPVGDVVSTRDPVKS(ad)QSK_;_VLRAPKVEPVGDVVSTRDPVKS(ad)QSK_	2433
Q01780	Exosome component 10 (EC 3.1.13.-) (Autoantigen PM/Scl 2) (P100 polymyositis-scleroderma overlap syndrome-associated autoantigen) (Polymyositis/scleroderma autoantigen 100 kDa) (PM/Scl-100) (Polymyositis/scleroderma autoantigen 2)	EXOSC10	S	834	DYSQSDFKAFAGNSKSKVSSQFDPNKQTPSG	0.991771	96780480	5.18e-238	344.06	333.64	-0.4911									3712600	4386900	2585400	3747400	5660500		11767400	1906200	2216800			550010					7380300	994110	19561500	893880	10535300	724880	17477000	1055700	1624600				_AFAGNSKS(ad)KVSSQFDPNK_;_AFAGNSKS(ad)KVSSQFDPNKQTPSGKK_;_S(ad)KVSSQFDPNKQTPSGKK_	2614
P51608	Methyl-CpG-binding protein 2 (MeCp-2 protein) (MeCp2)	MECP2	S	194	PKAPGTGRGRGRPKGSGTTRPKAATSEGVQV	0.999985	96689600	1.58e-10	123.63	108.84	-0.31027									2731700	6832000	2995200	1449100	8776500	4889100	15375000	3916500		3481100	2273200						4421300	1164800	11194000			8659000	7878900	9316700	1335500				_GRPKGS(ad)GTTRPK_	2505
Q8WWQ0	PH-interacting protein (PHIP) (DDB1- and CUL4-associated factor 14) (IRS-1 PH domain-binding protein) (WD repeat-containing protein 11)	PHIP	S	1591	KENMEKEKPVKRKMKSSVLPKASTLSKSSAV	0.992942	96545770	1.21e-40	177.81	169.05	-1.8048									3052820	6712510	3635730	1431020	7581200	7114600	10654400	7191900	3357890	855140	1326900	1795150					1576900	1397690	9746990	1681500	3352600	3838160	6118000	13530200	436650			157820	_KM(ox)KS(ad)SVLPK_;_M(ox)KS(ad)SVLPK_;_M(ox)KS(ad)SVLPKASTLSK_;_MKS(ad)SVLPKASTLSK_	3182
Q05639	Elongation factor 1-alpha 2 (EF-1-alpha-2) (Eukaryotic elongation factor 1 A-2) (eEF1A-2) (Statin-S1)	EEF1A2	S	454	KNVEKKSGGAGKVTKSAQKAQKAGK______	0.999966	95923270	3.07e-40	183.08	161.31	0.48617	525630	1234500	1100000	574110	4468350	1264210	4063160	1125700	6231700	9145150	3495400	3926260			16362000	6980990	939450		1980400	1284100	1326700	1830270	2763720		6951140	3392900	4613400	2327300			8016730						_KSGGAGKVTKS(ad)AQK_;_SGGAGKVTKS(ad)AQK_	2670
P09874	Poly [ADP-ribose] polymerase 1 (PARP-1) (EC 2.4.2.30) (ADP-ribosyltransferase diphtheria toxin-like 1) (ARTD1) (DNA ADP-ribosyltransferase PARP1) (EC 2.4.2.-) (NAD(+) ADP-ribosyltransferase 1) (ADPRT 1) (Poly[ADP-ribose] synthase 1) (Protein poly-ADP-ribosyltransferase PARP1) (EC 2.4.2.-)	PARP1	S	224	KGDEVDGVDEVAKKKSKKEKDKDSKLEKALK	0.994192	95821200	2.98e-58	171.78	163.95	-0.10057												1684700	657990	913210	1795400	12077800		6090700	30292200	12672200					1698020	1673520	3496100	1416900	2633400		6195320	4639200	850040		5024900	2009600	_RKGDEVDGVDEVAKKKS(ad)KK_;_S(ad)KKEKDKDSKLEK_	2187
Q86WJ1	Chromodomain-helicase-DNA-binding protein 1-like (EC 3.6.4.12) (Amplified in liver cancer protein 1)	CHD1L	S	888	YYFPRSKSAVLHSQSSSSSSRQLVP______	0.9906	95756740	1.92e-69	212.11	196.95	0.29032					882050		1913200	832510			2520300		7634500	5601800		20746700			26685000					305650					5808400	9015900			8352300	4754300	308240	395890	_SAVLHSQSS(ad)SSSSRQLVP_;_SKSAVLHSQSS(ad)SSSSR_	3033
Q49AG3	Zinc finger BED domain-containing protein 5 (Transposon-derived Buster1 transposase-like protein)	ZBED5	S	83	LQSEDKQLQPSVSKKSEGELSRVKFISNSNK	0.999249	95553800	1.46e-83	225.32	193.68	0.34435										300690	471550		3417200	2704590	5906900	1996500			1337600	1267800					1524220		3209410	4494740	8569600	21585800	16000200	21726600			1040400		_QLQPSVSKKS(ad)EGELSR_;_QLQPSVSKKS(ad)EGELSRVK_	1739
Q16630	Cleavage and polyadenylation specificity factor subunit 6 (Cleavage and polyadenylation specificity factor 68 kDa subunit) (CPSF 68 kDa subunit) (Cleavage factor Im complex 68 kDa subunit) (CFIm68) (Pre-mRNA cleavage factor Im 68 kDa subunit) (Protein HPBRII-4/7)	CPSF6	H	478	DDRCKVLISSLQDCLHGIESKSYGSGSRRER	0.999967	94839940	9.73e-33	159.18	147.04	-0.020486	238180	4036700	3685410	1762800	4598200	1474200	2435120	729390	4397280	3392890	3342300	977640	2586000	2657400	1454630	1134370	1961200	2687500	4544870	1613500	1166700	3436000	2672500	2783330	646620	2490800	6993600	3851900	2669700	1881900	3330000	1983100	3199840	3845100	1508070	2671200	_VLISSLQDC(ca)LH(ad)GIESK_	180
Q8NEY8	Periphilin-1 (CDC7 expression repressor) (CR) (Gastric cancer antigen Ga50)	PPHLN1	S	161	GSSVSSRSYSPERSKSYSFHQSQHRKSVRPG	0.995441	93538700	4.36e-36	172.8	162.43	0.25931										6602290			2745800	11142800	24004400		339060	356200	769340						1056300	294200	17236600	1775110	1970890	1591100	16878300	6776310					_S(ad)YSFHQSQHR_;_S(ad)YSFHQSQHRK_	1613
P82979	SAP domain-containing ribonucleoprotein (Cytokine-induced protein of 29 kDa) (Nuclear protein Hcc-1) (Proliferation-associated cytokine-inducible protein CIP29)	SARNP	S	130	SLESKKAARAARFGISSVPTKGLSSDNKPMV	0.999481	93147420	2.65e-37	175.74	158.6	-0.26378					545900	268060		328970	2469700	4640000	3648600	2442400	6047000	5586900		1270300	1199700	1488200	304500			584100			726090		4242800		11995000	10208000	13765000	20051000	792880	542320			_AARFGIS(ad)SVPTK_	1870
P09429	High mobility group protein B1 (High mobility group protein 1) (HMG-1)	HMGB1	S	53	FSEFSKKCSERWKTMSAKEKGKFEDMAKADK	0.999998	92962310	6.12e-09	119.68	102.91	-0.51381										640700	483150	535690	2844600	1647600	4056930	5532000	3923510	7295940	14257400	9820800					703820				1547100	491710	4966400		6356580	10299260	10988040	6571080	_KC(ca)SERWKTMS(ad)AK_;_WKTM(ox)S(ad)AK_;_WKTM(ox)S(ad)AKEK_;_WKTMS(ad)AK_	2173
Q86U86	Protein polybromo-1 (hPB1) (BRG1-associated factor 180) (BAF180) (Polybromo-1D)	PBRM1	S	645	DDDDMASPKLKLSRKSGISPKKSKYMTPMQQ	0.996212	92850380	6.4e-09	113.22	82.009	-0.31807					150640	161060			1159800	3474100	1914660	757020	9941900	5084800	2055200	10862600	2162370	1032700	1261900	820140		199350	255740		1763270	2124400	6282700	1085000	8445100	9228300	9672000	12625200	330430				_LSRKS(ad)GISPK_;_LSRKS(ad)GISPKK_	1713
Q9NTW7	Zinc finger protein 64 (Zfp-64) (Zinc finger protein 338)	ZFP64	S	459	CEFCDVRCTMKANLKSHIRIKHTFKCLHCAF	0.999635	92341320	2.29e-20	153.08	59.905	-0.59485										1175000		1030400	3258200	4489600	2316500		1926500	1667000	5110100	3282500					2496900	1226800	7938900	12061000	10070000	12479000	18307000	1552100		986500	967320		_ANLKS(ad)HIR_	3457
P52294	Importin subunit alpha-5 (Karyopherin subunit alpha-1) (Nucleoprotein interactor 1) (NPI-1) (RAG cohort protein 2) (SRP1-beta) [Cleaved into: Importin subunit alpha-5, N-terminally processed]	KPNA1	S	13	___MTTPGKENFRLKSYKNKSLNPDEMRRRR	0.996732	92120520	3.74e-116	255.45	248.04	-0.047586		769270		758610	576600	1357310		439810	2346300	8322400	6498900	6059590	4870600	11462600	509800	7776400	4271500	3691940	3229100	4792000		340520		607160	1884170	1265670	6104900	1295600	2826600	2894330	4746470	2422370					_(ac)TTPGKENFRLKS(ad)YKNK_;_LKS(ad)YKNK_	1628
Q01831	DNA repair protein complementing XP-C cells (Xeroderma pigmentosum group C-complementing protein) (p125)	XPC	S	46	EEEEDAFEDEKPPKKSLLSKVSQGKRKRGCS	1	91116310	2.79e-48	202.56	171.08	0.34498									3928750	4344000	3369760	2951470	5461510	4147680	4255770	1870300	186750					175680	157240		3107050	3466080	11369780	2753590	7303610	8980590	11073800	12212900					_S(ad)LLSKVSQGK_;_S(ad)LLSKVSQGKR_	2626
P17026	Zinc finger protein 22 (Zinc finger protein KOX15) (Zinc finger protein Krox-26)	ZNF22	S	11	_____MRLAKPKAGISRSSSQGKAYENKRKT	1	89936690	7.98e-38	182.92	182.92	0.10271									2284310	2140720	1236410		12189000	5560400	287730	8708400	2749610	3287850	664710	812620					1713820	871040	660680		10479900	9054400	11011700	14321700	1164930	582570		154190	_AGIS(ad)RSSSQGK_;_LAKPKAGIS(ad)R_;_LAKPKAGIS(ad)RSSSQGK_;_M(ox)RLAKPKAGIS(ad)R_	2250
Q9ULI0	ATPase family AAA domain-containing protein 2B	ATAD2B	S	7	_________MVNTRKSSLRLLGSKSPGPGPG	0.994697	89844730	1.39e-19	152.54	152.54	-0.27216									415630	4286450		1087200	26609300	5308400	3149230	6087800	5096000	2756310	974260	1275350					953290	1613600	1322000	420340	4749400	8584200	4857300	9996400		302270			_(ac)M(ox)VNTRKS(ad)SLR_;_(ac)MVNTRKS(ad)SLR_;_VNTRKS(ad)SLR_	3534
P35251	Replication factor C subunit 1 (Activator 1 140 kDa subunit) (A1 140 kDa subunit) (Activator 1 large subunit) (Activator 1 subunit 1) (DNA-binding protein PO-GA) (Replication factor C 140 kDa subunit) (RF-C 140 kDa subunit) (RFC140) (Replication factor C large subunit)	RFC1	S	177	PTSVLDYFGTGSVQRSNKKMVASKRKELSQN	0.987862	89703190	3.78e-36	156.73	148.54	0.16636									7306600	11477700	3014600	7194700	5468700	2335700	4513800	2432300	1068000	559850	699740	1022100					6020000	2653200	15897100	4889400	2307700	2683100	2483800	5675100					_LTPTSVLDYFGTGSVQRS(ad)NKK_;_NKPLSPIKLTPTSVLDYFGTGSVQRS(ad)NK_	2363
P09874	Poly [ADP-ribose] polymerase 1 (PARP-1) (EC 2.4.2.30) (ADP-ribosyltransferase diphtheria toxin-like 1) (ARTD1) (DNA ADP-ribosyltransferase PARP1) (EC 2.4.2.-) (NAD(+) ADP-ribosyltransferase 1) (ADPRT 1) (Poly[ADP-ribose] synthase 1) (Protein poly-ADP-ribosyltransferase PARP1) (EC 2.4.2.-)	PARP1	S	343	PNRKEWVTPKEFREISYLKKLKVKKQDRIFP	0.997797	89376247	5.12e-19	146.11	124.33	-0.015063									1260110	2185440	1865590	601530	5063397	5712110	4500850	7515130	4902150	3877710	8201160	9186630					1131710	868810	4686160	2209040	5432060	5607560	8613360	3067500	871670	809510	997400	209660	_EFREIS(ad)YLK_;_EFREIS(ad)YLKK_;_EIS(ad)YLKK_	2182
Q15651	High mobility group nucleosome-binding domain-containing protein 3 (Thyroid receptor-interacting protein 7) (TR-interacting protein 7) (TRIP-7)	HMGN3	S	47	AKPAPPKPEPKPRKTSAKKEPGAKISRGAKG	0.994947	89226450	6.79e-28	170.89	126.64	-0.070771										1225900	737320	368630		5305000	16573000	26313000	2352300	11722000	18328000									3731900							2569400		_KTS(ad)AKKEPGAK_	1416
O75717	WD repeat and HMG-box DNA-binding protein 1 (Acidic nucleoplasmic DNA-binding protein 1) (And-1)	WDHD1	S	946	RSTNILDNMGKSSKKSTALSRTTNNEKSPII	0.99496	89144840	1.56e-08	112.89	105.6	0.87191		247610	396140		998450		1351300		8220100	9194900	6324900	2953800	5426900	4109400	3787100	10012000	2037500	2478100	4751400	3555300		515630	346500			1385400	8557600	5291900	3977500			2498300			727110		_SSKKS(ad)TALSR_	2096
Q5FWF5	N-acetyltransferase ESCO1 (EC 2.3.1.-) (CTF7 homolog 1) (Establishment factor-like protein 1) (EFO1) (EFO1p) (hEFO1) (Establishment of cohesion 1 homolog 1) (ECO1 homolog 1) (ESO1 homolog 1)	ESCO1	S	47	QKNLAKKSGPKETIKSQAKSSSESKINQPEL	0.991051	89033340	1.55e-14	126.12	91.081	-0.35151									2130710	4400090	224900		1508800	10555720	439550	8819400		12215800	888350	2467000						1739600	4578400	2147220	883900	976390	20821060	14236450					_KSGPKETIKS(ad)QAK_;_SGPKETIKS(ad)QAK_	2901
P06748	Nucleophosmin (NPM) (Nucleolar phosphoprotein B23) (Nucleolar protein NO38) (Numatrin)	NPM1	S	222	SNQNGKDSKPSSTPRSKGQESFKKQEKTPKT	0.998864	88606840	1.16e-20	150.06	140.14	0.61521	288250	1126700	314030	338490		229410		173510	991340	6987200			3179100	7523100			5206400	5411200							969280	1653200	1897300	2933000	19541000	10497600	7874400	11215000		257330			_DSKPSSTPRS(ad)K_;_DSKPSSTPRS(ad)KGQESFKK_;_DSKPSSTPRS(ad)KGQESFKKQEK_	2145
P35251	Replication factor C subunit 1 (Activator 1 140 kDa subunit) (A1 140 kDa subunit) (Activator 1 large subunit) (Activator 1 subunit 1) (DNA-binding protein PO-GA) (Replication factor C 140 kDa subunit) (RF-C 140 kDa subunit) (RFC140) (Replication factor C large subunit)	RFC1	S	329	KASSKLAIMKRKEESSYKEIEPVASKRKENA	0.99543	88579790	6.26e-70	218.16	205.94	0.45272									1010300	3614000	1629340	979330	8563000	8568200	16110200	4960000		1059600	2923200	4366100					1317900	280790	3621900	1899390	3787000	3258700	12573100	3785300	317210	678590	2492400	784240	_RKEESS(ad)YKEIEPVASK_	2353
Q92522	Histone H1x	H1FX	S	154	PTAHKAKKAAPGAAGSRRADKKPARGQKPEQ	1	87264260	4.65e-28	158.3	141.28	0.63786									647180	1060170	309670	587930	3192000	2819900	10706100	10448500	2781080	3212300	2180100	3300250					2497000	348810	5999250	9199800	10034560	3547800	7973900	3576700		837790	743370	1260100	_AAPGAAGS(ad)RR_;_AKKAAPGAAGS(ad)R_;_KAAPGAAGS(ad)R_;_KAAPGAAGS(ad)RR_	3202
P21291	Cysteine and glycine-rich protein 1 (Cysteine-rich protein 1) (CRP) (CRP1) (Epididymis luminal protein 141) (HEL-141)	CSRP1	S	138	SQAVYAAEKVIGAGKSWHKACFRCAKCGKGL	0.999582	86572160	1.76e-26	157.75	146.37	0.30544									1384600	1810250	1112000	1183500	4187880	2622730	5690500	8294500	4493350	3202260	11658200	5911200				231980	1453100	915330	4603900	1930100	4668900	3517800	8596560	5790300	857570	933910	862350	659390	_VIGAGKS(ad)WHK_	1750
Q86VM9	Zinc finger CCCH domain-containing protein 18 (Nuclear protein NHN1)	ZC3H18	S	919	SVPGKASDPGAASTKSGKASTLSRREELLKQ	0.999665	86472040	8.62e-68	200.29	200.29	-0.063526					160120				2139860	2486440	322960	945870	3612400	3273100	5106400	6802200	267530	274750	808480	850630					2327790	1152710	5147600	5644900	6653600	7157600	17286300	14050800					_ASDPGAASTKS(ad)GK_;_ASDPGAASTKS(ad)GKASTLSR_;_ASDPGAASTKS(ad)GKASTLSRREELLK_	1698
Q9NWH9	SAFB-like transcription modulator (Modulator of estrogen-induced transcription)	SLTM	S	1021	RIVQISGNSMPRGSGSGFKPFKGGPPRRF__	0.999893	86128710	4.79e-84	232.17	224.76	0.26751									1593490	2514630	1127640	2166920	18389070	2913100	1705100	4932050	573650	470010	1544300	2639340					3146800	1324690	3784820	2813400	5532600		11144100	17813000					_GSGS(ad)GFKPFKGGPPR_;_GSGS(ad)GFKPFKGGPPRRF_	1935
Q14739	Delta(14)-sterol reductase (Delta-14-SR) (EC 1.3.1.70) (3-beta-hydroxysterol Delta (14)-reductase) (C-14 sterol reductase) (C14SR) (Integral nuclear envelope inner membrane protein) (LMN2R) (Lamin-B receptor) (Sterol C14-reductase)	LBR	S	93	SRSRSRSRSPGRPPKSARRSASASHQADIKE	0.998558	86014940	4.59e-06	93.839	76.699	0.033756									579420				9671000		9298400	10784000			8627500	19427800							16140000	4419200			4539500	1267900			541660	718560	_SPGRPPKS(ad)AR_;_SPGRPPKS(ad)ARR_	1654
Q9UKM9	RNA-binding protein Raly (Autoantigen p542) (Heterogeneous nuclear ribonucleoprotein C-like 2) (hnRNP core protein C-like 2) (hnRNP associated with lethal yellow protein homolog)	RALY	S	2	______________MSLKLQASNVTNKNDPK	0.998049	85728110	1.48e-46	174.19	159.77	0.14201									3113600	2015050	2181890	1324620	5752000	5058900	1896390	6985700	693370	611520	332220	668480					5933380	3107730	2921400	2376800	6576200		22365800	11559000	254060				_(ac)S(ad)LKLQASNVTNKNDPK_;_(ac)S(ad)LKLQASNVTNKNDPKSINSR_	2910
Q13428	Treacle protein (Treacher Collins syndrome protein)	TCOF1	S	571	SDGEVPTAVAPAQEKSLGNILQAKPTSSPAK	1	85570000	6.26e-59	199.01	183.2	-0.1306									1355310	4398700	2166660	1290900	8860800	9410000	7888400	10108400	7185830	2893800	1585650	3576830					568010	980370	1494890	790210	7014800	5728430	7401700	870310					_S(ad)LGNILQAKPTSSPAK_;_S(ad)LGNILQAKPTSSPAKGPPQK_;_S(ad)LGNILQAKPTSSPAKGPPQKAGPVAVQVK_	2755
P26583	High mobility group protein B2 (High mobility group protein 2) (HMG-2)	HMGB2	S	115	SAFFLFCSEHRPKIKSEHPGLSIGDTAKKLG	0.997098	85313010	8.24e-129	275.35	247.21	0.32285										581180	347330	412540		3317060	681630		784180	8910850	22829500	15335400							7922380		4095670	4160000	4974110	770470	444140	657770	9088800		_IKS(ad)EHPGLSIGDTAK_;_IKS(ad)EHPGLSIGDTAKK_	2311
Q6PCB5	Round spermatid basic protein 1-like protein	RSBN1L	S	235	NEIKKENGEVKILLKSGKEKPKTNIEDLQIK	0.99966	85142530	2.35e-19	147.91	122.94	-0.22792									377020	3232910	1552000	1291070		556220	1259630										2615710	2671460	15563460	3685510	7889960	13973180	15225400	15249000					_ILLKS(ad)GKEKPK_;_S(ad)GKEKPKTNIEDLQIK_	2984
Q92833	Protein Jumonji (Jumonji/ARID domain-containing protein 2)	JARID2	S	399	AKTRKQVLSLGGASKSTGPAVNGLKVSGRLN	0.992772	84578420	6.83e-101	239.86	215.03	-1.1031									1236800	2741790	1103800	1632140	9584400	5912900	8791170	8708500	627590	1536960	216890	450710					1424020	1130150	3534890	2456470	1570760	8884260	9275600	13542950		215670			_KQVLSLGGASKS(ad)TGPAVNGLK_;_QVLSLGGASKS(ad)TGPAVNGLK_;_QVLSLGGASKS(ad)TGPAVNGLKVSGR_;_S(ad)TGPAVNGLKVSGR_	3213
P46013	Proliferation marker protein Ki-67 (Antigen identified by monoclonal antibody Ki-67) (Antigen KI-67) (Antigen Ki67)	MKI67	S	380	DLYTTGRRESVNLGKSEGFKAGDKTLTPRKL	0.999562	84487300	2.24e-99	242.79	229.36	0.20549									1581020	1725100	1099800	791410	7316110	4731130	8532820	8931700	1322170	1482200	2442350	2796270					4620900	889300	5232940	5019910	6301140	7624940	6672020	4543260			830810		_ESVNLGKS(ad)EGFK_;_ESVNLGKS(ad)EGFKAGDK_;_ESVNLGKS(ad)EGFKAGDKTLTPR_	2440
Q86U42	Polyadenylate-binding protein 2 (PABP-2) (Poly(A)-binding protein 2) (Nuclear poly(A)-binding protein 1) (Poly(A)-binding protein II) (PABII) (Polyadenylate-binding nuclear protein 1)	PABPN1	R	23	AAAAGAAGGRGSGPGRRRHLVPGAGGEAGEG	0.906033	84457000	2.92e-127	266.78	255.18	0.23572												33249000		12323000															38885000								_(ac)AAAAAAAAAAGAAGGRGSGPGR(ad)RR_	1241
Q07020	60S ribosomal protein L18 (Large ribosomal subunit protein eL18)	RPL18	S	183	RSKGRKFERARGRRASRGYKN__________	0.99961	84345927	1.51e-13	130.75	122.88	-0.31653					75917				1617900	2237800	1113200	1552260	5403520	3592490	2851200	3738400	973620	971680							1539700	833570		16516000	13193000	8771300	14553800	4031500	779070				_GRRAS(ad)RGYKN_;_RAS(ad)RGYKN_	1973
P07305	Histone H1.0 (Histone H1') (Histone H1(0)) [Cleaved into: Histone H1.0, N-terminally processed]	H1F0	S	98	QTKGVGASGSFRLAKSDEPKKSVAFKKTKKE	0.998506	83252310	1.67e-69	204.52	181.22	0.32372										274980			2684480	2901130	1937000	2205700	2359020	2500270	7747500	3058700					378110		1606800	538580	4028200	3828730	7751880	10234460	5570620	6493480	11742400	5410270	_GVGASGSFRLAKS(ad)DEPKK_;_LAKS(ad)DEPK_;_LAKS(ad)DEPKK_	2159
Q7LFL8	CXXC-type zinc finger protein 5 (CF5) (Putative MAPK-activating protein PM08) (Putative NF-kappa-B-activating protein 102) (Retinoid-inducible nuclear factor) (RINF)	CXXC5	S	62	ASVADDTPPPERRNKSGIISEPLNKSLRRSR	0.994026	82493930	1.49e-43	180.85	164.49	0.092444						229570		303680	1870700	4331640	2448900	1660200	4593030	886940	4543100	4688670	209850	2065470	2004700	1612900	239000				3717960	530470	3993450	4797400	6533260	7286090	9994580	11062000	190460		1813710	886200	_NKS(ad)GIISEPLNK_;_NKS(ad)GIISEPLNKSLRR_	1665
Q53GS9	U4/U6.U5 tri-snRNP-associated protein 2 (Inactive ubiquitin-specific peptidase 39) (SAD1 homolog) (U4/U6.U5 tri-snRNP-associated 65 kDa protein) (65K)	USP39	R	4	____________MSGRSKRESRGSTRGKRES	0.985318	82348140	5.69e-12	119.39	99.337	0.56056	1054300	2343700			1530000	325800	2593350			2530500	4701100										4893300	459650		959840		2395800	25558000	9970400	8748800	4435900	9847700						_(ac)SGR(ad)SKRESR_	985
P46013	Proliferation marker protein Ki-67 (Antigen identified by monoclonal antibody Ki-67) (Antigen KI-67) (Antigen Ki67)	MKI67	S	3055	KSSEPVVIMKRSLRTSAKRIEPAEELNSNDM	0.999937	81437360	1.24e-13	138.76	112.4	0.22957									2007100		2905200		9450600	10284000	9747700	6346600											8440400	9835400	9796900		11053000	1075500			494960		_RSLRTS(ad)AK_	2453
Q13901	Nuclear nucleic acid-binding protein C1D (hC1D)	C1D	S	127	GAASRFVKNALWEPKSKNASKVANKGKSKS_	0.998552	80787980	3.81e-70	205.95	191.52	0.39513									3028200	2748800	2353700	1158560	6074020	382270	2033630				202400						1098700		1893740	14393300	1045300	21458000	22475000	442360					_NALWEPKS(ad)K_;_NALWEPKS(ad)KNASK_;_NALWEPKS(ad)KNASKVANKGK_	1960
Q96T37	RNA-binding protein 15 (One-twenty two protein 1) (RNA-binding motif protein 15)	RBM15	S	103	TDSGGGSRRSLHLDKSSSRGGSREYDTGGGS	0.997932	80248870	3.58e-13	134.59	113.77	0.020984									1174000	1149600		445310	9869900	4982200	12862000	14236000	2060500								4968550	1347900	3293610	4165200	4175400	4512100	6421300	4585300					_SLHLDKS(ad)SSR_	3273
P19338	Nucleolin (Protein C23)	NCL	S	522	EKATFIKVPQNQNGKSKGYAFIEFASFEDAK	0.995169	79720400	2.25e-67	204.13	190.71	0.1394																		14630500	8271700	5803300									12502000	17796000		15819000	2199800	2698100			_ATFIKVPQNQNGKS(ad)K_	1900
Q9NWW7	Uncharacterized protein C2orf42	C2orf42	S	216	LGYLHTSFVQKVSGKSLPERRFFCSCQTLKS	0.998905	78290990	9.92e-10	123.11	88.417	-0.69902														558770	2926200		177980								2442300		1943130	18630000	15111000	13935000	19422500		1216200	1324800		603110	_VSGKS(ad)LPERR_	3472
P07305	Histone H1.0 (Histone H1') (Histone H1(0)) [Cleaved into: Histone H1.0, N-terminally processed]	H1F0	S	186	SKPKKAKPVKPKAKSSAKRAGKKK_______	0.99952	77233900	5.93e-21	150.06	119.85	0.29446																7231900													29098000			40904000					_AKPVKPKAKSS(ad)AK_	2156
Q96MU7	YTH domain-containing protein 1 (Splicing factor YT521) (YT521-B)	YTHDC1	S	672	DMRVDDFLRRTQAVVSGRRSRPRERDRERER	0.999261	77143970	4.34e-08	107.79	79.611	0.08437									1251800		1550400	1634670	5173600	5219700	5509540	3836600	1346900	1227700		2367100					2001700		2617200	2048500	8867270	9183090	10193300	13114900					_TQAVVS(ad)GRR_;_VDDFLRRTQAVVS(ad)GRR_	1981
Q86WJ1	Chromodomain-helicase-DNA-binding protein 1-like (EC 3.6.4.12) (Amplified in liver cancer protein 1)	CHD1L	H	884	PTYIYYFPRSKSAVLHSQSSSSSSRQLVP__	0.906172	76317360	1.35e-83	222.45	208.6	0.20472	291110	432810	700590	466260								19070200			550830					966460							4849900		38504000	9323400				1161800			_SAVLH(ad)SQSSSSSSRQLVP_;_SKSAVLH(ad)SQSSSSSSRQLVP_	202
Q9BY77	Polymerase delta-interacting protein 3 (46 kDa DNA polymerase delta interaction protein) (p46) (S6K1 Aly/REF-like target) (SKAR)	POLDIP3	S	63	ATFQQRFDARQKIGLSDARLKLGVKDAREKL	0.999468	75857120	2.78e-19	141.08	120.5	0.30332									125370	588740	679680		6797400	8238000	4937660	9506750	4743550	5013010	6361090	5752760							1473800	1495550	3529010	3687130	6342110	2436040	865360	1281480	954060	1048570	_FDARQKIGLS(ad)DAR_;_FDARQKIGLS(ad)DARLK_;_IGLS(ad)DARLK_;_QKIGLS(ad)DAR_;_QKIGLS(ad)DARLK_	1788
Q8N9M1	Uncharacterized protein C19orf47	C19orf47	S	377	VPEAQDSQVTSTKSKSSAEVKVTIKRTLVGP	0.999706	74641040	6.04e-91	240.12	211.84	0.21265									944740	2158720	1280280	451130	8205480	6027080	2429200	5313590	1766430	1860800	4050630	770700					329130	300800	3121330	3277870	6339720	5990390	11911820	8111200					_S(ad)SAEVKVTIKR_;_SKS(ad)SAEVKVTIK_;_SKS(ad)SAEVKVTIKR_	3128
Q6P0N0	Mis18-binding protein 1 (Kinetochore-associated protein KNL-2 homolog) (HsKNL-2) (P243)	MIS18BP1	S	1067	NDCDKYVFRMQKYHKSNGGIVWGNIKKKLVE	1	74378490	3.33e-56	193.77	187.12	0.45869									1147940	2546120	1128610	1722100	4536810	988760	1289290	1875780	232180	268170	527400	198450					1225240	419840	7683600	789400	13426400	11183500	9647300	13541600					_M(ox)QKYHKS(ad)NGGIVWGNIKK_;_S(ad)NGGIVWGNIKK_;_S(ad)NGGIVWGNIKKK_;_YHKS(ad)NGGIVWGNIK_;_YHKS(ad)NGGIVWGNIKK_	2976
Q9Y3Y2	Chromatin target of PRMT1 protein (Friend of PRMT1 protein) (Small arginine- and glycine-rich protein) (SRAG)	CHTOP	S	49	PVNIRASMQQQQQLASARNRRLAQQMENRPS	1	74207810	3.75e-91	240.12	206.76	-0.43562												332750	7118200	6151500	12424700	2873500	4708100	7274500	9875700	10336300					329130		575280	1289500	635800	2850050	1369500	3032390			2043720	987190	_ASM(ox)QQQQQLAS(ad)AR_;_ASMQQQQQLAS(ad)AR_	3578
Q6P2D0	Zinc finger protein 1 homolog (Zfp-1) (Zinc finger protein 475)	ZFP1	S	161	QEKTHSGVEYSEYNKSGKALSHKAAIFKHQK	0.999936	74155050	1.63e-55	201.48	190.11	0.066798					401940			270580	1272900	2601320	905660	1197000	3177700	2723430	4624100	2885700		1049900	1555200	1206800					2597600	1593900	4292000	4629200	7208200	7972100	10969300	8326350	435100		1454500	804570	_THSGVEYSEYNKS(ad)GK_	1958
Q02241	Kinesin-like protein KIF23 (Kinesin-like protein 5) (Mitotic kinesin-like protein 1)	KIF23	S	3	_____________MKSARAKTPRKPTVKKGS	0.999274	73599990	1.07e-05	93.429	65.657	0.3683					319050	322270	203970	225440	1255180	1496700	2691640	1514530	1769700	1318180	1790860						239870	174620		557240	705480	2901560	1117700	7682800	16092100	11122700	12129000	7969400					_(ac)M(ox)KS(ad)ARAK_;_(ac)M(ox)KS(ad)ARAKTPR_;_(ac)MKS(ad)ARAK_	1547
Q9H0H5	Rac GTPase-activating protein 1 (Male germ cell RacGap) (MgcRacGAP) (Protein CYK4 homolog) (CYK4) (HsCYK-4)	RACGAP1	S	613	VRSTLTKNTPRFGSKSKSATNLGRQGNFFAS	0.984628	73366580	4.91e-145	271.72	251.52	-0.12179									3767200	4586700	2195600	1047800	6031800	4877100	1764600	4000600	1556800	2104200	1224100	652700					2809900		2394000	1226600	5865900	6823400	8727600	10814000		676640		219340	_FGSKS(ad)KSATNLGR_	3367
Q13428	Treacle protein (Treacher Collins syndrome protein)	TCOF1	S	734	GKGLQVKAASVPVKGSLGQGTAPVLPGKTGP	0.99982	73359910	1.78e-90	217.7	214.29	-0.035652									3684830	2467580	3230210	2038100	9594300	3236320	3956860	5613790	1920070	2333560	3241590	2280500							2737930	1013900	4625800	6500570	8384600	6499400					_AASVPVKGS(ad)LGQGTAPVLPGK_;_AASVPVKGS(ad)LGQGTAPVLPGKTGPTVTQVK_	2746
Q86X51	Uncharacterized protein CXorf67	CXorf67	S	222	SEARPATRSRITLVASALRRRASGPGPVIRG	1	73105010	1.55e-14	126.12	109.59	0.45445									1185690	3252150		1965950	4788160	1873720	1830150	2333700	580130	569800	413500		240770		300300		3684440	1950290	5666170	6875720	5253620	8155110	9232240	12953400					_ITLVAS(ad)ALRR_;_SRITLVAS(ad)ALR_;_SRITLVAS(ad)ALRR_	3042
P16403	Histone H1.2 (Histone H1c) (Histone H1d) (Histone H1s-1)	HIST1H1C	S	36	KKKAAKKAGGTPRKASGPPVSELITKAVAAS	0.999763	72892580	1.38e-35	157.54	139.23	-0.066305										3852100	1396800	3203000	8507400	6501700		5689900	2067470	3171200	722120	1092660					973090	2205640	3215800	374920	4556100	10243000	7167100	7105500		387380		459700	_AGGTPRKAS(ad)GPPVSELITK_;_KAGGTPRKAS(ad)GPPVSELITK_	2245
P51858	Hepatoma-derived growth factor (HDGF) (High mobility group protein 1-like 2) (HMG-1L2)	HDGF	S	4	____________MSRSNRQKEYKCGDLVFAK	0.995297	72874620	1.27e-84	234.21	225.19	-0.22202	286730								6859300		13575000	6608700	8052300	5680300				706090								3166000			2460300	4141800		21338100					_(ac)SRS(ad)NRQKEYK_;_(ac)SRS(ad)NRQKEYKC(ca)GDLVFAK_	2509
Q02880	DNA topoisomerase 2-beta (EC 5.6.2.3) (DNA topoisomerase II, beta isozyme)	TOP2B	S	1435	EYTFSPGKSKATPEKSLHDKKSQDFGNLFSF	0.999791	72557850	2.97e-36	172.8	159.38	0.17927										961400			5018800	1260200	8018200	8408800	2450670	2508900	5959600	2555300						167130	2568100	1467600		6719200	12360000	11039200				1094750	_ATPEKS(ad)LHDKK_;_SKATPEKS(ad)LHDKK_	2651
Q8NB50	Zinc finger protein 62 homolog (Zfp-62)	ZFP62	S	66	NQQKKPVENRMKEDKSSIREAISKAKSTANI	0.994678	71832560	2.13e-51	190.1	179.72	0.23166									1033470	2560780	1089200		6151650	6846700	2462300	3589400	915250	291550	2340780	1398600						529960	3669790	6689900	10747260	4294880	13493620	3067270	660200				_M(ox)KEDKS(ad)SIREAISK_;_M(ox)KEDKS(ad)SIREAISKAK_;_MKEDKS(ad)SIREAISK_	3132
Q9UK76	Jupiter microtubule associated homolog 1 (Androgen-regulated protein 2) (Hematological and neurological expressed 1 protein) [Cleaved into: Jupiter microtubule associated homolog 1, N-terminally processed]	JPT1	S	65	NIFGTPEENQASWAKSAGAKSSGGREDLESS	0.998394	71493810	1.96e-145	274.39	264.76	-0.47397										6200000	2555100	493780		4803790	424670	11453000	2512440	3384200	3802350	2176490		264020						188730	12435900	2876640	9194100	8728600					_M(ox)ASNIFGTPEENQASWAKS(ad)AGAK_;_MASNIFGTPEENQASWAKS(ad)AGAK_;_NKM(ox)ASNIFGTPEENQASWAKS(ad)AGAK_	3530
P29084	Transcription initiation factor IIE subunit beta (TFIIE-beta) (General transcription factor IIE subunit 2)	GTF2E2	S	68	QNSDHSNGSFNLKALSGSSGYKFGVLAKIVN	1	71433830	3.76e-95	237.32	220.18	-0.25379					637060	337000	543740	360230	1154900	4891100	2085630	2797650	2434510	2283600	626300	3150260	797080	975290	677570	494300	406020	553190	1227730	389380	3285330	2939850	5195600	1425500	7172300	4430400	12896650	6649500	352810			263350	_ALS(ad)GSSGYKFGVLAK_	1683
Q9NR30	Nucleolar RNA helicase 2 (EC 3.6.4.13) (DEAD box protein 21) (Gu-alpha) (Nucleolar RNA helicase Gu) (Nucleolar RNA helicase II) (RH II/Gu)	DDX21	R	752	QRDGNRRFRGQREGSRGPRGQRSGGGNKSNR	0.918334	71369300	1.19e-55	190.24	172.15	0.48062										10954000							12480000													47935300							_EGSR(ad)GPRGQR_;_FRGQREGSR(ad)GPRGQR_	1314
Q14669	E3 ubiquitin-protein ligase TRIP12 (EC 2.3.2.26) (E3 ubiquitin-protein ligase for Arf) (ULF) (HECT-type E3 ubiquitin transferase TRIP12) (Thyroid receptor-interacting protein 12) (TR-interacting protein 12) (TRIP-12)	TRIP12	S	146	SKAHTRKSGATGGSRSQKRKRTESSCVKSGS	0.996173	71336300	1.95e-50	188.29	123.49	-0.44216										4443700	1777600				1630300	11384000		4452900							6783800		4450400		3493800	6407800	26512000						_KSGATGGSRS(ad)QK_;_KSGATGGSRS(ad)QKR_;_SGATGGSRS(ad)QKR_;_SGATGGSRS(ad)QKRK_	1912
Q68D10	Protein SPT2 homolog (Protein KU002155) (SPT2 domain-containing protein 1)	SPTY2D1	S	516	PAGRTVSNSVPGRPVSSLGPGQTVSSSGPTI	0.91464	70948780	1.89e-142	267.81	267.81	0.1295										1543800	1186800	2577900		3093500	6037200	6269000	1354700			1418200					3906700			1073300	5847500	9849700	14335500	11959000			495980		_TVSNSVPGRPVS(ad)SLGPGQTVSSSGPTIKPK_	2960
O60814	Histone H2B type 1-K (H2B K) (HIRA-interacting protein 1)	HIST1H2BK	K	13	___MPEPAKSAPAPKKGSKKAVTKAQKKDGK	0.997403	70825000	4.89e-72	216.19	200.21	-0.36413		54049000																										16776000									_PEPAKSAPAPKK(ad)GSK_;_SAPAPKK(ad)GSKK_	391
P49711	Transcriptional repressor CTCF (11-zinc finger protein) (CCCTC-binding factor) (CTCFL paralog)	CTCF	S	450	AKFHCPHCDTVIARKSDLGVHLRKQHSYIEQ	0.996255	70694000	2.35e-47	199.11	182.34	0.62786									149270	945130	230080		4781900	3076600	7151880		5053120	3548520	15277400	5412930							8320200	446520	2018210	3356100	1765700	1466860	777680	1577210	4217450	1121240	_KS(ad)DLGVHLRK_;_S(ad)DLGVHLR_;_S(ad)DLGVHLRK_	1533
Q5SSJ5	Heterochromatin protein 1-binding protein 3 (Protein HP1-BP74)	HP1BP3	S	248	KSRKTPQKSRNRKNRSSAVDPEPQVKLEDVL	0.933762	70693810	8.82e-167	299.71	292.21	0.12546									902520	932280		1103050	7785900	5421100	5351800	802640		655650	7294100	4615580						148320	2996690	2904560	4749930	8654700	3236100	3269880	2001870	2392680	975280	4499180	_NRS(ad)SAVDPEPQVK_;_NRS(ad)SAVDPEPQVKLEDVLPLAFTR_	2921
Q68D10	Protein SPT2 homolog (Protein KU002155) (SPT2 domain-containing protein 1)	SPTY2D1	S	265	HPSSKGMPLPHAEKKSRPSMANEKHLALSSS	0.995758	70609490	1.48e-117	260.18	236.9	-0.64798										4217600	2198800			1603200	2062600										444290	776420	437980		13820000		3445100	41603500					_GM(ox)PLPHAEKKS(ad)RPSM(ox)ANEK_;_S(ad)RPSM(ox)ANEK_	2950
Q02880	DNA topoisomerase 2-beta (EC 5.6.2.3) (DNA topoisomerase II, beta isozyme)	TOP2B	S	1441	GKSKATPEKSLHDKKSQDFGNLFSFPSYSQK	0.918885	70414350	4.36e-50	181.34	177.19	-0.070006									2490900	4084800	1843900	1876000	4322900	1067500	3444800	726060	1495900	981380	1090700	972810					1623500	1143100	7639600	3020300	8113800	6152700	7720700	10603000					_SLHDKKS(ad)QDFGNLFSFPSYSQK_	2656
P09874	Poly [ADP-ribose] polymerase 1 (PARP-1) (EC 2.4.2.30) (ADP-ribosyltransferase diphtheria toxin-like 1) (ARTD1) (DNA ADP-ribosyltransferase PARP1) (EC 2.4.2.-) (NAD(+) ADP-ribosyltransferase 1) (ADPRT 1) (Poly[ADP-ribose] synthase 1) (Protein poly-ADP-ribosyltransferase PARP1) (EC 2.4.2.-)	PARP1	S	140	CKGCMEKIEKGQVRLSKKMVDPEKPQLGMID	0.998696	69624500	1.14e-13	135.99	93.956	-0.29423							286910		2654580	3314000	2210600	1700930			4440600	4247000				1616200					3673700	1674860	3528400	6512200	6721400	7661600	11292500	7643500		445520			_GQVRLS(ad)KK_;_IEKGQVRLS(ad)KK_	2184
P17844	Probable ATP-dependent RNA helicase DDX5 (EC 3.6.4.13) (DEAD box protein 5) (RNA helicase p68)	DDX5	S	24	DRGRDRGFGAPRFGGSRAGPLSGKKFGNPGE	0.996245	69600500	5.58e-23	148.13	98.041	-0.099703									3522660	4214200	2007320	1351290	4987200	3435810	5388470	7455100	713710	1415000	822450	765810					4297130	1887730	4802600	5581920	2520600	3591700	6150400	4689400					_FGGS(ad)RAGPLSGK_;_FGGS(ad)RAGPLSGKK_	2273
Q15424	Scaffold attachment factor B1 (SAF-B) (SAF-B1) (HSP27 estrogen response element-TATA box-binding protein) (HSP27 ERE-TATA-binding protein)	SAFB	S	555	DDQKPGPSERSRATKSGSRGTERTVVMDKSK	0.999911	69183460	3.75e-51	206.43	181.01	0.79225										4017500	2339700	326550	13209700	5186800	2257400		604480						207920			2834320		7819190	2799700	3653500	22443800	1482900					_SRATKS(ad)GSR_;_SRATKS(ad)GSRGTER_	2849
Q9NR30	Nucleolar RNA helicase 2 (EC 3.6.4.13) (DEAD box protein 21) (Gu-alpha) (Nucleolar RNA helicase Gu) (Nucleolar RNA helicase II) (RH II/Gu)	DDX21	K	73	VKKKAEPSEVDMNSPKSKKAKKKEEPSQNDI	0.901014	69165340	2.73e-46	170.11	139.87	0.4083									814190	1874000		605590	9984900	7969400		4611600	2105400		5972900						2819000			293070	9234900	8821700	13722000	336690					_KKAEPSEVDMNSPK(ad)SK_	870
Q2NL98	Vimentin-type intermediate filament-associated coiled-coil protein	VMAC	S	2	______________MSAPPALQIREANAHLA	1	69055300	0.0246195	40.154	21.577	-1.0583														25688000	23296000													5989300		14082000							_S(ad)APPALQIR_	1995
Q7Z2Z1	Treslin (TopBP1-interacting checkpoint and replication regulator) (TopBP1-interacting, replication-stimulating protein)	TICRR	S	965	DNFKKNKGYHKLLTKSVAETPVHKQISKRLL	1	68800150	6.11e-56	188.47	178.74	0.42499									694190	2423500	835870	349790	603690	3213970	1417070	3662400	370570	799990	1173530	304700					1808280	1313840	3501240	4011270	6760230	11331720	12904400	11319900					_LLTKS(ad)VAETPVHK_;_LLTKS(ad)VAETPVHKQISK_;_LLTKS(ad)VAETPVHKQISKR_;_S(ad)VAETPVHK_;_S(ad)VAETPVHKQISK_	3002
Q15697	Zinc finger protein 174 (AW-1) (Zinc finger and SCAN domain-containing protein 8)	ZNF174	S	265	RGANMSEPRLSRRQVSSPNAQKPFAHYQRHC	0.9981	68604100	1.25e-11	119.45	107.31	-0.10971										1774430	263350		4773100	3880180	1856630	6084800	640550	880850	2528660	1074300					496170	1079790	4058080	2618420	6508300	7285300	10154300	12101800		306800		238290	_QVS(ad)SPNAQKPFAHYQR_	2853
Q6PJP8	DNA cross-link repair 1A protein (SNM1 homolog A) (hSNM1) (hSNM1A)	DCLRE1A	S	675	ESEAVNLSKVKVFTKSAHGGLQRGNKKIPES	0.999951	68131750	2.91e-28	164.48	164.48	-0.010063									983880	1170600	766490		5867770	3854310	8756500	12065500	1726090	393680	3945620	1529190					1294490	769100	2392140	2355360	4029800	4576600	6287500	4700940	166560	312170		187460	_S(ad)AHGGLQR_;_S(ad)AHGGLQRGNK_;_VFTKS(ad)AHGGLQR_;_VKVFTKS(ad)AHGGLQR_	2985
Q15004	PCNA-associated factor (Hepatitis C virus NS5A-transactivated protein 9) (HCV NS5A-transactivated protein 9) (Overexpressed in anaplastic thyroid carcinoma 1) (OEATC-1) (PCNA-associated factor of 15 kDa) (PAF15) (p15PAF) (PCNA-clamp-associated factor)	PCLAF	S	28	YRKVVAARAPRKVLGSSTSATNSTSVSSRKA	0.999779	67672380	2.04e-157	297.97	282.42	-0.024286									5221420	5677520	1839700	995490	7609600	3658960	1916060	8679870	1869400	1837500	2694300	2741860					1754200	463500	7355290	1520870	2369620	2163620	3196900	4106700					_KVLGS(ad)STSATNSTSVSSR_;_VVAARAPRKVLGS(ad)STSATNSTSVSSR_	1499
P62807	Histone H2B type 1-C/E/F/G/I (Histone H2B.1 A) (Histone H2B.a) (H2B/a) (Histone H2B.g) (H2B/g) (Histone H2B.h) (H2B/h) (Histone H2B.k) (H2B/k) (Histone H2B.l) (H2B/l)	HIST1H2BC	S	113	AVRLLLPGELAKHAVSEGTKAVTKYTSSK__	0.999271	67611290	2.01e-20	142.1	125.52	-0.078738	361770	1685290	979570	1490660	655150	475580	168160	597400	2277940	6302530	3380770	2149260	5071800	2974210			1471990	1413170	2022090	1004090	473760	558430		1680900	431710	941350	2062900	970590	5680600	5442600	3953840	5423800	1763970	1678300	304580	1762530	_HAVS(ad)EGTKAVTKYTSSK_	2549
Q13415	Origin recognition complex subunit 1 (Replication control protein 1)	ORC1	S	221	EHVAKRIESRHSASKSRQTPTHPLTPRARKR	0.98312	67575040	9.49e-12	113.47	107.82	-0.064868												2536400	20367700	5307300	1624500				1133400							1346100		911780	9928600	10894000	12661000		541810	322450			_HSASKS(ad)RQTPTHPLTPR_	2732
Q5SSJ5	Heterochromatin protein 1-binding protein 3 (Protein HP1-BP74)	HP1BP3	S	155	SASQLARAQKQTPMASSPRPKMDAILTEAIK	0.936373	67386000	3.36e-18	113.73	108.17	-0.36027										1909000		408460	2940400		7727700	10588300	3244400	4048200		3908900					504230	459110	1296600	728190	5796200	6496300	2884300	2521300	3386000	2738010	3338500	2461900	_AQKQTPM(ox)AS(ad)SPRPK_;_AQKQTPM(ox)AS(ad)SPRPKM(ox)DAILTEAIK_	2912
Q9UNF1	Melanoma-associated antigen D2 (11B6) (Breast cancer-associated gene 1 protein) (BCG-1) (Hepatocellular carcinoma-associated protein JCL-1) (MAGE-D2 antigen)	MAGED2	S	244	ASRTRLAAWARRALLSLRSPKARRGKARRRA	0.999994	67348130	6.56e-13	128.81	100.84	-0.045585									1295400	1808320	1372070	1300330	1901240	1355900	439670	3403900	1668120	1016880	893480	599880					231420	1087310	1617800	226500	9956100	11562400	9944800	10099800	1885440	1041740	1112610	1527020	_ALLS(ad)LRSPK_;_ALLS(ad)LRSPKAR_;_RALLS(ad)LRSPK_;_RALLS(ad)LRSPKAR_	2903
Q9H2P0	Activity-dependent neuroprotector homeobox protein (Activity-dependent neuroprotective protein)	ADNP	S	336	MMSSVHLQQNNYGVKSVGQGYSVGQSMRLGL	1	67284800	3.16e-65	219.92	197.82	-0.0021539									1054760	2295620	505900	1325670	3478880	3107330	5135790	5776500	1029880	1913160	1828790	1846820			178960		1155240	1298600	4244760	4551400	6003100	4250140	9708800	3812480	480520	837960	1463740		_S(ad)VGQGYSVGQSM(ox)R_;_S(ad)VGQGYSVGQSMR_	1539
Q86WJ1	Chromodomain-helicase-DNA-binding protein 1-like (EC 3.6.4.12) (Amplified in liver cancer protein 1)	CHD1L	S	892	RSKSAVLHSQSSSSSSRQLVP__________	0.904647	67255450	4.03e-40	179.67	164.29	-0.081497	282770	376500	104880	295730			3398600		8302800		8562300		6807300	5592100	1310200		7273900	6111800	6674900	3807800		2785300						2569190		941820		1428300				629260	_SAVLHSQSSSSSS(ad)RQLVP_	3037
P07305	Histone H1.0 (Histone H1') (Histone H1(0)) [Cleaved into: Histone H1.0, N-terminally processed]	H1F0	S	56	NRAGSSRQSIQKYIKSHYKVGENADSQIKLS	0.998996	67114800	1.87e-116	256.77	245.79	-0.14426		336760			104160					662360	478580	439650	2226150	1281640	1602680	4991300	2638310	2013310	5242790	8428210		306720			287860	302110	4252000	931020	1227720	1192700	2238120		8598090	4813880	8358100	4160580	_QSIQKYIKS(ad)HYKVGENADSQIK_;_S(ad)HYKVGENADSQIK_;_YIKS(ad)HYK_;_YIKS(ad)HYKVGENADSQIK_;_YIKS(ad)HYKVGENADSQIKLSIK_	2163
Q86X51	Uncharacterized protein CXorf67	CXorf67	S	229	RSRITLVASALRRRASGPGPVIRGCTAQPGP	0.999557	66811220	2.95e-05	88.338	69.924	0.1014									1998210	2305900	678940	940770	2969700	1990930	4895000	7899200	1163630	627180	2714500	2213900			111260		3694700	1536260	6318900	4522000	3644200	3668800	4342800	7248500		199170	855210	271560	_RAS(ad)GPGPVIR_;_RRAS(ad)GPGPVIR_	3043
Q9NQ55	Suppressor of SWI4 1 homolog (Ssf-1) (Brix domain-containing protein 3) (Peter Pan homolog)	PPAN	S	443	RGRLCDQKFPKTKDKSQGAQARRGPRGASRD	0.988036	66672190	9.74e-10	121.29	114.6	-0.57614										1940600			6285400	2427670	3874400	13644000									299220	1502400	6667200	3952300	8441800	8348200	8658200					630800	_TKDKS(ad)QGAQAR_	1573
Q96BT3	Centromere protein T (CENP-T) (Interphase centromere complex protein 22)	CENPT	S	52	GARRALLETASPRKLSGQTRTIARGRSHGAR	0.997799	66501520	9.3e-17	130.27	119.47	0.4508						310840			2534970	3928000	2640800	2684680	5076900	3121500		1728900										701330	2658700		9331000	7897900	8809600	14790400	286000				_ALLETASPRKLS(ad)GQTR_;_RALLETASPRKLS(ad)GQTR_	1892
Q02543	60S ribosomal protein L18a (Large ribosomal subunit protein eL20)	RPL18A	S	4	____________MKASGTLREYKVVGRCLPT	0.99997	66117500	8.1e-68	213.18	199.03	-0.42767										327270	261650	1174340	1760700	878220	211710	2796200			317620						1255200	321780	1686050	1030950	10032180	8192110	11866260	18700700	3838320	393480		1072760	_M(ox)KAS(ad)GTLREYK_;_M(ox)KAS(ad)GTLREYKVVGR_;_MKAS(ad)GTLREYKVVGR_	2005
P62913	60S ribosomal protein L11 (CLL-associated antigen KW-12) (Large ribosomal subunit protein uL5)	RPL11	S	59	TGQTPVFSKARYTVRSFGIRRNEKIAVHCTV	0.999992	65847230	3.02e-27	164.65	142.88	0.28299									665510	2186430	503400		6715400	1644330	2366110	2627240	1010880	327620	943150	957690					1534020	1206800	4073880	3805460	5642260	6171680	9157700	10836480	1576000	646610	148200	1100380	_ARYTVRS(ad)FGIR_;_ARYTVRS(ad)FGIRR_;_S(ad)FGIRRNEK_;_YTVRS(ad)FGIR_;_YTVRS(ad)FGIRR_	2582
Q14966	Zinc finger protein 638 (Cutaneous T-cell lymphoma-associated antigen se33-1) (CTCL-associated antigen se33-1) (Nuclear protein 220) (Zinc finger matrin-like protein)	ZNF638	S	1416	SPKAKATVSKTENQKSFPKSVPRDQINAEKK	0.993621	65476730	1.43e-24	155.08	137.94	0.32145									1958600	4732300	1289000	994570	2327400	2873000	4030300	5223700	873320	1037100					230680		1846900	1513700	5099900	8056800	4990600	407560	7249200	10742100					_AKATVSKTENQKS(ad)FPK_;_ATVSKTENQKS(ad)FPK_	2815
Q9BXS6	Nucleolar and spindle-associated protein 1 (NuSAP)	NUSAP1	S	365	PVSNKKPVFDLKASLSRPLNYEPHKGKLKPW	0.999292	65447620	1.66e-43	178.84	178.84	0.26534									893600	1264540	969470		3615100	6845700	4439830	14732000	748630	679930	3018230	513690					826290	291910	4785900	2111300	5727600	2951800	4216900	6815200					_ASLS(ad)RPLNYEPHK_;_ASLS(ad)RPLNYEPHKGK_	3337
P17480	Nucleolar transcription factor 1 (Autoantigen NOR-90) (Upstream-binding factor 1) (UBF-1)	UBTF	S	280	QKHPELNISEEGITKSTLTKAERQLKDKFDG	0.997127	65083970	3.68e-62	193.54	185.37	-0.81886							183880		1810930	2413300	2201550	693870	5396740	3471400	4816900	7318000	2724430	2924440	5348230	1745990					276140	776050	1909500	856060	2728240	2444750	9935390	3736760		529090	842330		_DYIQKHPELNISEEGITKS(ad)TLTK_;_HPELNISEEGITKS(ad)TLTKAER_;_S(ad)TLTKAER_;_S(ad)TLTKAERQLK_	1743
Q14690	Protein RRP5 homolog (NF-kappa-B-binding protein) (NFBP) (Programmed cell death protein 11)	PDCD11	S	47	LFDISTEEGSTKRKKSQKGPAKTKKLKIEKR	0.990339	65025650	0.0285113	43.419	21.09	0.43746										1025100	543250							11839000	16111000												4540300				12731000	18236000	_S(ad)QKGPAKTK_	1560
P49916	DNA ligase 3 (EC 6.5.1.1) (DNA ligase III) (Polydeoxyribonucleotide synthase [ATP] 3)	LIG3	S	250	NSGEAPSSPTPKRSLSSSKCDPRHKDCLLRE	0.999943	64893740	1.28e-19	147.91	139.34	-0.25969									2031060	1611300	1407580	560180	4774610	3065000	2068720	7274700	3923900	2269300	5223370	3860700					918450	227460	5810100	3362500	1629600	3140300	4715700	1090200	827910	1513700	2167900	1419500	_RSLS(ad)SSK_;_RSLS(ad)SSKC(ca)DPR_	2498
O14646	Chromodomain-helicase-DNA-binding protein 1 (CHD-1) (EC 3.6.4.12) (ATP-dependent helicase CHD1)	CHD1	S	1344	SKRRKARAKKNKAMKSIKVKEEIKSDSSPLP	0.999125	64655830	3.09e-06	98.233	88.045	-0.18782											270320	664910	2213380	317650	1075370	6495200	560460	1112280	1347070	1705790					661320		1408930	2506020	7718600	7887290	8497060	20072170				142010	_AM(ox)KS(ad)IKVK_;_AMKS(ad)IKVK_;_KNKAM(ox)KS(ad)IK_;_NKAM(ox)KS(ad)IK_;_S(ad)IKVKEEIK_	2023
Q8IXZ2	Zinc finger CCCH domain-containing protein 3 (Smad-interacting CPSF-like factor)	ZC3H3	S	486	KSHLSLRRRQALRGKSSPVLKKTPNKGLVQV	0.991127	64062590	1.58e-15	138.45	112.72	0.11498									596360			389160	3452220	967970	1832000	3303100			167320				208500		3582220	3600100	9609100	2615010	5611500	7570520	10000310	10557200					_GKS(ad)SPVLKK_;_QALRGKS(ad)SPVLK_;_S(ad)SPVLKKTPNK_	3066
O43290	U4/U6.U5 tri-snRNP-associated protein 1 (SNU66 homolog) (hSnu66) (Squamous cell carcinoma antigen recognized by T-cells 1) (SART-1) (hSART-1) (U4/U6.U5 tri-snRNP-associated 110 kDa protein) (allergen Hom s 1)	SART1	S	667	ETTVQKVARVKAPNKSLPSAVYCIEDKMAID	0.999848	63878590	3.84e-36	156.73	150.43	-0.0020472									870480		496040	301030	1487200	2968710	248770	5623040	443970	1127400	1279670	376250						425970	2424580		8605800	10001560	14652500	12545620					_S(ad)LPSAVYC(ca)IEDK_;_VARVKAPNKS(ad)LPSAVYC(ca)IEDK_;_VKAPNKS(ad)LPSAVYC(ca)IEDK_	2048
Q14669	E3 ubiquitin-protein ligase TRIP12 (EC 2.3.2.26) (E3 ubiquitin-protein ligase for Arf) (ULF) (HECT-type E3 ubiquitin transferase TRIP12) (Thyroid receptor-interacting protein 12) (TR-interacting protein 12) (TRIP-12)	TRIP12	S	172	VKSGSGSESTGAEERSAKPTKLASKSATSAK	0.982281	63742760	1.47e-25	149.73	141.45	0.39205									905790	1639700	668400	2081320	4262100	5088700	6299500	8149500	1549950	680220	3622900	1060400								623330	9032100	3105100	8249700	5225000	380380	668900	449770		_SGSGSESTGAEERS(ad)AKPTK_	1915
Q9UBU8	Mortality factor 4-like protein 1 (MORF-related gene 15 protein) (Protein MSL3-1) (Transcription factor-like protein MRG15)	MORF4L1	S	138	YAEGKMRGAAPGKKTSGLQQKNVEVKTKKNK	0.998637	62905070	1.34e-43	191.07	166.4	-0.68713						259520			1629000	2365100		874520	7843610							436130							857820	1201400	15238600	12373700	15773000	3854600			198070		_GAAPGKKTS(ad)GLQQK_;_GAAPGKKTS(ad)GLQQKNVEVK_;_M(ox)RGAAPGKKTS(ad)GLQQK_	1591
Q96JP5	E3 ubiquitin-protein ligase ZFP91 (EC 2.3.2.27) (RING-type E3 ubiquitin transferase ZFP91) (Zinc finger protein 757) (Zinc finger protein 91 homolog) (Zfp-91)	ZFP91	S	250	YKPHLERETPKPRRKSGKVKEEKEKKEIKVE	0.999833	62292150	1.03e-28	171.85	151.27	0.7725									407970	3746600	950480	813370	5087400	3359890	2116300	8828500			1297900	1722900					1416200	2010280	549330	2808600		7325400	19327000			524030			_RKS(ad)GKVKEEK_	3235
Q08945	FACT complex subunit SSRP1 (Chromatin-specific transcription elongation factor 80 kDa subunit) (Facilitates chromatin transcription complex 80 kDa subunit) (FACT 80 kDa subunit) (FACTp80) (Facilitates chromatin transcription complex subunit SSRP1) (Recombination signal sequence recognition protein 1) (Structure-specific recognition protein 1) (hSSRP1) (T160)	SSRP1	H	335	ALVNRKITVPGNFQGHSGAQCITCSYKASSG	0.986219	62214410	5.38e-47	159.98	153.69	-0.38141	307540	5304560	378060	4684400	2776700	2062800	1129400		2827210	690460	3205160	463320	1855780	1934010		1411990	1987970	2669290	4064100	1084100	173100	824750	343360	1747300		1138800	2151550	1085700	922910			2066280	3493650	4213100	2769560	2447500	_ALVNRKITVPGNFQGH(ad)SGAQC(ca)ITC(ca)SYK_;_ITVPGNFQGH(ad)SGAQC(ca)ITC(ca)SYK_;_KITVPGNFQGH(ad)SGAQC(ca)ITC(ca)SYK_	200
Q96PV6	Leukocyte receptor cluster member 8	LENG8	S	52	PEWEKARQALASISKSGAAGGSAKSSSNGPV	0.993274	62074150	1.92e-84	227.67	212.51	-0.1362									1254400	2188080		1847500	5388970	3213700	1617900	5064300									1174500	1193800	2735700	1053100	5625800	6713900	11054300	10967000	257470	284650	172150	266930	_ARQALASISKS(ad)GAAGGSAK_	1375
P46013	Proliferation marker protein Ki-67 (Antigen identified by monoclonal antibody Ki-67) (Antigen KI-67) (Antigen Ki67)	MKI67	S	3225	AASTLESKSVQRVTRSVKRCAENPKKAEDNV	0.998296	62000380	0.000493137	80.684	45.415	-0.043984									2379100	1978300	522850	635080	8109900	4856700	2631900	4414400	1853400	3211100		1145900					1279200	545350		8571800	3735700	5203900	9830900	1094900					_VTRS(ad)VKR_	2466
Q9BQI6	SMC5-SMC6 complex localization factor protein 1 (Ankyrin repeat domain-containing protein 32) (BRCT domain-containing protein 1) (Smc5/6 localization factor 1)	SLF1	S	333	KESNCKKGVEHEKIKSTLRRHIYNRDQKEMK	0.991444	61959900	4.34e-05	91.064	38.197	-0.087469										2145800			3158000	3011800		6814400		1486900							1860000	2711900	6914700	1247500	5350500	5814600	8866800	12577000					_IKS(ad)TLRR_	3310
Q7L014	Probable ATP-dependent RNA helicase DDX46 (EC 3.6.4.13) (DEAD box protein 46) (PRP5 homolog)	DDX46	S	770	DFKDQQKAEGKIIKKSSGFSGKGFKFDETEQ	0.994455	61908210	6e-20	152.7	129.6	0.35831								215380	2397200	4641200	2893390	1227000	5552300	4688400	1071700	9892800				1856100			188260		2007900	912110	5310300	3535600	4564900	2673200	5020700	2971200		288570			_AEGKIIKKS(ad)SGFSGK_;_IIKKS(ad)SGFSGK_	1465
Q7Z628	Neuroepithelial cell-transforming gene 1 protein (Proto-oncogene p65 Net1) (Rho guanine nucleotide exchange factor 8)	NET1	S	587	HQTQPGIRRARDKALSGGKRKETLV______	0.999995	61721520	1.52e-17	137.62	133.4	0.038913							323570		2154250	4202600	2276530		2015710	2230620	4032100	724870			302550			258430	230150		3211000	2561300	1179910	8706000	8581300	7175300	9027900	2288530	238900				_ALS(ad)GGKRKETLV_;_DKALS(ad)GGKRKETLV_	3008
Q8IY81	pre-rRNA 2'-O-ribose RNA methyltransferase FTSJ3 (EC 2.1.1.-) (Protein ftsJ homolog 3) (Putative rRNA methyltransferase 3)	FTSJ3	S	784	NTVDISEREKVAQLRSLYKKAGLGKEKRHVT	0.999563	61688900	1.26e-13	138.08	109.01	-0.39004									1328080	577380	901570	1616530	5899200	3875600	642640	4694240	1303900	662580	904420							751830	2672900	295100	3319200	10827300	2875500	16044600	2003200			493130	_VAQLRS(ad)LYK_;_VAQLRS(ad)LYKK_	3082
O00571	ATP-dependent RNA helicase DDX3X (EC 3.6.4.13) (DEAD box protein 3, X-chromosomal) (DEAD box, X isoform) (Helicase-like protein 2) (HLP2)	DDX3X	S	623	ASSSSFSSSRASSSRSGGGGHGSSRGFGGGG	0.995532	61632420	2.56e-111	261.38	241.11	0.37279	1177200		1325800	853270		447910	954450	1380800	9589800	6377400	5137100	2795500	9918500		682940	917790		1156900			1532000	3169400		505760	3695700	4697900			3605200		1711100						_ASSSRS(ad)GGGGHGSSR_	1479
O14980	Exportin-1 (Exp1) (Chromosome region maintenance 1 protein homolog)	XPO1	C	119	KYVVGLIIKTSSDPTCVEKEKVYIGKLNMIL	0.999294	61470650	4.22e-28	164.48	151.06	0.11302	1718100	1386390		2284380	1607500	884980	1767300	2474340	2453700	1169600	2568160	2380310	1380900	1418300	1904500	2722300	2064600	2275100	4717200		1114400		1522800	1125400	779690		5762400		1011300		2197500		1617100	3433200	5729200		_TSSDPTC(ad)VEKEK_;_TSSDPTC(ad)VEKEKVYIGK_	2
Q99590	Protein SCAF11 (CTD-associated SR protein 11) (Renal carcinoma antigen NY-REN-40) (SC35-interacting protein 1) (SR-related and CTD-associated factor 11) (SRSF2-interacting protein) (Serine/arginine-rich splicing factor 2-interacting protein) (Splicing factor, arginine/serine-rich 2-interacting protein) (Splicing regulatory protein 129) (SRrp129)	SCAF11	S	376	SAESEKQTRQAPKRKSVRRGRKPPLLKKKLR	0.999805	61301860	4.96e-06	105.2	78.097	0.58468							173470		1550600	2805600	2527700	1405400	5397900	3722100		1244300	899920	1221100							2184400	1518230	2352900		5834200	862840	10925000	16676200					_QAPKRKS(ad)VR_	1801
O60814	Histone H2B type 1-K (H2B K) (HIRA-interacting protein 1)	HIST1H2BK	S	79	NSFVNDIFERIAGEASRLAHYNKRSTITSRE	0.999351	60643850	4.94e-64	210.4	193.87	0.10536				382940	550340		183310	711620		3005400	2840970	696690	2934800	2280790	831080	2132600		1142600	2535200	334020		1060130		378160		332310	1954200	1450510	8000000	3878200	9951100	12590000	486880				_IAGEAS(ad)RLAHYNK_;_IAGEAS(ad)RLAHYNKR_	2062
Q9NR30	Nucleolar RNA helicase 2 (EC 3.6.4.13) (DEAD box protein 21) (Gu-alpha) (Nucleolar RNA helicase Gu) (Nucleolar RNA helicase II) (RH II/Gu)	DDX21	S	768	GPRGQRSGGGNKSNRSQNKGQKRSFSKAFGQ	0.996274	60442380	4.33e-26	159.09	130.73	0.50307									1490520		561930	1446270	13627700	4559800	1984800	494500		1207900	628170	328870					1941320	977800		549900	5475800	10424300	14742800						_SNRS(ad)QNKGQKR_;_SNRS(ad)QNKGQKRSFSK_	3428
O60814	Histone H2B type 1-K (H2B K) (HIRA-interacting protein 1)	HIST1H2BK	S	57	VYKVLKQVHPDTGISSKAMGIMNSFVNDIFE	0.999792	60431030	9.74e-36	172.8	158.01	-0.082231	829920		1677100	910640	1609900	551090	408650	1069690	2875000	3037500	3619200	231090	2895020	1970260	1146500	1625300	1334500	2171360	4056200	3866700	525530		943240	776310	1185200	1659150	3271110	2172500	3886540	1325400	1751400	1806200	1039700	1425950	2106770	670410	_QVHPDTGISS(ad)K_;_VLKQVHPDTGISS(ad)K_	2068
Q9NY93	Probable ATP-dependent RNA helicase DDX56 (EC 3.6.4.13) (ATP-dependent 61 kDa nucleolar RNA helicase) (DEAD box protein 21) (DEAD box protein 56)	DDX56	S	516	LRGLVRPHKKRKKLSSSCRKAKRAKSQNPLR	0.995732	60230290	0.000223375	85.355	73.979	-0.75213											1804600	363760	430690		42251160			900840							1290720			524440	2983400	4059000	919710	3831900	236870	394520	238680		_KKLSS(ad)SC(ca)RK_;_KLSS(ad)SC(ca)RK_	3476
Q14865	AT-rich interactive domain-containing protein 5B (ARID domain-containing protein 5B) (MRF1-like protein) (Modulator recognition factor 2) (MRF-2)	ARID5B	S	289	NSDGKAVAKVKCEARSALTKPKNNHNCKKVS	0.990863	60160450	4.75e-17	136.93	120.4	0.49258												967540	3069000			1092200			385880						1063700	1758900	8211900	696830	7605700	11243400	13307000	10758400					_VKC(ca)EARS(ad)ALTKPK_	2814
Q02878	60S ribosomal protein L6 (Large ribosomal subunit protein eL6) (Neoplasm-related protein C140) (Tax-responsive enhancer element-binding protein 107) (TaxREB107)	RPL6	S	78	YSRKAMYKRKYSAAKSKVEKKKKEKVLATVT	0.995504	60149970	1.27e-08	114.89	68.542	0.50596									452600	1737100	717320	635450	6266100	4343600		6395000		1841700							1045600		3913500	3188100	8212200	6059900	8166700	7175100					_KYSAAKS(ad)KVEK_;_YSAAKS(ad)KVEK_;_YSAAKS(ad)KVEKK_	2649
P07305	Histone H1.0 (Histone H1') (Histone H1(0)) [Cleaved into: Histone H1.0, N-terminally processed]	H1F0	S	171	KAKKPKTVKAKPVKASKPKKAKPVKPKAKSS	0.997882	59920260	1.04e-05	99.283	65.018	0.51807													5697800		14797000	5923100	4373200	5117400	5562200	5243000						567050			2400800		7147400		834050	982560		1274700	_AKPVKAS(ad)KPK_	2154
O60869	Endothelial differentiation-related factor 1 (EDF-1) (Multiprotein-bridging factor 1) (MBF1)	EDF1	S	24	VTVLRKKGPTAAQAKSKQAILAAQRRGEDVE	0.991127	59578130	1.76e-26	157.75	114.24	0.6052					340310		256270	200540	1430600	6856260	1049800	1637100	3200800	1796200	2890200	4392400	973410	4297700	2761400	2035100		187640	426890	125600	1624900	848410	6478460	1804600	4539900	180320	3872500	551720		4819100			_KGPTAAQAKS(ad)K_;_S(ad)KQAILAAQR_	2071
P46013	Proliferation marker protein Ki-67 (Antigen identified by monoclonal antibody Ki-67) (Antigen KI-67) (Antigen Ki67)	MKI67	S	875	DTETEPSKTVSTANRSGRSTEFRNIQKLPVE	0.999685	59116290	3.81e-45	173.37	164.61	-0.51497									1163600	1866900	1578740	1210500		4640900	1383100	4038700		2049000					204250		3641900	1851300	5074900	3878100	7437000	7733000	6173800	5190600					_TVSTANRS(ad)GR_;_TVSTANRS(ad)GRSTEFR_	2464
Q92766	Ras-responsive element-binding protein 1 (RREB-1) (Finger protein in nuclear bodies) (Raf-responsive zinc finger protein LZ321) (Zinc finger motif enhancer-binding protein 1) (Zep-1)	RREB1	S	567	GSVEAASNAHLLQSKSGTQPHAATRLSLQQP	0.999959	59074070	1.55e-116	243.24	231.96	-0.017759										461220	1022200	382600	2219410	604510	2246700	4753800	354840	528280											8637270	9359780	12209720	15706800	364170	222770			_GSVEAASNAHLLQSKS(ad)GTQPHAATR_;_LLKGSVEAASNAHLLQSKS(ad)GTQPHAATR_;_S(ad)GTQPHAATR_	1645
Q00839	Heterogeneous nuclear ribonucleoprotein U (hnRNP U) (GRIP120) (Nuclear p120 ribonucleoprotein) (Scaffold-attachment factor A) (SAF-A) (p120) (pp120)	HNRNPU	S	2	______________MSSSPVNVKKLKVSELK	0.9998	58929340	2.19e-46	183.77	178.97	0.41006					221690				2199100	3826640	2142880	1924240	3692790	3709970	361610						294460		258490		1247900		1843200		9469690	7170200	8802960	11763520					_(ac)S(ad)SSPVNVKK_;_(ac)S(ad)SSPVNVKKLK_;_(ac)S(ad)SSPVNVKKLKVSELKEELK_	1522
Q8N5P1	Zinc finger CCCH domain-containing protein 8	ZC3H8	S	289	ETQELLAKVLDTEKKSCK_____________	0.999973	58428300	1.05e-26	160.53	145.14	0.068479															3287100	5257000	3710800		5975600	5410100									24851000				4502500	2539300		2894900	_VLDTEKKS(ad)C(ca)K_	3115
Q8IWZ8	SURP and G-patch domain-containing protein 1 (RNA-binding protein RBP) (Splicing factor 4)	SUGP1	S	145	RRTGLGLASLPGPVKSYSHAKQLPVAHRPSV	0.966204	58263470	3.3e-25	143.83	118.42	0.16916									1486060	1578400	1129890	2881240	2078700	1540240	1471800	3076500		408390							2043430	1082780	3982740	1447200	7356600	6187500	8731900	11780100					_RTGLGLASLPGPVKS(ad)YSHAK_;_TGLGLASLPGPVKS(ad)YSHAK_	1595
Q14980	Nuclear mitotic apparatus protein 1 (Nuclear matrix protein-22) (NMP-22) (Nuclear mitotic apparatus protein) (NuMA protein) (SP-H antigen)	NUMA1	S	1892	RPTTRSSARRSQAGVSSGAPPGRNSFYMGTC	0.998877	58045490	3.42e-40	172.21	155.64	0.4146											279960		11551200	8097500	7813570	3711200	1951600	2500400	6074300	2562800					1754800	455240		3265600		3833410	3894800			299110			_RSQAGVS(ad)SGAPPGR_	1409
Q01105-2	Protein SET (HLA-DR-associated protein II) (Inhibitor of granzyme A-activated DNase) (IGAAD) (PHAPII) (Phosphatase 2A inhibitor I2PP2A) (I-2PP2A) (Template-activating factor I) (TAF-I)	SET	S	2	______________MSAPAAKVSKKELNSNH	1	57738800	8.7e-06	99.283	80.706	0.46575	323650	461140	313500	370360	1664500	736020	1562300	798750	3696600	8350240	4067500						667150				787030	1082500	1236700	870030	1913500	3352900			7407200	8607300	8592900		877030				_(ac)S(ad)APAAKVSKK_	2612
P83731	60S ribosomal protein L24 (60S ribosomal protein L30) (Large ribosomal subunit protein eL24)	RPL24	S	149	TKAAPKQKIVKPVKVSAPRVGGKR_______	1	57442130	3.09e-10	123.01	116.12	0.78355									1196500	1214940	489980	876750	4618300	2733570	7254800	3064500	1031100	1428760	3069040	2903830					2632700	817000	2695230	5456230		3722500	5409700	6373500		124730	328470		_IVKPVKVS(ad)APR_;_QKIVKPVKVS(ad)APR_	2595
P63173	60S ribosomal protein L38 (Large ribosomal subunit protein eL38)	RPL38	S	22	EIKDFLLTARRKDAKSVKIKKNKDNVKFKVR	0.988947	57305170	0.000210817	82.645	27.331	0.78624									238200	1918900		538300		1268100	175390	31438000	1421900	2220800	867280	1142900					2250400	239900	773780					538270	1375400	3279790		7617860	_RKDAKS(ad)VK_	1967
Q86U42	Polyadenylate-binding protein 2 (PABP-2) (Poly(A)-binding protein 2) (Nuclear poly(A)-binding protein 1) (Poly(A)-binding protein II) (PABII) (Polyadenylate-binding nuclear protein 1)	PABPN1	S	282	RARTTNYNSSRSRFYSGFNSRPRGRVYRGRA	0.998852	57262050	1.43e-14	136.81	121.52	-0.52987									2574560	2485810	1644120	1647620	4206210	1943470	1265600	1845400	229990	369090	446590	325310					3011700	1516060	3791490	2321810	5066620	6847500	6822900	8900200					_FYS(ad)GFNSRPR_;_SRFYS(ad)GFNSRPR_	3016
P46013	Proliferation marker protein Ki-67 (Antigen identified by monoclonal antibody Ki-67) (Antigen KI-67) (Antigen Ki67)	MKI67	S	630	KRGGRKSGNLPSKRVSISRSQHDILQMICSK	0.999996	56871950	6.15e-51	196.27	174.91	-0.18247											1020200	317860	5728700	2565870	1508300	4208200	2273590	982310	2021860	1029600					1473210	483760	1631310	1834540	5556900	6773500	7482000	9724400		255840			_KSGNLPSKRVS(ad)ISR_;_SGNLPSKRVS(ad)ISR_	2445
P38159	RNA-binding motif protein, X chromosome (Glycoprotein p43) (Heterogeneous nuclear ribonucleoprotein G) (hnRNP G) [Cleaved into: RNA-binding motif protein, X chromosome, N-terminally processed]	RBMX	S	173	GGPPPKRSAPSGPVRSSSGMGGRAPVSRGRD	0.980502	56492640	8.01e-17	132.65	125.14	0.29483													4523200	7419300	7460640	5230400	5740300	9384600	1675600	2080800									4044800	4048400	2920600				1964000		_SAPSGPVRS(ad)SSGM(ox)GGR_;_SAPSGPVRS(ad)SSGMGGR_	2396
Q9Y4F3	Meiosis regulator and mRNA stability factor 1 (Limkain-b1) (Meiosis arrest female protein 1)	MARF1	H	1205	QASKQVIVREFSQAYHWCFSKDWDVTEYGVC	0.977477	56057930	1.85e-06	86.488	78.594	-0.32		6737000		3603500	930950	3255500			4754700	7751400	709540	3502200					4154800	4889500	660570	1429500	526080						10349000			2029200			774490				_EFSQAYH(ad)WC(ca)FSK_;_QVIVREFSQAYH(ad)WC(ca)FSK_	181
Q9NRL2	Bromodomain adjacent to zinc finger domain protein 1A (ATP-dependent chromatin-remodeling protein) (ATP-utilizing chromatin assembly and remodeling factor 1) (hACF1) (CHRAC subunit ACF1) (Williams syndrome transcription factor-related chromatin-remodeling factor 180) (WCRF180) (hWALp1)	BAZ1A	S	1384	ENSPNFPNFRVIATKSSEQSRSVNIASKLSL	0.991529	55730680	9.3e-25	152.69	133.49	0.22888									442000	1097600	438550	825910	6552690	5118710	4388000	7114900	1622600	2350220	2411600	1890300					1360260	636280	873180	1283100	3721800	4628100	3500700	5474180					_S(ad)SEQSRSVNIASK_;_VIATKS(ad)SEQSR_;_VIATKS(ad)SEQSRSVNIASK_	3448
P41208	Centrin-2 (Caltractin isoform 1)	CETN2	S	12	____MASNFKKANMASSSQRKRMSPKPELTE	0.99842	55291050	2.01e-18	139.58	124.42	0.48617						253780	209170	249030		3716320	1757600	724190	2103950			1645200								413130	455370	3597290	2133040		10379200	9452600	7084000	10355800	761380				_(ac)ASNFKKANM(ox)AS(ad)SSQR_;_(ac)ASNFKKANM(ox)AS(ad)SSQRK_	2415
O00193	Small acidic protein	SMAP	S	171	HPDEVEDPKNKKDAKSNYKMMFVKSSGS___	0.999947	55288310	7.91e-17	139.76	124.88	-0.11635					440220		346360	302110	3578320	5236800	3683000	3058920	2299210	3067240		1026400		403270				395060			160730	726560	836080		6467100	5684740	7817990	9758200					_DAKS(ad)NYKM(ox)M(ox)FVK_;_DAKS(ad)NYKM(ox)MFVK_;_DAKS(ad)NYKMM(ox)FVK_;_DAKS(ad)NYKMMFVK_;_NKKDAKS(ad)NYK_;_S(ad)NYKM(ox)M(ox)FVK_;_S(ad)NYKM(ox)MFVK_;_S(ad)NYKMM(ox)FVK_;_S(ad)NYKMMFVK_	2008
Q8ND82	Zinc finger protein 280C (Suppressor of hairy wing homolog 3) (Zinc finger protein 633)	ZNF280C	S	555	TPPTSQNTTARNPRKSNASRSKTSKLHATTS	0.994954	55217350	0.000800488	74.772	56.195	0.37798													829450		8113800	26346000	1352300		3297400								9231600	4855300							1191500		_NPRKS(ad)NASR_	3141
Q9Y3C1	Nucleolar protein 16 (HBV pre-S2 trans-regulated protein 3)	NOP16	S	37	LNRNARRKAAPRIECSHIRHAWDHAKSVRQN	0.999546	55207350	5.24e-27	159.09	130.02	-0.43308										561290	411240		4073500	3307680	3198900	3936630	3044920	1870580	3771020	3448370					1224600		3353300	4713320	3525800	4721730	6164760	337430	1248500	1134300	645400	514080	_AAPRIEC(ca)S(ad)HIR_;_IEC(ca)S(ad)HIR_	1431
O75367	Core histone macro-H2A.1 (Histone macroH2A1) (mH2A1) (Histone H2A.y) (H2A/y) (Medulloblastoma antigen MU-MB-50.205)	H2AFY	S	146	PPAKKAKSPSQKKPVSKKAGGKKGARKSKKK	0.994919	54898500	4.05e-06	95.477	70.513	-1.2274													6836000	1603300	650560	6021700	1398200	37478700		910040																	_SPSQKKPVS(ad)KK_	2082
Q9H5V7	Zinc finger protein Pegasus (Ikaros family zinc finger protein 5)	IKZF5	S	187	SLSSKKMWGVLQKKTSNLGYSRRALINLSPP	0.986728	54669170	1.02e-05	94.66	80.416	-0.16355								234100	167590	1968970	1575500	1153510	1818300	1777340		3246000	703440	1090500	2443660	1652310	221850	196820	327440	213590	2049800	1458660	971690	1739290	6013710	4188500	8570900	7583000	591220	660140	1277400	773940	_KTS(ad)NLGYSR_;_KTS(ad)NLGYSRR_	3385
Q5VZL5	Zinc finger MYM-type protein 4 (Zinc finger protein 262)	ZMYM4	S	1181	HRDGFPQPRRRGRKKSIVAVEPRSLIQGAFQ	0.996821	54403510	1.24e-26	160.53	144.38	-0.099833									2480800	3171100	1458200	796080	3937000	2915000	2419000	2973300	928550	857480	1306000	1161300					1928100	1227000	3481000	6014600	4530500	4660300	5756200	2402000					_KKS(ad)IVAVEPR_	1909
Q9BXS6	Nucleolar and spindle-associated protein 1 (NuSAP)	NUSAP1	S	296	GVRFSAATKDNEHKRSLTKTPARKSAHVTVS	0.99999	54373380	1.11e-17	119.38	108.1	0.16585									1505100	1517800	635840	288990	2571700	2424800	1815100	6242300	1008800	615350	1339000						3847580	776120	8052000	4038000	2395900	8751000	4309500	2238500					_FSAATKDNEHKRS(ad)LTKTPARK_;_S(ad)LTKTPARK_	3339
Q6P0N0	Mis18-binding protein 1 (Kinetochore-associated protein KNL-2 homolog) (HsKNL-2) (P243)	MIS18BP1	S	846	KQKKARPSVKETLQKSGVRKEFPITEAVGSD	0.999695	54365490	3.9e-70	218.16	200.94	0.045686										1649700	520770			1251600		3980000		358040							884630		5067320	752830	6024620	9238400	13254400	11383180					_ARPSVKETLQKS(ad)GVRK_	2973
P35251	Replication factor C subunit 1 (Activator 1 140 kDa subunit) (A1 140 kDa subunit) (Activator 1 large subunit) (Activator 1 subunit 1) (DNA-binding protein PO-GA) (Replication factor C 140 kDa subunit) (RF-C 140 kDa subunit) (RFC140) (Replication factor C large subunit)	RFC1	S	311	SQQHSKSSADKIGEVSSPKASSKLAIMKRKE	0.999466	54285990	2.46e-62	200.99	183.78	0.58732					314990		223650		2159000	2461100	2241300	6636100	2876400	3740140	3899900	3823460	377180	640830	757470			379660			1211800	1151300	970240	1233200	3356700	4647360	5629900	5107600			295000	151710	_IGEVS(ad)SPKASSK_;_IGEVS(ad)SPKASSKLAIM(ox)K_;_SSADKIGEVS(ad)SPK_;_SSADKIGEVS(ad)SPKASSKLAIM(ox)K_	2347
Q13151	Heterogeneous nuclear ribonucleoprotein A0 (hnRNP A0)	HNRNPA0	S	181	HRVEVKKAVPKEDIYSGGGGGGSRSSRGGRG	0.998777	53836340	5.4e-56	190.18	181.9	0.77227									807680		231300	767270	5149800	4484300	6309000	6777800	747350	2538200	3025000	2829600					678180		763670	488310	4107200	3719700	5600500	4334100			291090	186290	_AVPKEDIYS(ad)GGGGGGSR_;_KAVPKEDIYS(ad)GGGGGGSR_	2715
E9PLD3	Uncharacterized protein	C11orf98	K	67	KKRASSARANITLSGKKRRKLLQQIRLAQKE	0.909518	53818290	7.63e-13	125.72	102.63	-0.50333											1562600	1574500			1312100	8660500	1208400		642250	430840						1701700		3540400			17843000	15342000					_ANITLSGK(ad)KRR_	321
Q8NDD1	Uncharacterized protein C1orf131	C1orf131	S	255	KKKRKGQEDRKSKKKSAPSILSNGRIGQVGK	0.999999	53779360	7.71e-12	123.19	99.555	-0.59338									2425900	2423560	1023000	1941610	2051390	2562270	3525600	2885340	1934740	1543950	2344490	1576150					843220		2249920	1067500	4244660	4407610	5514090	6365580	997210	300100	1219300	332170	_KKS(ad)APSILSNGR_;_S(ad)APSILSNGR_;_S(ad)APSILSNGRIGQVGK_	2936
Q15287	RNA-binding protein with serine-rich domain 1 (SR-related protein LDC2)	RNPS1	S	4	____________MDLSGVKKKSLLGVKENNK	1	53767670	1.06e-19	153.05	136.82	0.42923									1510030	3448900	1713600	1517300	2480900	2674500	2413560	3281500	253200		744700	939720					860210	555120	3051100	6693700	8521800	5031100	7491700	356560	228470				_(ac)M(ox)DLS(ad)GVKKK_;_(ac)MDLS(ad)GVKKK_	1885
P27694	Replication protein A 70 kDa DNA-binding subunit (RP-A p70) (Replication factor A protein 1) (RF-A protein 1) (Single-stranded DNA-binding protein) [Cleaved into: Replication protein A 70 kDa DNA-binding subunit, N-terminally processed]	RPA1	S	336	GICKSYEDATKITVRSNNREVAKRNIYLMDT	0.999475	53762820	1.58e-15	138.45	121.31	0.60286									1406240	2023180	814530	302370	2951500	3094160	3657300	4864500	1064500	1526300	2535790	2161730					436380		2543350	2279760	5336300	4962900	7456000	4346030					_ITVRS(ad)NNREVAK_;_ITVRS(ad)NNREVAKR_	2319
Q9NWH9	SAFB-like transcription modulator (Modulator of estrogen-induced transcription)	SLTM	S	885	PREAGPNPSRPTSWKSEGSMSTDKRETRVER	0.93552	53651430	6.84e-208	321.92	309.92	-0.16024													4278100	3304150		18235700	2497690		2112610	15381000							4761500	825590	1075500	450560	729030						_EAGPNPSRPTSWKS(ad)EGSM(ox)STDKR_;_EAGPNPSRPTSWKS(ad)EGSM(ox)STDKRETR_;_EAGPNPSRPTSWKS(ad)EGSMSTDKR_	1931
P11388	DNA topoisomerase 2-alpha (EC 5.6.2.3) (DNA topoisomerase II, alpha isozyme)	TOP2A	S	1428	NVTVKKTAAKSQSSTSTTGAKKRAAPKGTKR	0.940785	53620000	1.73e-08	96.746	66.68	1.2064											53620000																										_SQSSTS(ad)TTGAKKR_	2226
Q9NY93	Probable ATP-dependent RNA helicase DDX56 (EC 3.6.4.13) (ATP-dependent 61 kDa nucleolar RNA helicase) (DEAD box protein 21) (DEAD box protein 56)	DDX56	S	526	RKKLSSSCRKAKRAKSQNPLRSFKHKGKKFR	0.999997	53456200	3.29e-09	115.29	90.806	0.060675									716970	248060	824690	298650	3805530	2890130	6472940	2469180	525630	1659680	1714020	1157900					3235760		5553820	4540770	1614750	2894390	5073100	3116230	173850	2240820	906590	1322740	_AKS(ad)QNPLR_;_AKS(ad)QNPLRSFK_;_S(ad)QNPLRSFK_	3474
P42696	RNA-binding protein 34 (RNA-binding motif protein 34)	RBM34	S	381	EKFKQQNSNPRLKNVSKPKQGLNFTSKTAEG	0.998615	53417850	8.68e-32	168.76	148.71	0.86217									859890	1422000	648110	865180				5393800		2451600		1763300					717200	744270		721100	4159200	8507300	11790700	11153000	880550	871710	468940		_NVS(ad)KPKQGLNFTSK_	2424
Q9NY93	Probable ATP-dependent RNA helicase DDX56 (EC 3.6.4.13) (ATP-dependent 61 kDa nucleolar RNA helicase) (DEAD box protein 21) (DEAD box protein 56)	DDX56	S	532	SCRKAKRAKSQNPLRSFKHKGKKFRPTAKPS	0.98533	53372840	3.33e-06	91.961	83.395	-0.015645									1165540	566730	561670	723930	2483600	1277600	2727250	2258600	1147800	1332940	1889200	1834210					1319000	866410	3615800	1563200	5960700	6521200	9122500	2571300	541740	586220	1814860	920840	_SQNPLRS(ad)FK_;_SQNPLRS(ad)FKHK_	3475
Q9BQ39	ATP-dependent RNA helicase DDX50 (EC 3.6.4.13) (DEAD box protein 50) (Gu-beta) (Nucleolar protein Gu2)	DDX50	S	684	DGNTSSNSRQRSGWSSGRSGRSGRSGGRSGG	0.999193	53366100	9.61e-13	125.74	108.04	-0.40556										1846200	1729400	1300100	5445400	4937700												1145200			6269900	9817500	15770000	5104700					_SGWSS(ad)GRSGR_	3299
P30101	Protein disulfide-isomerase A3 (EC 5.3.4.1) (58 kDa glucose-regulated protein) (58 kDa microsomal protein) (p58) (Disulfide isomerase ER-60) (Endoplasmic reticulum resident protein 57) (ER protein 57) (ERp57) (Endoplasmic reticulum resident protein 60) (ER protein 60) (ERp60)	PDIA3	R	62	LMLVEFFAPWCGHCKRLAPEYEAAATRLKGI	1	53308880	2.44e-48	199.7	168.48	-0.014495	827850	1646900	558480	826750	435350	261570	300250	558380	1328190	1623290	1843040	704570	1750540	1995420	2517640	2893700	2204940	1992720	2254400	5398500		605670	636480	447460	2020010	486840	3338000	1137400	1203140	1640180	1886640	1136740	1841720	1772820	2156800	1076500	_R(ad)LAPEYEAAATR_;_R(ad)LAPEYEAAATRLK_	1038
Q8IYA6	Cytoskeleton-associated protein 2-like (Radial fiber and mitotic spindle protein) (Radmis)	CKAP2L	S	320	VNRSQYERPNETKIRSYPVTEQRVKHTKPRT	0.988071	53288680	1.58e-15	128.81	94.061	-0.85395										623020	535370	854880	4403800	3952900		3792500	1016000	1842800	3938500	3505930					1927440	358020	2187270	847070	3072900	4804900	7459200	7652800			513380		_IRS(ad)YPVTEQR_;_SQYERPNETKIRS(ad)YPVTEQR_	3084
O14827	Ras-specific guanine nucleotide-releasing factor 2 (Ras-GRF2) (Ras guanine nucleotide exchange factor 2)	RASGRF2	S	30	LAFLARKEGTKRGFLSKKTAEASRWHEKWFA	0.998232	53234180	1.13e-05	95.741	60.473	0.15833									621110			583080	2765800	1972300	5839600	6780600	1085100	1401700	3057500	1803700					1102600	759380	2610000	2115500	4178400	3701300	5559700	6188800		353790	754220		_RGFLS(ad)KK_	3407
P13682	Zinc finger protein 35 (Zinc finger protein HF.10)	ZNF35	S	199	LPESFKEEENQKCKKSGGKYSLNSGAVKNPK	0.999314	52934420	1.04e-43	183	169.57	0.61322										1483160			1990100		4719060		1468200	1383800	3006990	2262700			301370		2233300		7887570	4269890	388040	7353640	513420	8617900	507980	1307300	2184400	1055600	_S(ad)GGKYSLNSGAVK_;_S(ad)GGKYSLNSGAVKNPK_	2231
Q13428	Treacle protein (Treacher Collins syndrome protein)	TCOF1	S	1274	KTGGKEAASGTTPQKSRKPKKGAGNPQASTL	0.963045	52785800	2.27e-11	115.91	92.275	0.0070153									1761600	994600	1423000	785920	2998100	4674300			4388600	2146800	9153900	2387000					631720		10599000	3878200	1770600	4272000		920460					_EAASGTTPQKS(ad)RKPK_	2748
Q07955	Serine/arginine-rich splicing factor 1 (Alternative-splicing factor 1) (ASF-1) (Splicing factor, arginine/serine-rich 1) (pre-mRNA-splicing factor SF2, P33 subunit)	SRSF1	S	2	______________MSGGGVIRGPAGNNDCR	0.994537	52279520	5.88e-08	101.42	94.735	-0.23783					233020			287400						7081400	408770	9703700		2485100	2430000			339160	289730							9069100	9848700	9231200			872240		_(ac)S(ad)GGGVIRGPAGNNDC(ca)R_	1965
P11234	Ras-related protein Ral-B	RALB	S	6	__________MAANKSKGQSSLALHKVIMVG	0.991264	52132980	2.03e-33	169.04	155.62	-0.0063725					321350				1642800	2606300		1345200	2054300	1852900	1815600	2629400	1327400	2004900	2131900	1686900		226550			812020					5102500	8748500	10327000	1960700	1511100	1160300	865360	_(ac)AANKS(ad)KGQSSLALHK_	1630
Q96T60	Bifunctional polynucleotide phosphatase/kinase (DNA 5'-kinase/3'-phosphatase) (Polynucleotide kinase-3'-phosphatase) [Includes: Polynucleotide 3'-phosphatase (EC 3.1.3.32) (2'(3')-polynucleotidase);Polynucleotide 5'-hydroxyl-kinase (EC 2.7.1.78)]	PNKP	S	388	FPGAGKSTFLKKHLVSAGYVHVNRDTLGSWQ	0.999332	52103390	5.77e-20	142.1	127.87	-0.11245									2096400	4976500	1314000	2979500	3583120	865190	1182400	2048500		2742100	3724000	889860							4348680	348340	6036300	5121600	2802500	7044400					_HLVS(ad)AGYVHVNR_;_HLVS(ad)AGYVHVNRDTLGSWQR_	1484
Q9BZE4	Nucleolar GTP-binding protein 1 (Chronic renal failure gene protein) (GTP-binding protein NGB)	GTPBP4	S	578	SVARSGSCSRTPRDVSGLRDVKMVKKAKTMM	0.999919	51889490	4.65e-28	158.3	139.89	0.63108									1290310	1093900	485710	377910	3532600	5487270	2050100	3768000	1014200	1091240	1509360	1697860					922870		4204800	1674200	5359100	6093280	9554500	682280					_SGSC(ca)SRTPRDVS(ad)GLRDVK_;_TPRDVS(ad)GLRDVK_	3355
P52701	DNA mismatch repair protein Msh6 (hMSH6) (G/T mismatch-binding protein) (GTBP) (GTMBP) (MutS protein homolog 6) (MutS-alpha 160 kDa subunit) (p160)	MSH6	S	242	SEEEVQPKTQGSRRSSRQIKKRRVISDSESD	0.972674	51755720	0.00368187	61.161	42.03	0.72281										44904000	593620		1087500																1408200	1699700		2062700					_RSS(ad)RQIKK_	2523
P46781	40S ribosomal protein S9 (Small ribosomal subunit protein uS4)	RPS9	S	6	__________MPVARSWVCRKTYVTPRRPFE	0.999463	51742260	5.6e-13	128.81	110.4	-0.087476		491180				420890	214720	146700	458840	1136400	677400	1673960	2410130	902110		2218500								111360		913970	840570		10494600	8283800	6677600	12123500	1546030				_PVARS(ad)WVC(ca)R_;_PVARS(ad)WVC(ca)RK_	1352
Q86U86	Protein polybromo-1 (hPB1) (BRG1-associated factor 180) (BAF180) (Polybromo-1D)	PBRM1	S	295	FYMKKAEIEHHEMAKSSLRMRTPSNLAAARL	0.987324	51708700	3.73e-111	254.47	234.56	0.097384										473240			4212720	2878610	8582720	2829700	412920	387290	2797730	1243030					450450		1549800	2708100	4827090	3031500	5403300	9920500					_AEIEHHEMAKS(ad)SLR_;_KAEIEHHEM(ox)AKS(ad)SLR_;_KAEIEHHEMAKS(ad)SLR_	1711
O95218	Zinc finger Ran-binding domain-containing protein 2 (Zinc finger protein 265) (Zinc finger, splicing)	ZRANB2	S	60	MKAGGTEIGKTLAEKSRGLFSANDWQCKTCS	0.997676	51685800	4.11e-56	203.29	191.64	-0.78595									2500750	2375660			3668450	3342030	2312000	8543400	1593800		3253800	2517700					3194510	656240	7793800	3130900			3834180	1740600	350510		573940	303530	_AGGTEIGKTLAEKS(ad)R_;_TLAEKS(ad)R_	2103
Q96ME7	Zinc finger protein 512	ZNF512	S	89	STYWMKMRRIKPAATSHVEGSGGVSAKGKRK	0.99271	51484360	5.61e-70	215.48	204.5	0.27721										1211200	573920	563980	3907800	3289000	666510	5617900	2494900	2433200	3953200	3020600						338740	6603500	3839600	2797000	3240800	4813800	348240	553930	495960	532010	188570	_IKPAATS(ad)HVEGSGGVSAK_	1842
Q86V81	THO complex subunit 4 (Tho4) (Ally of AML-1 and LEF-1) (Aly/REF export factor) (Transcriptional coactivator Aly/REF) (bZIP-enhancing factor BEF)	ALYREF	Y	77	ARGAAGGGGRNRPAPYSRPKQLPDKWQHDLF	0.993212	51296890	0.0105294	59.198	51.908	-0.0040975					163110			151280	1347900	2737600	1420300	1256800	3620000	1924100	3027800	5554700	356640	552640		467790			214020		1530200	1790710	2111000	901900	5955100	7630600	4625100	3957600					_NRPAPY(ad)SRPK_	3864
Q15651	High mobility group nucleosome-binding domain-containing protein 3 (Thyroid receptor-interacting protein 7) (TR-interacting protein 7) (TRIP-7)	HMGN3	S	31	SKVTKQEPTRRSARLSAKPAPPKPEPKPRKT	0.999986	51214370	1.71e-11	119.45	106.02	-0.10781									266140				8339800	4119300		11618000			21607000								683310				3681100			899720			_LS(ad)AKPAPPKPEPKPR_	1417
Q9Y3A2	Probable U3 small nucleolar RNA-associated protein 11 (U3 snoRNA-associated protein 11) (UTP11-like protein)	UTP11	S	121	EMKRVAEAKKIERLKSELHLLDFQGKQQNKH	0.988136	51041880	1.66e-43	174.62	169.49	-0.044749											149240		1565900	3089000	5791900	7067040	1787400	3471000	7863500	3429400					148430		1135820	540890	3143500	280750	3686800	2618400	1300270	1972800		1999840	_LKS(ad)ELHLLDFQGK_;_LKS(ad)ELHLLDFQGKQQNK_	3569
Q9UFW8	CGG triplet repeat-binding protein 1 (CGG-binding protein 1) (20 kDa CGG-binding protein) (p20-CGGBP DNA-binding protein)	CGGBP1	S	56	LFCTSCNVVLNHVRKSAISDHLKSKTHTKRK	1	51036810	2.01e-19	152.54	116.95	0.067798												222920	1557200	1611580	10926960	6831900	2480090	5071260	7075660	6380960					243050				1372890	333620	830890	616170	562440	909500	2753230	1256490	_KS(ad)AISDHLK_;_S(ad)AISDHLK_;_S(ad)AISDHLKSK_	1646
P62899	60S ribosomal protein L31 (Large ribosomal subunit protein eL31)	RPL31	S	15	_MAPAKKGGEKKKGRSAINEVVTREYTINIH	0.999996	50582527	7.95e-84	226.65	217.62	0.439									1434500	1170200	669500		1661680		687910	2016900	596010	929110	1724580	505380					1897550	946430	2999200	808790	7897500	4647610	8730100	11187300				72277	_GRS(ad)AINEVVTR_;_KGRS(ad)AINEVVTREYTINIHK_;_S(ad)AINEVVTREYTINIHK_;_S(ad)AINEVVTREYTINIHKR_	2578
Q14980	Nuclear mitotic apparatus protein 1 (Nuclear matrix protein-22) (NMP-22) (Nuclear mitotic apparatus protein) (NuMA protein) (SP-H antigen)	NUMA1	S	2096	RSGTRRSPRIATTTASAATAAAIGATPRAKG	0.991999	50496530	1.64e-33	161.26	151.48	-0.027635											1304500	557000	1467100	9046490	4246700	7628330		2332500	456990	1174900					424760	627580	820560	516330	2264100	4904440	6984870	5177850		313010	248520		_IATTTAS(ad)AATAAAIGATPR_;_IATTTAS(ad)AATAAAIGATPRAK_	1395
Q8N9M1	Uncharacterized protein C19orf47	C19orf47	S	338	TAAAPTLRRLALSSRSGLERKPESLSKVSII	0.99995	50394930	1.74e-56	199.58	182.71	-0.014718									363310	1928740	1134330	929990	4460630	3176700	5115600	3295620	805850	1487510	1806300	1396900					533270	332940	901130	816700	10522260	2004490	5709180	3361300			312180		_LALSSRS(ad)GLERKPESLSK_;_S(ad)GLERKPESLSK_	3126
P35251	Replication factor C subunit 1 (Activator 1 140 kDa subunit) (A1 140 kDa subunit) (Activator 1 large subunit) (Activator 1 subunit 1) (DNA-binding protein PO-GA) (Replication factor C 140 kDa subunit) (RF-C 140 kDa subunit) (RFC140) (Replication factor C large subunit)	RFC1	S	317	SSADKIGEVSSPKASSKLAIMKRKEESSYKE	0.99502	50378710	1.71e-43	174.62	166.33	-0.32986					456500		447460	271270	2387900	3584700	1988870	1620900	2359020	1669360	4410300	2761770	247320		623000			292550	163770		1704000	1502520	4422340	4704600	3984600	3559560	5300010	1674000			242390		_ASS(ad)KLAIM(ox)K_;_ASS(ad)KLAIMK_	2334
Q9BRU9	rRNA-processing protein UTP23 homolog	UTP23	S	200	VKNTEQSRRKKRKKISGPNPLSCLKKKKKAP	0.999668	49838180	7.62e-06	81.565	60.98	-0.38286										640030	273880	1811300	2312270	1205600		2319000	1089600	696050	1043600						1543490	469130	2536650		6402980	5470000	14852200	7172400					_KIS(ad)GPNPLSC(ca)LK_;_KIS(ad)GPNPLSC(ca)LKK_;_KIS(ad)GPNPLSC(ca)LKKK_;_KKIS(ad)GPNPLSC(ca)LK_;_KKIS(ad)GPNPLSC(ca)LKK_	3318
Q8WYP5	Protein ELYS (Embryonic large molecule derived from yolk sac) (Protein MEL-28) (Putative AT-hook-containing transcription factor 1)	AHCTF1	S	2096	EERLLATASFTKSSRSSRTRSSKAILLPDLS	0.998603	49781090	8.67e-07	105.1	30.929	-0.087015		426890		138400	924510	257370				7420000	5851200		12262000	4418800								504190		221280		2541240		306210				14509000					_SSRS(ad)SRTR_	3196
Q8N7W2	BEN domain-containing protein 7	BEND7	S	12	____MEFSERKRSRKSQSFKLVSRDYHHEVY	0.99823	49625520	4.11e-14	127.17	107.08	0.34531										2953200	1274400	735580			5009800	5254000			2393600						4569400	1305700	7672500	6549200	3671100	3146200	4278900			811940			_SRKS(ad)QSFK_;_SRKS(ad)QSFKLVSR_	3116
Q96GQ7	Probable ATP-dependent RNA helicase DDX27 (EC 3.6.4.13) (DEAD box protein 27)	DDX27	S	790	LGLPHQRRGGNFKSKSRYKRRK_________	0.959753	49514880	0.000496682	84.743	60.232	0.63362									386230	1848600			3879600	1479400			368250								1247800				10679000	17747000	6787300	5091700					_SKS(ad)RYKR_	1608
Q92576	PHD finger protein 3	PHF3	S	567	IDKEPKIQSCNSGVKSVKNQAHSVLKKTLQD	0.999992	49158700	1e-27	150.68	150.68	-0.24075										409770		510910	766150		6230230	2554800			359180								4997700	3011180	9665300	4227300	4498200	11195200		160560	572220		_IQSC(ca)NSGVKS(ad)VKNQAHSVLKK_;_S(ad)VKNQAHSVLK_;_S(ad)VKNQAHSVLKK_	3207
Q9UPP1	Histone lysine demethylase PHF8 (EC 1.14.11.27) (PHD finger protein 8)	PHF8	S	623	LMSNGSTKRVKSLSKSRRTKIAKKVDKARLM	0.998948	48986419	1.31e-08	110.12	60.584	-0.015347										2258500	1324400	778780	2215000		3712200		381060						176950	76329	3991700	1328400		11342000	6870300	5696300	8834500						_SLSKS(ad)RR_	1861
Q9NR30-2	Nucleolar RNA helicase 2 (EC 3.6.4.13) (DEAD box protein 21) (Gu-alpha) (Nucleolar RNA helicase Gu) (Nucleolar RNA helicase II) (RH II/Gu)	DDX21	S	6	__________MNSPKSKKAKKKEEPSQNDIS	0.97941	48840030	6.11e-05	88.596	73.805	0.43313									232240	789280	147730	666000	1470000	649040	287640	15688900	5434730	5850250	1463000	899340						220630	4917780	3049220	2994550	1708710	1824800	546190					_(ac)M(ox)NSPKS(ad)KK_;_(ac)M(ox)NSPKS(ad)KKAK_	3434
Q13111	Chromatin assembly factor 1 subunit A (CAF-1 subunit A) (Chromatin assembly factor I p150 subunit) (CAF-I 150 kDa subunit) (CAF-I p150) (hp150)	CHAF1A	S	873	STGPSQGTPISLKRKSAGSMCITQFMKKRRH	0.911447	48635140	3.01e-17	133.16	126.56	0.37776									1049650	1785410	590940	540360	3884400	2025380	4949590	5640910	1707880	1063280	1450880	419990					949710	424710	6838000	733210	2466920	2448510	4352100	4721000	372340		219970		_RKS(ad)AGSM(ox)C(ca)ITQFM(ox)K_;_RKS(ad)AGSM(ox)C(ca)ITQFMK_;_RKS(ad)AGSMC(ca)ITQFM(ox)K_;_RKS(ad)AGSMC(ca)ITQFMK_;_S(ad)AGSM(ox)C(ca)ITQFM(ox)KK_	2710
Q13428	Treacle protein (Treacher Collins syndrome protein)	TCOF1	S	807	ANPAAARAPSAKGTISAPGKVVTAAAQAKQR	0.9999	48513920	1.11e-20	138.68	123.8	0.026032									744600	1122600	790220		6348220	4977070	5998970	7703390	781970	2369550	2504240	845290					232190	485650			1309400	2454960	4085500	5760100					_ANPAAARAPSAKGTIS(ad)APGK_;_APSAKGTIS(ad)APGKVVTAAAQAK_;_GTIS(ad)APGKVVTAAAQAK_	2747
O00567	Nucleolar protein 56 (Nucleolar protein 5A)	NOP56	S	554	PKEETVNDPEEAGHRSGSKKKRKFSKEEPVS	0.993809	48496540	3.63e-119	263.2	252.16	0.20419										1023000	182670		1830000	4221700	8905040	3042800	408070	774400	920420	1963280					1139510		11043800	2462680	596100	3806930	4307900	1344800			523440		_EETVNDPEEAGHRS(ad)GSK_;_STPKEETVNDPEEAGHRS(ad)GSK_;_STPKEETVNDPEEAGHRS(ad)GSKKK_	2020
P79522	Proline-rich protein 3 (MHC class I region proline-rich protein CAT56)	PRR3	S	135	RGSFHKEQRNPRRLKSWSLIKNTCPPKDDPQ	0.999605	48476510	1.1e-13	138.08	113.38	0.076317									765200	1125900	815010	1703570	3894990	1428830	2626230	1602670	772940	461280	846380	413400					725880	328650	2943520	1412480	3886400	5778810	4896500	12047870					_LKS(ad)WSLIK_;_RLKS(ad)WSLIK_	2593
P62910	60S ribosomal protein L32 (Large ribosomal subunit protein eL32)	RPL32	S	94	VHNVKELEVLLMCNKSYCAEIAHNVSSKNRK	0.994992	48397213	7.29e-31	165.58	158.98	0.0066369				92823					954870	1593000		745720	4202400	4517700	7349600	6181800	1965000	5105700	6881000	6160400								238320			1030900		898340	195950	283690		_S(ad)YC(ca)AEIAHNVSSK_	1823
P62917	60S ribosomal protein L8 (Large ribosomal subunit protein uL2)	RPL8	S	14	__MGRVIRGQRKGAGSVFRAHVKHRKGAARL	1	48216300	3.31e-19	140.48	106.22	-0.057031									1312290	2150460	1098920		4755000	2652500	731590	3439400	354840	776270		416410					1744020	945980	4453900	1430890	3325900	5634310	6675700	6152700				165220	_GAGS(ad)VFRAHVK_;_KGAGS(ad)VFRAHVK_	2584
Q4FZB7	Histone-lysine N-methyltransferase KMT5B (EC 2.1.1.43) (Lysine N-methyltransferase 5B) (Lysine-specific methyltransferase 5B) (Suppressor of variegation 4-20 homolog 1) (Su(var)4-20 homolog 1) (Suv4-20h1)	KMT5B	S	397	ADTTQEKNNATSNRKSSVGVKKNSKSRTLTR	0.992331	48097000	1.18e-32	157.86	139.63	-0.090843									1993100	2876900	2872400		11647000	6194500		7198000		1996100											13319000								_NNATSNRKS(ad)SVGVKK_	2880
Q96ME7	Zinc finger protein 512	ZNF512	S	94	KMRRIKPAATSHVEGSGGVSAKGKRKPRQEE	0.999994	47985450	2.36e-71	205.18	194.26	0.86634							972810			810780		1636600		4561400	2197300	12058000	705870	1363100					540670		1552120		2982900	2942500	3206400	5681000	6774000						_IKPAATSHVEGS(ad)GGVSAK_;_IKPAATSHVEGS(ad)GGVSAKGK_	1843
Q8WWK9	Cytoskeleton-associated protein 2 (CTCL tumor antigen se20-10) (Tumor- and microtubule-associated protein)	CKAP2	S	230	ATKPQPVNTSSVTVKSNRSSNMTATTKFVST	0.98655	47926920	3.16e-18	136.34	128.71	0.10161								213040		1533000		745220	2682400	2366400	5854200	7584100		1281400	2249700	1318500		278860			1302800	1163400	2857400	1795400	3251900	3096000	4016200	4337000					_ATKPQPVNTSSVTVKS(ad)NR_	3174
Q13247	Serine/arginine-rich splicing factor 6 (Pre-mRNA-splicing factor SRP55) (Splicing factor, arginine/serine-rich 6)	SRSF6	S	86	RGPRRDRDGYSYGSRSGGGGYSSRRTSGRDK	0.998894	47899680	5.77e-60	194.37	183.34	0.27769									1230900	3063460		224300	2256600	6095400	2296300	814730	422050			2172100					966000	1191000		1906300	9059030	3188260	13013250						_DGYSYGSRS(ad)GGGGYSSR_;_DGYSYGSRS(ad)GGGGYSSRR_;_DRDGYSYGSRS(ad)GGGGYSSRR_;_RDRDGYSYGSRS(ad)GGGGYSSR_;_S(ad)GGGGYSSRR_	2724
Q6P0N0	Mis18-binding protein 1 (Kinetochore-associated protein KNL-2 homolog) (HsKNL-2) (P243)	MIS18BP1	S	695	DFVIPECQKKSPISKSMGTLENTFEGHKSKN	1	47387390	1.21e-50	188.29	188.29	-0.10249									425830	1024080	483280	607100	2154970	1482800	3651900	2972000	367300	1084830	1496900	1316700					888430		2089500	2050670	5763210	4820450	7047200	6422400			981250	256590	_S(ad)M(ox)GTLENTFEGHK_;_S(ad)M(ox)GTLENTFEGHKSK_	2977
[truncated: 910 more rows]
