# Supplementary material for: Temporal and Site-Specific ADP-Ribosylation Dynamics upon Different Genotoxic Stresses
Source: Cells. 2021 Oct 28;10(11):2927. doi: 10.3390/cells10112927 (PMC8616546; doi:10.3390/cells10112927)
Supplement: Supplementary file 1 [file cells-10-02927-s001.zip › Buch-Larsen_TableS2.xlsx]

## Sheet: Buch-Larsen_Table_S2
Protein (UniProt ID)	Protein names	Gene name	# ADPr sites	ADPr site positions	ADPr intensity (total)	Control R1	Control R2	Control R3	Control R4	1min H2O2 R1	1min H2O2 R2	1min H2O2 R3	1min H2O2 R4	10min H2O2 R1	10min H2O2 R2	10min H2O2 R3	10min H2O2 R4	30min H2O2 R1	30min H2O2 R2	30min H2O2 R3	30min H2O2 R4	60min H2O2 R1	60min H2O2 R2	60min H2O2 R3	60min H2O2 R4	1min MMS R1	1min MMS R2	1min MMS R3	1min MMS R4	10min MMS R1	10min MMS R2	10min MMS R3	10min MMS R4	30min MMS R1	30min MMS R2	30min MMS R3	30min MMS R4	60min MMS R1	60min MMS R2	60min MMS R3	60min MMS R4	Sequence coverage [%]	Score	Q-value	id (protein)
O60814	Histone H2B type 1-K (H2B K) (HIRA-interacting protein 1)	HIST1H2BK	16	6;7;12;13;15;37;56;57;79;80;83;84;92;100;113;124	5730000000000	1155631730	5782824970	1848465670	1346184650	5898983120	546227460	5604662610	1917493630	72760883590	224000000000	90707157856	116000000000	505000000000	486000000000	182000000000	437000000000	205000000000	255000000000	271000000000	173000000000	2681540320	4297628420	2772460280	988192180	56390538730	64863389430	230000000000	130000000000	511000000000	417000000000	659000000000	388000000000	82970399350	66429489920	22673005260	47817511180	95.2	271.98	0	933
P84243	Histone H3.3	H3F3A	9	10;11;12;15;29;42;55;58;135	1740000000000	124444850	379007660	409500680	498337120	1716373470	447204600	687370600	137135500	36548004980	54127504321	17589068700	20256213600	154000000000	73435158510	89137334150	128000000000	78278812340	149000000000	145000000000	87566467140	556903840	870744810	928990250	814103910	34842958270	2580189990	53364696610	25086069030	93304942500	105000000000	145000000000	164000000000	15321020260	33734297370	14025118590	16613162000	72.1	50.915	0	1368
P58876	Histone H2B type 1-D (HIRA-interacting protein 2) (Histone H2B.1 B) (Histone H2B.b) (H2B/b)	HIST1H2BD	3	6;7;12	1650000000000	403981490	1449776310	752502920	739120700	1756821790	1377149120	1989704070	963754152	40412802840	53151715660	35442056000	28685460470	152000000000	105000000000	39729270000	153000000000	52511256540	83394309180	93860638270	47127330000	1324121140	854379800	663851800	1551278300	21682376000	17920033710	47573239450	29747803870	155000000000	115000000000	173000000000	119000000000	21416491707	13410164000	14271671490	18125542470	95.2	323.31	0	1293
P16403	Histone H1.2 (Histone H1c) (Histone H1d) (Histone H1s-1)	HIST1H1C	5	2;36;113;150;188	1410000000000	58768160	111671100	81525670	109959630	1072352570	381381840	189311970	275207719	12854745940	6331844700	1525053800	4773506290	55794186700	26359675700	16578850270	158000000000	40413614590	57655685550	72428412240	57890363210	432246450	548867700	226257000	547829000	4174807610	7166978990	53839737790	78422286880	132000000000	65424654100	148000000000	123000000000	7309898130	25529489330	135000000000	110000000000	78.4	323.31	0	1094
P10412	Histone H1.4 (Histone H1b) (Histone H1s-4)	HIST1H1E	17	2;26;27;32;36;55;58;71;78;150;187;[P16401]57;89;92;105;107;116	875000000000	47869740	153257820	54386650	58872680	365710180	166964360	184995832	104220000	11357465950	6195037530	3044876370	6770617230	35408730470	17757256290	44960330960	82748812200	16221179660	75523267350	104000000000	108000000000	117275590	196917060	244480049	193608070	12118906330	5766001680	8453479310	3522490090	40371561040	53696269650	42374874200	48727505810	41124325470	63368881590	31140777350	10778440280	76.3	323.31	0	1057
P62805	Histone H4	HIST1H4A	3	2;4;48	550000000000	1248849100	2586504800	89570920	1242230340	132471000	155185000	1502594300	763965170	1400273930	44355173990	17608255500	19357639460	42642220660	32656926900	16060958410	25538094200	5003854930	26906536600	15250375480	11955198280	312896000	386187100	355121000	158077100	1148784000	15202838400	34347546030	2991931830	50648652600	50904100000	46296232710	54263198000	2851707100	11314442000	3875191560	7585840650	93.2	323.31	0	1329
Q93077	Histone H2A type 1-C (Histone H2A/l)	HIST1H2AC	2	2;4	485000000000	47474090	1372492710	637296340	78680800	786421130	266521000	889199990	187675710	1592600860	40007119450	320092500	62752950	42960966800	31998086300	1399480000	4705640000	7097380000	6246152300	854168000	684043000	710661570	58501780	739650370	353511400	448740700	3964487000	8351963000	12634478000	78690700000	65029477000	74524662700	77608593290	17683662800	1824530000	8882900	164189800	65.4	4.0154	0	1707
Q99879	Histone H2B type 1-M (Histone H2B.e) (H2B/e)	HIST1H2BM	3	7;12;15	432000000000	333387660	1079806860	598095060	514629080	745324480	544369780	1109045740	863298640	3461331200	8762119700	6724151600	3107976540	54516233000	24348549600	2624825700	30153955900	15036627200	16593940300	12974983000	10460688600	506687670	1287603440	476509360	629798470	4005655300	909696990	4360181600	5236720600	52221439800	29232470900	58278088000	69165130800	2611474000	3733541900	2494762000	2182609742	92.1	323.31	0	1775
P07305	Histone H1.0 (Histone H1') (Histone H1(0)) [Cleaved into: Histone H1.0, N-terminally processed]	H1F0	11	5;6;7;56;90;98;104;131;171;185;186	319000000000	11211620	66122720	36633600	33696600	134322370	115109820	124180480	102498760	1635461410	6569281450	2256697030	1598952320	28753517430	7111564840	14137052950	32906038550	11804305590	19720018680	26746580920	13414247450	99338430	103230690	77787270	136255550	2620655140	1436372570	7455869160	9994212050	21630318520	28192999930	31496911400	35739977060	3778197110	3212916820	3745537670	1813675240	81.4	323.31	0	1028
P09874	Poly [ADP-ribose] polymerase 1 (PARP-1) (EC 2.4.2.30) (ADP-ribosyltransferase diphtheria toxin-like 1) (ARTD1) (DNA ADP-ribosyltransferase PARP1) (EC 2.4.2.-) (NAD(+) ADP-ribosyltransferase 1) (ADPRT 1) (Poly[ADP-ribose] synthase 1) (Protein poly-ADP-ribosyltransferase PARP1) (EC 2.4.2.-)	PARP1	13	16;104;140;204;224;343;499;504;506;507;508;519;520	274000000000	108277280	351769970	197651450	216319830	582156030	204852870	395696560	333176187	5560363420	12733531800	5718612420	3007018670	14912041747	9909864610	16248853990	15640157080	8595021950	15351068920	38155196420	15138191760	234620300	753280840	299407930	347095800	3018542650	2800166490	12616368230	5151654810	6707939990	14528689910	15863528180	17015556400	9970297660	6709680460	10852866480	4602507810	24.4	323.31	0	1048
Q99880	Histone H2B type 1-L (Histone H2B.c) (H2B/c)	HIST1H2BL	1	7	209000000000	110877000	716435780	231112830	278970360	366610420	224599340	313356000	275218770	3426081800	8589150000	3635226100	3144496000	13968412300	14397047000	6938314000	15795320000	4506199800	5953160000	5211554500	4768491000	241029610	472365710	335109370	382592180	2771655900	2299765000	2894342100	2786889000	17452463000	22847610000	24393879000	34405300000	2022737000	1456095000	521112780	850017260	95.2	323.31	0	1776
P17096	High mobility group protein HMG-I/HMG-Y (HMG-I(Y)) (High mobility group AT-hook protein 1) (High mobility group protein A1) (High mobility group protein R)	HMGA1	6	5;7;8;9;14;44	133000000000	65550000	40815900	25757000	21778640	331584900	141529100	188466590	134913980	4383190410	2281235700	1582023500	1048721700	15941435100	8171092200	1741711800	8552396600	2923066600	3192109200	6041896400	6325081700	61839660	116021010	103225800	57698350	3093707420	786849710	8265647850	4808089900	17834046700	3414996890	24771117100	3522093800	1470846100	327304900	1067123500	101280920	49.5	323.31	0	1098
Q02539	Histone H1.1 (Histone H1a)	HIST1H1A	9	12;34;61;115;124;136;146;149;165	130000000000	4803640	8608720	3626780	7067070	94272510	25341720	70783220	33477510	919039190	894611870	492177450	856078390	5730509880	3325427640	4000453660	10654723600	7348163610	11885609040	12589629360	9251511760	37274470	66554060	70911020	32210640	1427047320	560499900	3875745250	3935722610	3694108140	6202142710	9640602150	6900019260	4684116700	8492062392	6614217770	5106498860	78.1	323.31	0	1379
Q99877	Histone H2B type 1-N (Histone H2B.d) (H2B/d)	HIST1H2BN	1	7	117000000000	33050230	99870700	31062320	62961300	188623200	81419250	194455920	100102970	1568253000	3789633000	2023531600	1654896000	13030440000	8547920000	5472234000	9772500000	4485183000	5371574000	3451887000	2776526000	100445700	137904300	109257720	136879800	1133544400	1219230000	2503173700	4406816900	9088710000	8288108000	13270880000	10325892000	1305176900	681943400	879517100	857104100	72.3	255.61	0	1774
Q00839	Heterogeneous nuclear ribonucleoprotein U (hnRNP U) (GRIP120) (Nuclear p120 ribonucleoprotein) (Scaffold-attachment factor A) (SAF-A) (p120) (pp120)	HNRNPU	8	2;3;187;585;673;690;695;[Q00839-2]187	77068224494	13115900	24702700	16312700	18539920	39773560	72953300	30807580	24378540	824232100	2860710280	1971047560	1909423160	5791629120	3943729130	5838339710	6014143580	2833328780	1295673000	1806496720	1339896240	61772260	31506430	45561820	105058110	2432112174	1227899000	2699638270	2849897180	5365731090	3463920290	9894879860	11182058220	85247510	316215400	326473700	311019600	34.1	323.31	0	1374;205
P68431	Histone H3.1 (Histone H3/a) (Histone H3/b) (Histone H3/c) (Histone H3/d) (Histone H3/f) (Histone H3/h) (Histone H3/i) (Histone H3/j) (Histone H3/k) (Histone H3/l)	HIST1H3A	1	29	41684251130	2842200	4068270	2142000	2299050	9533900	2297990	2454000	3749800	134985300	398004000	18644600	57482200	1529210000	937896000	5072090000	6068116000	2478819000	2263250000	6187849500	4541432370	4081260	8913700	8939030	4334540	329113000	75402000	1035098500	441652120	750552000	998662000	1299086000	996140000	463668000	1288322800	2995130000	1267990000	72.1	323.31	0	1353
P35251	Replication factor C subunit 1 (Activator 1 140 kDa subunit) (A1 140 kDa subunit) (Activator 1 large subunit) (Activator 1 subunit 1) (DNA-binding protein PO-GA) (Replication factor C 140 kDa subunit) (RF-C 140 kDa subunit) (RFC140) (Replication factor C large subunit)	RFC1	28	12;18;92;131;139;177;259;276;281;292;302;311;316;317;328;329;359;384;442;457;459;487;501;526;529;533;636;1126	35182881060	541800	2910980	1670650	1033280	55922310	8658130	64956570	31144430	1045286990	1991006970	1104601380	609546550	2009447740	1767263640	2448219320	4012892530	247802260	278674510	598771340	428141720	8327910	44648800	18336800	9897640	742985110	523730290	1988643640	1401980040	2882372250	2581297030	4814968690	3210369580	66809680	42397500	101137340	36485660	42.9	323.31	0	1188
P11388	DNA topoisomerase 2-alpha (EC 5.6.2.3) (DNA topoisomerase II, alpha isozyme)	TOP2A	11	29;1365;1422;1423;1425;1426;1428;1449;1483;1491;1512	30870440340	1523550	2338650	1051200	2178400	99374820	15347440	79763900	40548950	661536470	860654850	599067500	325188080	1290939510	1003640040	1388410120	1629731980	300398490	366883020	580452020	443911480	38663100	93003860	68877910	55054110	935575120	703644740	1509050070	1970446220	2427901220	2967956830	4750285090	5000744580	169634120	109187200	177997320	199478380	11.7	323.31	0	1068
Q08945	FACT complex subunit SSRP1 (Chromatin-specific transcription elongation factor 80 kDa subunit) (Facilitates chromatin transcription complex 80 kDa subunit) (FACT 80 kDa subunit) (FACTp80) (Facilitates chromatin transcription complex subunit SSRP1) (Recombination signal sequence recognition protein 1) (Structure-specific recognition protein 1) (hSSRP1) (T160)	SSRP1	10	335;531;621;641;647;648;650;651;652;657	29514172623	8502590	56127310	19993900	23417310	178098870	66644470	89250460	48665656	1232645510	1796761660	1008644020	434283520	864154920	1264803770	623517560	1806112390	602091900	358405200	424206500	445703560	32774910	112499070	63900047	62246850	478030900	455297430	2382595880	956950640	2754564660	3303343460	2903599670	3340726120	260834180	493799370	399381920	161596440	17.2	323.31	0	1400
Q9UIG0	Tyrosine-protein kinase BAZ1B (EC 2.7.10.2) (Bromodomain adjacent to zinc finger domain protein 1B) (Williams syndrome transcription factor) (Williams-Beuren syndrome chromosomal region 10 protein) (Williams-Beuren syndrome chromosomal region 9 protein) (hWALp2)	BAZ1B	12	326;329;345;347;408;417;455;457;464;956;966;1315	23169478560		514560	433260		11624260	3916150	9308400	6585980	396348150	746861680	308837640	272911880	2194910670	1663375340	1458550740	2413495100	1235776920	1303229000	1612582180	1291716720	2012060	11087140	6625020	4324470	250032490	166247010	791142180	301161470	1178817910	1382658970	1974345390	1318012200	208959140	206726460	231233490	205114530	11.5	323.31	0	1923
Q14669	E3 ubiquitin-protein ligase TRIP12 (EC 2.3.2.26) (E3 ubiquitin-protein ligase for Arf) (ULF) (HECT-type E3 ubiquitin transferase TRIP12) (Thyroid receptor-interacting protein 12) (TR-interacting protein 12) (TRIP-12);E3 ubiquitin-protein ligase TRIP12 (Fragment)	TRIP12	23	124;138;146;159;172;180;182;236;244;257;271;278;282;285;293;301;305;340;1039;1071;[Q14669-3]34;52;68	23050163110		1928800	1867150	979340	7712890	5113350	4000300	6450200	454785600	492052940	288709910	302573590	2231687280	1553391450	567093460	2361403430	402553400	639190430	680844900	417134450	8574130	1445120	16340720	6856720	786066230	318376630	1480070860	483930720	1723873670	1811100250	2960071030	2802186960	44049970	92602130	49040750	46104350	65	323.31	0	1456;767
Q9Y3Y2	Chromatin target of PRMT1 protein (Friend of PRMT1 protein) (Small arginine- and glycine-rich protein) (SRAG)	CHTOP	7	5;13;49;74;82;[Q9Y3Y2-3]75;83	19141691234		211970			3046000	1831250	1280470	955590	210726310	272413200	189085960	216976450	1470757300	1230330880	316499870	1368409480	398373610	648471000	1953199880	438251600	3748674	853160	5906060	4404910	156221720	154312800	268259580	614161460	1611928200	1703901820	2373862200	2246610290	396881820	369971600	290163420	219682700	35.3	323.31	0	1967;1968
P07910	Heterogeneous nuclear ribonucleoproteins C1/C2 (hnRNP C1/C2)	HNRNPC	8	3;138;156;162;170;171;177;185	15641349310	1097600	2575850	2367480	1604780	5216230	2352560	10873500	1653860	181433240	257500100	212027790	136532850	770817100	688595480	471885790	723764480	166838090	193230000	268576990	246178360	2739200	4675290	10098680	3414420	171528510	270199500	861493920	1080330220	2226952100	2184831470	2447073800	1933115910	16450920	51994680	9125890	22202670	58.4	323.31	0	317
P05204	Non-histone chromosomal protein HMG-17 (High mobility group nucleosome-binding domain-containing protein 2)	HMGN2	2	25;29	14780405510				2862800	1985500	4875600	4958200	1742170	294362000	374671000	4859400	338820000	1620531000	914296000	599029000	1818386000	275265690	288733990	474814600	301821000	2105900	2366900		6379310	132354790	102968440	75641740	201248770	1383192000	980262000	1161927600	3114850000	115964300	67952950	34153560	77023300	85.6	239.44	0	1015
P35659	Protein DEK	DEK	8	71;121;210;211;273;276;279;287	14437463380	1101670	5353480	4075240	3377940	31521690	15745720	26760870	11310310	251928070	425118050	339954620	313822620	866816560	655886140	367858190	1254831240	221462330	260514530	602175720	201568500	7995430	30410580	23841010	19583520	293242390	223195190	628071150	427454890	1388723530	1239523210	1779978870	2227431400	76389520	83120810	82668150	44650240	24	323.31	0	1192
Q5SSJ5	Heterochromatin protein 1-binding protein 3 (Protein HP1-BP74)	HP1BP3	13	155;176;225;227;234;240;241;248;323;471;484;543;548	13730932375	873650	1414300	950890	1057500	2708690	1454810	8158830	2293550	199804280	302869150	79846460	76181810	1040925550	763026660	496867760	884480240	522668230	712300000	1010331090	483409215	2530690	5437590	3694520	1772040	170507170	128910090	329932020	684954050	985675160	863064600	1903120030	799474780	235104180	306963400	388805450	329363940	30.7	323.31	0	1532
P16104	Histone H2AX (H2a/x) (Histone H2A.X)	H2AFX	7	2;4;17;19;20;122;131	13343647420	11090730	10475940	3544300	3903060	30310970	25423870	26742510	18218600	347573860	1204338710	46011740	23185750	1019631500	935549480	89263100	164209020	129881400	224815490	49487700	28617370	24158000	24405130	15603320	74110640	181144830	68182320	351300400	210327310	325905590	4678369600	84515300	2883635120	10611430	8772570	7366210	2964550	53.1	298.03	0	1092
P11387	DNA topoisomerase 1 (EC 5.6.2.2) (DNA topoisomerase I)	TOP1	2	643;667	12866974500					6389080	12179170	8180490	5413520	157012920	449994240	178716700	342234000	579940900	427287700	720982600	726407100	219385400	252738400	383404200	294092800	4128900	16818520	7267680	6094540	191383660	139880000	731399990	315902180	986265700	1368932100	1416625800	2616504900	44988600	71132730	114783630	70506350	18.2	323.31	0	1067
P06748	Nucleophosmin (NPM) (Nucleolar phosphoprotein B23) (Nucleolar protein NO38) (Numatrin)	NPM1	10	137;139;143;149;195;207;222;227;260;275	11920175680	8374000	26514220	20618820	14161200	23208600	6376890	20124280	10417370	350072780	502515890	197901230	142066450	592020680	568741400	540482680	1565287900	329418370	441010880	834670590	593403500	10043040	24862180	22271920	13067190	188344110	112251230	936056800	478493750	565109530	816537900	1040584540	663265860	41847220	56223730	108028020	55800930	64.3	323.31	0	1026
P09651	Heterogeneous nuclear ribonucleoprotein A1 (hnRNP A1) (Helix-destabilizing protein) (Single-strand RNA-binding protein) (hnRNP core protein A1) [Cleaved into: Heterogeneous nuclear ribonucleoprotein A1, N-terminally processed]	HNRNPA1	8	2;3;4;337;338;341;365;368	11226506420	906950	2553480	487100	3461410	5558600	881450	1126200	1493910	85686100	174642360	114214400	174979810	746347090	299239370	935182690	1294640700	378245670	477443100	809560000	430219600	410820	3571470	2863800	4258220	67711500	80723610	351317910	155979670	679381780	1071701600	986740260	1628147500	38005390	58038800	93662300	67121800	59	323.31	0	642
Q86W25	NACHT, LRR and PYD domains-containing protein 13 (Nucleotide-binding oligomerization domain protein 14)	NLRP13	1	896	10700138100									292680000	513440000	324720000	493600000	670076000	838860000	450466000	959357000	345120000	821640000	504780000	272140000		133718000	90434000		369860000	324920000	35024000	70686000		552860000	1705447000	928910000			1400100		0.9	-2	1	145
Q93079	Histone H2B type 1-H (Histone H2B.j) (H2B/j)	HIST1H2BH	2	6;7	10100425020	6098320	22683800	3729280	6985230	11659790	5571810	16052640	10349450	145831600	327548740	184478180	81538800	735552220	876079020	506084260	1017906800	327211900	568232890	429041100	179949790	8064570	13634300	5855040	14755290	62379000	62003400	134489980	319438640	824519190	753471200	831916790	1118951000	276388000	89824340	41389410	80759250	95.2	166.37	0	1708
P17026	Zinc finger protein 22 (Zinc finger protein KOX15) (Zinc finger protein Krox-26)	ZNF22	10	11;12;13;15;45;63;82;91;210;219	9465494700	597020	5759670	4007490	2247450	14006600	6059900	5099650	11750480	69585480	136436410	229084380	186772990	970003300	206040800	340126230	570711030	442343330	513099850	277082810	235892520	7431180	17813010	8612460	12223000	124808360	143211580	297406330	149039350	851959580	953156170	974743500	1237665620	145808470	195180830	50932480	68795390	44.2	323.31	0	1096
Q9NR30	Nucleolar RNA helicase 2 (EC 3.6.4.13) (DEAD box protein 21) (Gu-alpha) (Nucleolar RNA helicase Gu) (Nucleolar RNA helicase II) (RH II/Gu)	DDX21	17	7;73;74;94;108;731;751;752;755;759;764;765;767;768;776;778;[Q9NR30-2]6	9343576703	156000	675560	239760		1565450	224930	1037630	253490	77204040	301639993	121138480	50035760	1122057350	649276490	397040800	1146773340	269220290	248832120	178816990	127330820		430130	993190	200360	158682030	82896370	323462720	282676380	1014803200	976585200	1245075110	535802460	11962250	8137610	2262000	6088400	27.5	323.31	0	1863;1864
Q9BQ39	ATP-dependent RNA helicase DDX50 (EC 3.6.4.13) (DEAD box protein 50) (Gu-beta) (Nucleolar protein Gu2)	DDX50	15	88;112;680;684;687;689;690;693;696;697;701;711;721;729;735	7962068180		187780	967570	207240	1846200	725530	161150	1172290	37846170	109942230	208305980	115111710	597129040	255142360	79854220	76502400	38604770	78822500	43835390	25234210	1111890	2642260	1532090	805380	23635430	73262410	65201730	40846900	1979625560	1568472950	1289546970	1238590180	2087270	1047020	2061400		18.7	323.31	0	1778
P49916	DNA ligase 3 (EC 6.5.1.1) (DNA ligase III) (Polydeoxyribonucleotide synthase [ATP] 3)	LIG3	11	216;220;227;230;250;444;522;863;876;885;912	6314412760	354750	1974510	1189670	1785650	67705800	24246780	54771640	24043740	291372530	314209930	303943010	197295920	381953840	251135490	292991450	404470740	116207470	113051410	242497420	107490770	14314600	34494970	17371240	25766460	286776610	108979270	498815810	337593250	268278950	338034670	568704930	452123340	30223870	36784800	61954240	41503230	23.8	323.31	0	1253
Q9Y5B9	FACT complex subunit SPT16 (Chromatin-specific transcription elongation factor 140 kDa subunit) (FACT 140 kDa subunit) (FACTp140) (Facilitates chromatin transcription complex subunit SPT16) (hSPT16)	SUPT16H	7	1023;1026;1027;1029;1031;1038;1039	5981669960		678100	766890		2580170		11178210	1511560	236877190	166785260	146304250	73104140	304710200	217739490	488016660	639552300	122270700	260256580	421394900	150335900	369020	2330900	3996580	865550	387144620	49221990	145694010	193529700	343229560	370605030	679151900	294453150	69227260	64580640	110701120	22506430	10.2	323.31	0	1976
P46776	60S ribosomal protein L27a (Large ribosomal subunit protein uL15)	RPL27A	3	16;106;139	5854883760	324410	2601980	2555930	438040	4591810	4494830	2421960	11814630	326660510	35945330	10186910	28309240	1709250800	506965080	72313340	175359780	515527270	136636830	662067740	107871510	2506650	1336200		311050	15309490	8099970	66261120	37603100	331646700	245039440	156119600	529919800	32477030	29768470	39324950	42822260	66.2	323.31	0	1228
P39748	Flap endonuclease 1 (FEN-1) (EC 3.1.-.-) (DNase IV) (Flap structure-specific endonuclease 1) (Maturation factor 1) (MF1) (hFEN-1)	FEN1	7	94;101;323;349;351;352;363	5777106260		545350	185440	1841700	4945600	2659900	2685250	1558890	148747700	253048610	143438440	117216160	716488000	258004260	537321320	602746530	226670350	306589530	473285710	410897530	667530	4462970	544990	3113560	54459550	21827800	154365960	65296500	221098900	238549500	390811200	286323500	29415660	26685480	53085410	17521480	34.2	323.31	0	1205
O96028	Histone-lysine N-methyltransferase NSD2 (EC 2.1.1.43) (Multiple myeloma SET domain-containing protein) (MMSET) (Nuclear SET domain-containing protein 2) (Protein trithorax-5) (Wolf-Hirschhorn syndrome candidate 1 protein)	NSD2	8	315;407;447;583;604;608;609;[O96028-5]616	5630160650	686300	1132300	671120	128870	11849900	6189800	10382000	6253800	98087880	165145430	89856600	90972450	283434520	241253860	285667780	335438150	68306430	101337190	148710180	117947930	7832800	9545200	15752850	8946580	112955690	85650100	290531200	340712620	597585510	543208700	1015485650	427252310	31476790	25342630	39842830	14586700	18.1	323.31	0	986
Q9UNQ2	Probable dimethyladenosine transferase (EC 2.1.1.183) (DIM1 dimethyladenosine transferase 1 homolog) (DIM1 dimethyladenosine transferase 1-like) (Probable 18S rRNA (adenine(1779)-N(6)/adenine(1780)-N(6))-dimethyltransferase) (Probable 18S rRNA dimethylase) (Probable S-adenosylmethionine-6-N',N'-adenosyl(rRNA) dimethyltransferase)	DIMT1	3	6;11;24	5535926810		440640	120150	142650	15107940	3986830	12827490	11532610	148175130	223163400	85650500	118708400	257541000	172880100	242324700	286860300	131897190	80709230	165991900	98506100	10546990	15201830	14978580	13140590	151904300	123723900	245364600	206009100	425476400	579692000	671454000	918735900	19029630	25914580	16237530	41950620	32.5	323.31	0	138
Q86WJ1	Chromodomain-helicase-DNA-binding protein 1-like (EC 3.6.4.12) (Amplified in liver cancer protein 1)	CHD1L	13	8;463;612;618;628;880;884;887;888;889;890;891;892	5275147050	3924740	6528700	5037580	4609060	59522250	15823320	17492480	28239810	282438360	300091590	263103620	163575600	204356860	233306460	137903210	198834770	108868670	400970180	569496140	533854770	10233070	16888660	5408390	10175020	70516170	52516220	93219860	25087900	190958300	186725630	307216900	346172790	57214860	111954480	140632070	112248560	13.6	323.31	0	1606
Q96ME7	Zinc finger protein 512	ZNF512	11	12;22;74;89;94;98;138;334;337;342;477	5024237961		281740	168520		3457300		5999410	1887800	116008410	168207420	130285390	74986110	376530060	312716800	242197680	470534260	84421370	84692010	128558420	128317370	3250140	2014790	8189990	3245590	109910000	77113010	262822300	299284260	581145190	509541160	418751820	374497780	13527820	14797080	11371670	5525291	26.1	323.31	0	673
Q14331	Protein FRG1 (FSHD region gene 1 protein)	FRG1	3	9;10;215	4808090230	1159690	3245480	1351480	1661350	21645700	20288300	10886810	10961660	168235800	196684600	137894660	129820800	188437650	107900320	57103660	189145960	32747120	47041200	32896730	25263060	20608510	26619400	9097900	27701500	140979500	153030200	283808500	104666250	447808670	670804770	560083100	910348650	25931630	17843430	10639690	13746500	11.6	323.31	0	1452
Q01780	Exosome component 10 (EC 3.1.13.-) (Autoantigen PM/Scl 2) (P100 polymyositis-scleroderma overlap syndrome-associated autoantigen) (Polymyositis/scleroderma autoantigen 100 kDa) (PM/Scl-100) (Polymyositis/scleroderma autoantigen 2)	EXOSC10	7	834;835;848;861;866;868;874	4783219823		687020			1233090	8732490	230120	1336750	76197800	122260600	44770280	84959450	198854730	151177850	141925663	251332700	22353900	31009670	34545330	27201920	5770550	1235770	2257120	2515380	266491200	144990300	321953100	218147230	540649880	591232730	699198000	742700770	10634070	10793030	12280670	13560660	8.3	323.31	0	1377
Q9H1E3	Nuclear ubiquitous casein and cyclin-dependent kinase substrate 1 (P1)	NUCKS1	5	3;39;97;160;195	4591932690	118980	328290	763660	566260	35111460	446950	11964970	15878410	67497150	136370660	69221300	182499940	319729700	260855400	160255800	140935900	58421900	87957700	268914600	41703210	3468340	5585310	5329920	22550990	91338700	57620560	290479500	55295400	370563350	238022020	670062400	753077230	16392650	81080880	49463000	22060200	26.7	132.45	0	1824
Q9Y3E1	Hepatoma-derived growth factor-related protein 3 (HRP-3) (Hepatoma-derived growth factor 2) (HDGF-2)	HDGFL3	2	149;155	4397482960			862490	658760	9723230	1043090	2634540	5230100	12280700	181754170	25965100	82761400	418127100	243960300	235381700	306300300	129234600	189093700	119325000	82713900	2464490	7552000	12075940	3788130	73115500	100166880	66278900	105572300	393484090	415847000	598801000	423852000	55083730	33395910	26764310	32190600	9.9	225.03	0	0
Q8WXX5	DnaJ homolog subfamily C member 9 (HDJC9) (DnaJ protein SB73)	DNAJC9	2	245;253	4132721756			469080		2909010	2243680	3491600	1356520	93966670	145119920	115436640	97319990	390659700	106534490	151425068	311644930	115041100	125048680	254110210	134571340	2066480	8427590	4837980	2598460	115441502	16888057	125815130	81889169	162904730	432172130	388239370	391205200	22420100	68948230	186399500	71119500	12.7	323.31	0	1688
Q9NVP1	ATP-dependent RNA helicase DDX18 (EC 3.6.4.13) (DEAD box protein 18) (Myc-regulated DEAD box protein) (MrDb)	DDX18	6	2;643;652;659;662;669	4087325470		445990	508830	981780	719540	947470	1300710	677080	41263320	106101920	49686020	38048170	374246550	252968430	207784270	205849070	75477820	67954210	71772510	92756660	1670910	483180	402000	2439850	68559050	38735220	177954200	138354050	395766460	350580950	620824180	654137100	11606700	5183020	18663630	12474620	10	323.31	0	1881
Q14978	Nucleolar and coiled-body phosphoprotein 1 (140 kDa nucleolar phosphoprotein) (Nopp140) (Hepatitis C virus NS5A-transactivated protein 13) (HCV NS5A-transactivated protein 13) (Nucleolar 130 kDa protein) (Nucleolar phosphoprotein p130)	NOLC1	6	60;303;580;582;622;669	3877795280	2378200	5576970	3236230	2880290	10399460	5391470	5920660	5729660	101553750	170627510	93501990	65387610	241222400	182082980	194223360	354993700	52579890	70977890	74477950	107575270	4338180	14568340	7435110	7907320	104066610	70179740	349716700	173817560	277113450	270832920	446089370	374025150	9330720	5815780	7437040	4404050	14.1	323.31	0	100
P68104	Elongation factor 1-alpha 1 (EF-1-alpha-1) (Elongation factor Tu) (EF-Tu) (Eukaryotic elongation factor 1 A-1) (eEF1A-1) (Leukocyte receptor cluster member 7)	EEF1A1	1	454	3782286750	19885600	43795600	23374310	28257100	71299510	50263800	109602510	43464000	167791000	273099300	189831300	112102900	162807300	147510100	156646300	148021530	14891130	37052040	38158370	45281780	50108800	103835600	71106000	78707500	263372300	203707700	274922900	35442600	150804000	133452300	254224000	263850000	5513300	4836110	3561930	1706230	38.7	323.31	0	1348
Q96EY4	Translation machinery-associated protein 16	TMA16	2	9;12	3707934920					1818630	1495200	4443320	224580	52751610	128241400	42257960	57564000	186806900	122484100	13036200	186910800	27108420	38158200	11372400	3974610	330330	762920		1081000	39439000	44170940	70738100	8238900	807965100	610416500	678816300	525933000	24788400	12452900		4153200	25	323.31	0	455
P62807	Histone H2B type 1-C/E/F/G/I (Histone H2B.1 A) (Histone H2B.a) (H2B/a) (Histone H2B.g) (H2B/g) (Histone H2B.h) (H2B/h) (Histone H2B.k) (H2B/k) (Histone H2B.l) (H2B/l)	HIST1H2BC	3	113;124;125	3659909130	8252640	19006190	9835300	14808780	4031100	5228980	3157350	3736750	39509940	96530830	38457470	25370060	395189800	369882610	163051000	201256800	232117990	151777970	467284090	112666890	2528430	12753040	1885020	12008180	681550	4224850	9232400	14082790	185014600	168660600	216368840	244288800	136255970	40594000	134699680	115477840	95.2	323.31	0	1330
Q14966	Zinc finger protein 638 (Cutaneous T-cell lymphoma-associated antigen se33-1) (CTCL-associated antigen se33-1) (Nuclear protein 220) (Zinc finger matrin-like protein)	ZNF638	7	585;772;808;812;818;1416;1447	3615508300	2999180	5166400	3421720	2400680	7736760	10621250	9108560	4715150	48577500	142346400	77669840	78068620	157327890	135884950	236477420	133538870	7532970	18627400	13182390	25080840	13671110	4873580	11101680	10847650	229819070	66277340	171232610	203824170	442961070	468769520	580378300	279181980	3772900	3751570	2751000	1809960	6.1	323.31	0	1464
Q96GQ7	Probable ATP-dependent RNA helicase DDX27 (EC 3.6.4.13) (DEAD box protein 27)	DDX27	4	746;756;788;790	3543362418	285660	306930	549530			212590		351360	90211230	56021468	44083000	46396280	407617150	197802900	120531530	168458400	20293830	27346370	34038800	31420500	1153180		1591500	492860	67349710	37358500	164033640	166283260	306518840	317453660	568061590	633578890	16285600	12849000	2663360	1761300	3.9	54.336	0	349
Q8WYP5	Protein ELYS (Embryonic large molecule derived from yolk sac) (Protein MEL-28) (Putative AT-hook-containing transcription factor 1)	AHCTF1	9	1846;2017;2036;2093;2095;2096;2233;2254;2255	3443993620		426890		397160	1762630	2025890	695320	935070	73675120	95381670	58343110	59841310	349972200	198499690	241664410	369589060	105829860	112359860	155919160	146422930	757240	1192130	2540730	1900860	41024330	37392170	122212070	76411420	197861110	300429270	241607380	382355530	13372520	18586520	14969280	17639720	6.5	323.31	0	1689
Q9BXS6	Nucleolar and spindle-associated protein 1 (NuSAP)	NUSAP1	15	163;240;243;247;255;262;269;273;276;285;296;305;307;311;365	3391769070					199390	2406900	731300	606890	81988080	69182270	38804570	46501230	216364810	119451600	118883620	146079560	22160220	26770490	34191940	24257860	2558800	880250	1685490	1432690	89025770	62132170	184938930	101628210	388864910	463840290	548206740	592027450	1254570	1915260	1574840	1221970	27.8	323.31	0	1805
O15347	High mobility group protein B3 (High mobility group protein 2a) (HMG-2a) (High mobility group protein 4) (HMG-4)	HMGB3	1	162	3278376600					1172810		2320080	400080	36663490	96813900	28085050	26322400	214746600	111947800	87622500	132661900	148608500	99681500	276761800	188035900		1715170	412520	384810	23071320	12697780	107614400	76256800	170639000	268945000	468092000	404385000	145048700	76123400	34051110	37095280	35.1	323.31	0	520
P62851	40S ribosomal protein S25 (Small ribosomal subunit protein eS25)	RPS25	2	15;26	3265099320			222300		2890270	790840	2810000	931770	68766490	109002200	41056800	27453400	176529500	118247900	303390300	466277100	79664700	86939600	166081000	100742200	188230	3716850	545240	1422180	82110100	65085710	188864500	149582800	324208000	211389800	415805100	36830390	7822170	15036100	1816200	8879580	36	323.31	0	1332
Q01831	DNA repair protein complementing XP-C cells (Xeroderma pigmentosum group C-complementing protein) (p125)	XPC	8	18;20;21;46;49;52;82;482	3241030880		163200			2099080	772690	2327600	1347400	94718010	141836480	51796510	46262170	190509190	109893940	211800470	198454540	20370620	73047130	47834270	54008210	1678760	3511850	3612470	1802790	170802860	40472800	172176980	350975820	232062960	384812880	370300770	207456540	16003490	10288130	13039110	14791160	9.4	323.31	0	1378
P42696	RNA-binding protein 34 (RNA-binding motif protein 34)	RBM34	4	203;381;391;400	2929748360		228140	212470	186680	534120			864370	30269990	66127100	28701910	41048680	185295820	152893690	133265110	193692100	48124780	82855730	83860060	75396960	407540	887300		661780	36967190	25957770	59037260	71658650	403200100	338970740	424089000	393328300	11807980	10619810	20579640	8017590	13.5	323.31	0	1217
P38159	RNA-binding motif protein, X chromosome (Glycoprotein p43) (Heterogeneous nuclear ribonucleoprotein G) (hnRNP G) [Cleaved into: RNA-binding motif protein, X chromosome, N-terminally processed]	RBMX	14	48;91;157;165;168;173;174;175;293;307;316;332;336;337	2840165810									17823240	12324930	14383900	8261570	236975120	164376040	408139820	374169760	98993220	85197820	290406640	298644510			236040		16101180	11048100	93256410	57153440	52001160	92111770	304718220	117206960	10915990	12009030	52698610	11012330	46.5	323.31	0	1200
P05114	Non-histone chromosomal protein HMG-14 (High mobility group nucleosome-binding domain-containing protein 1)	HMGN1	2	7;25	2799517560				216960	842410	415870		326540	38163900	48719560	27195900	34504700	311792600	133810500	130857500	287009700	101456200	97701100	149930100	132485800	377720	778600		647660	17456750	9263500	59051600	30805000	212677500	216654830	291655200	388109900	16735300	17282540	20999680	21592440	81.8	323.31	0	590
Q86V81	THO complex subunit 4 (Tho4) (Ally of AML-1 and LEF-1) (Aly/REF export factor) (Transcriptional coactivator Aly/REF) (bZIP-enhancing factor BEF)	ALYREF	4	34;77;78;142	2792233090	188340	811000	522230	332520	631420	285000		151280	14068600	36202600	19392100	13166500	167975000	142859100	147415100	167544700	192783740	175072540	364204300	188736890	364290		1115380	317770	25494500	11091410	190892300	70982000	111029900	113148100	169111100	97836870	99850930	121201400	112162100	35292080	27.2	184.39	0	1601
Q6ZU35	Cancer-related regulator of actin dynamics	CRAD	1	250	2701583380					5610550		7448200	4770920	113565000	79346000	42788700	31179200	208715000	91995000		84141600	49080600	52351000	3569400	25803900	4622800	3984900	516760	5132050	52729000	6600700	5228000	107741000	1458451000	90323000	107220000		14402000	13996000	18326100	11945000	3.4	3.0938	0.00058824	195
Q99729	Heterogeneous nuclear ribonucleoprotein A/B (hnRNP A/B) (APOBEC1-binding protein 1) (ABBP-1)	HNRNPAB	3	242;319;[Q99729-3]255	2691084500									70909400	81640170	24263720	20562270	195931400	58607250	263432100	489443600	27851010	22716140	63546360	91850790					204277700	35761890	150065300	171533800	81222600	263781600	170158400	183715400	2624800	1682800	11010400	4495600	42.8	323.31	0	1772
Q69YH5	Cell division cycle-associated protein 2 (Recruits PP1 onto mitotic chromatin at anaphase protein) (Repo-Man)	CDCA2	5	80;556;561;977;999	2689493060					995830	2744670	1636210	1090370	59032440	80445420	34570710	52834670	148349300	110876840	194699100	239804500	37435950	52598560	77181900	52446900	1944260	1297420	1811610	4306740	97359200	64302790	234010240	122910320	182519550	226781400	303961400	257932000	6979400	6695710	15753350	14184300	7.5	231.21	0	548
P09429	High mobility group protein B1 (High mobility group protein 1) (HMG-1)	HMGB1	4	53;117;121;181	2658857880							1135100		45282360	54588500	33672360	10991790	73942450	17499570	244966860	308776100	176853870	92281440	570461870	261553720		306460	227180	200620	9361030	14098200	30247700	42703730	163099420	183319570	90498720	17192940	23328440	51851860	109898540	30517480	45.1	323.31	0	1045
Q96DN6	Methyl-CpG-binding domain protein 6 (Methyl-CpG-binding protein MBD6)	MBD6	1	871	2509934300					19530000	8491300	21793000	20433000	263540000	442510000	174190000	109080000		338200000			107780000				11567000				197170000	158490000		143440000		424200000			69520000				8.9	-2	1	143
P26583	High mobility group protein B2 (High mobility group protein 2) (HMG-2)	HMGB2	5	66;115;121;167;168	2213307960									23969600	57415880	34308330	9011540	54399200	246902110	152691230	168084100	19484670	109241280	168379000	48776100		820850	319920	233930	9812300	4581080	79056380	19322900	86691660	228419090	101250930	570816470	1166150	1633360	14685300	1834600	42.1	323.31	0	1148
P17844	Probable ATP-dependent RNA helicase DDX5 (EC 3.6.4.13) (DEAD box protein 5) (RNA helicase p68)	DDX5	5	24;30;480;483;498	2141408560				170000	1162580	770640	893360	865800	56397630	88348140	46840630	55056260	157024700	108497210	50490700	77185740	9812580	14046980	10381100	12222930	381740	1309070	210680	247360	115022920	37496070	142610010	88242770	193576320	235259240	348023440	282876320	3509480	1800130		676030	20.2	323.31	0	1103
Q13428	Treacle protein (Treacher Collins syndrome protein)	TCOF1	12	153;304;510;571;717;728;734;807;1274;1344;1410;1438	2109720680	1164270	1892800	1447260	1605430	8528760	2532170	8360470	5205770	62623780	125414220	76079990	60853570	179291220	169063640	134472490	159500540	51618120	66661630	80420600	48041990	2120560	10708990	2934460	3836790	24747390	23507600	112237070	70547360	119245860	135525710	182438400	146252980	5638980	9179030	8756470	7264310	18.6	323.31	0	1430
Q02880	DNA topoisomerase 2-beta (EC 5.6.2.3) (DNA topoisomerase II, beta isozyme)	TOP2B	8	699;1212;1320;1321;1428;1435;1441;[Q02880-2]4	2079423890					2231230	1275340	2590060	516110	45766330	65744570	19887050	40413590	68121740	46672860	185478600	122514660	20367920	23615380	53154400	32174360	1280470	858720	3818400	1850400	73439860	21970100	206837790	201358950	143147650	152818650	273984300	224401040	5982980	9405910	22041760	5702710	10.4	323.31	0	1383
P46013	Proliferation marker protein Ki-67 (Antigen identified by monoclonal antibody Ki-67) (Antigen KI-67) (Antigen Ki67)	MKI67	23	152;220;264;380;538;598;609;621;630;648;660;875;1405;1506;1546;2983;2987;3041;3055;3178;3207;3218;3225	2026913590									30271060	35857900	30641500	19644830	132270500	138451760	120219840	193921460	44303340	57094510	76132780	52877420		692810	498730		37944150	18880030	102317490	122791000	154920150	132896800	316044230	181744750	3587360	3978530	14094100	4836560	15	323.31	0	1225
P61247	40S ribosomal protein S3a (Small ribosomal subunit protein eS1) (v-fos transformation effector protein) (Fte-1)	RPS3A	2	59;155	1960438770		282800	241540		842060	528980		699270	14594810	21732430	16885790	13685040	112226770	46971060	29019600	89520600	33166640	35456950	56495110	44089360	620130	1319520	2965440	1172940	65648870	33374500	73255600	100555900	177603370	216079800	332945900	258276320	41821600	65768720	31494650	41096700	48.4	323.31	0	457
P02545	Prelamin-A/C [Cleaved into: Lamin-A/C (70 kDa lamin) (Renal carcinoma antigen NY-REN-32)]	LMNA	7	12;398;612;628;632;636;[P02545-2]568	1929995180	823570	3710930	3354790	6354440	3718850	1833360	3054570	4599690	81190300	61802800	36959200	31048780	123086250	183194970	103159940	187646400	62880160	86423350	70782930	91947710	1475910	4529890	6728210	3480270	31935370	19972340	93134810	33812010	112378880	108482600	151373330	157947670	11943470	10817690	19632770	14776970	53.6	323.31	0	997;998
Q14980	Nuclear mitotic apparatus protein 1 (Nuclear matrix protein-22) (NMP-22) (Nuclear mitotic apparatus protein) (NuMA protein) (SP-H antigen)	NUMA1	12	1840;1852;1856;1887;1892;2047;2051;2062;2069;2074;2082;2096	1910511610	482900	672520	455900	549340	973310	392680	1000700	495500	41929730	66783420	46594740	36776440	242200050	223344460	75817860	105868430	20105030	30584670	22129160	13728670	459120		3188900	1756000	35616900	26907750	81567150	55588080	186598770	149597070	220130620	207811980	4576590	1746860	3245690	834620	8.9	323.31	0	57
Q9Y2S6	Translation machinery-associated protein 7 (Coiled-coil domain-containing protein 72)	TMA7	1	61	1878955020		1227340		1098110	1858270	4891600	3532170	1374480	28383600	82808800	36076300	25193700	126795160	52765300	17151330	118477800	8524100	17336100	11279300	15143500	1715430	1821080	218520	3327720	28881300	47919700	59446500	23746900	234275000	180548700	283923790	449972300	1627800	2703650	2030270	2879400	28.1	323.31	0	1952
P61313	60S ribosomal protein L15 (Large ribosomal subunit protein eL15)	RPL15	2	166;171	1770631700									13749950	19194400	16238800	11377000	165664600	112145000	90757100	142623800	66535000	75973110	69125800	66426000					63570780	25865320	119833300	114907000	72813900	157036000	116369100	40301810	31384500	68862530	49805500	60071400	51.5	323.31	0	1306
P45973	Chromobox protein homolog 5 (Antigen p25) (Heterochromatin protein 1 homolog alpha) (HP1 alpha)	CBX5	2	92;103	1698046330					234750			425150	4897160	6837900	3099660	8261710	92272800	69090410	104283980	122396300	38520500	111489700	318123360	195107000					5306490	1823110	25096610	17316250	86787700	77476800	116832300	185899600	7346180	29081550	41650310	28389050	27.2	323.31	0	1223
P29372	DNA-3-methyladenine glycosylase (EC 3.2.2.21) (3-alkyladenine DNA glycosylase) (3-methyladenine DNA glycosidase) (ADPG) (N-methylpurine-DNA glycosylase)	MPG	3	73;77;[P29372-2]5	1628727770	2240050	4043990	3785630	3376080	13637600	9715570	6386500	6662490	67754500	105715650	43711390	70912200	71760800	35599140	30760000	47140000	5684680	15200820	10168000	10360510	11147720	15535800	13524800	12147500	42344300	70073600	49633590	66561500	90380200	281577600	293954600	107202500	701400	1339900	5266360	2720800	8.2	65.485	0	1162
Q15361	Transcription termination factor 1 (TTF-1) (RNA polymerase I termination factor) (Transcription termination factor I) (TTF-I)	TTF1	3	64;151;848	1606628460											267900	543850	4343390	112533400	19989770	53544920	36152000	6993230	121559080	652302560						244950	522600	16922260	1967080	3882260	3854410	2962000	23007000	1487800	530304000	13244000	4.1	55.26	0	1480
Q14781	Chromobox protein homolog 2	CBX2	4	87;88;181;205	1600145180				141790	2358900	325780		1278700	30468320	46524020	22451030	24845510	66022500	55154990	63040700	106678760		12194000	15468690	12152750	2812990		450500		75937440	70250460	210398210	94660330	22417140	155000230	251627230	238193520		7166080	7752210	4372400	9	58.345	0	1462
Q9BRT6	Protein LLP homolog (Protein LAPS18-like)	LLPH	2	4;31	1561975090							343350		19898000	36585150	10822180	22793600	63448790	53803740	55251260	58477900	67995200	87316400	39681920	68294200			475460		10962210	12875610	60784900	48184100	142495770	163831400	187150500	228001000	39730600	34694450	21410000	26667400	24	295.94	0	1787
O76021	Ribosomal L1 domain-containing protein 1 (CATX-11) (Cellular senescence-inhibited gene protein) (Protein PBK1)	RSL1D1	1	469	1502365100	2080740	4111190	986610	3681600	3605490	3507210	3720700	3001500	26660770	37208670	29626200	31798100	90448700	65514360	78728180	132781920	15490100	28292500	34248800	37897600	2848900	3022500	4915750	4429620	29695000	20375830	72343200	106274000	100873300	94485200	139129700	243130000	9042020	13514600	16022610	8871930	12	194.13	0	958
Q9H0A0	RNA cytidine acetyltransferase (EC 2.3.1.-) (18S rRNA cytosine acetyltransferase) (N-acetyltransferase 10) (N-acetyltransferase-like protein) (hALP)	NAT10	1	990	1501858680					590730		308300	364580	28155400	18733500	18720600	18161570	121173200	81135600	133914600	139843600	42751300	53986200	126529900	86565700	350720	1042350	453350	535890	26288500	11363810	38769300	34965400	59632900	97399700	123023000	189512000	8990810	8248600	13907300	16440270	6.1	323.31	0	1815
Q15397	Pumilio homolog 3 (HBV X-transactivated gene 5 protein) (HBV XAg-transactivated protein 5) (Minor histocompatibility antigen HA-8) (HLA-HA8)	PUM3	5	13;31;50;56;127	1481990192		577510			1814220	511000	339180	294670	4286730	21717970	9485700	9990730	75670000	26764080	29105240	94531270	9028250	15390800	24114110	14636680		1091640	167380	667340	36298290	19880230	91692150	41565360	172731400	238515150	189078480	327722300	3028030	4933490	9841760	6519052	12	323.31	0	1484
P0C0S5	Histone H2A.Z (H2A/z)	H2AFZ	4	10;19;21;117	1391194150	368370	1103600	1276270		5356330	659100	2666800	815780	26057960	49511090	30780170	26793360	105920230	89597090	32883350	64865440	30620630	35675700	30884460	23410540	1119450	3040750	2270700	1279250	20598760	19686990	28432760	65660600	135936400	97098300	139530300	133488240	65890630	54710550	16578600	46625600	57.8	323.31	0	1050
Q8IYA6	Cytoskeleton-associated protein 2-like (Radial fiber and mitotic spindle protein) (Radmis)	CKAP2L	8	31;230;258;262;291;320;372;474	1359798090	150510	518260		152460	2496610	1910320	1550890	1436640	40694490	48944480	24871820	28709730	80058540	51101260	79298640	69919000	18343160	24980840	30134830	26370220	1930450	2218510	4292620	3087060	56248780	37558180	88241440	70832360	102424170	124488770	142901400	178119900	1492790	4853290	4714630	4751040	18.9	323.31	0	1624
P18621	60S ribosomal protein L17 (60S ribosomal protein L23) (Large ribosomal subunit protein uL22) (PD-1)	RPL17	2	14;17	1355758020									9854010	18410500	11860150	9143980	131054840	87621840	31896940	133546180	18875310	29276270	42123540	17965060					16214520	6908280	67528130	28303390	98954100	177852100	253689400	161428600		1350100	1301500	599280	40.2	323.31	0	51
Q9UIF9	Bromodomain adjacent to zinc finger domain protein 2A (Transcription termination factor I-interacting protein 5) (TTF-I-interacting protein 5) (Tip5) (hWALp3)	BAZ2A	5	744;746;1199;1747;1828	1311116264									9922810	12857990	2766160	9105010	104958490	62114290	54740590	69285600	14293000	27089174	47984470	19629530					15713730	4392710	36596320	51249010	130539540	208002730	231521500	183484330	4235790	3743350	3580070	3310070	3.1	323.31	0	636
P19338	Nucleolin (Fragment);Nucleolin (Protein C23)	NCL	7	60;319;428;479;522;523;568	1281442105		1225210	678520	898890	2617640	1623230	2243910	1558200	32745250	26012100	8893310	37083742	31502690	27313700	33955280	59519730	22879350	33456360	44033980	34424780	1271570	1592890	1559530	3288460	31194970	36970230	90215930	49976260	115085860	156780241	130765100	166354780	10622950	14120922	52744240	16232300	64.2	323.31	0	1113;753
Q9BY77	Polymerase delta-interacting protein 3 (46 kDa DNA polymerase delta interaction protein) (p46) (S6K1 Aly/REF-like target) (SKAR)	POLDIP3	7	42;44;63;122;126;204;405	1239359400									19615460	28085580	18484280	22610030	155618230	56887010	108358210	116197800	56759550	86699960	63535520	83065150				399030	9480540	6489760	11770560	12520160	43341710	72830930	98029740	112905510	18008760	15422990	9390860	12852070	28.3	323.31	0	629
Q96QD9	UAP56-interacting factor (Forty-two-three domain-containing protein 1) (Protein 40-2-3)	FYTTD1	5	15;61;78;176;312	1224200300									6963600	17337640	10231760	12941390	145313360	88974670	138456800	137705800	58207950	22711150	115035890	30885540					2182550	2132880	19916510	13914800	89242890	73593960	78080200	129147700	7043540	3976860	18531900	1670960	33	323.31	0	1759
Q9UNZ5	Leydig cell tumor 10 kDa protein homolog	C19orf53	4	16;70;71;94	1209859450					2838020	841170	1951480	1306490	21792270	42603540	19540830	18435700	52932460	71030970	45952050	69362020	12706400	33827920	33005740	31764080	334800	1934170	1976490	857750	22006400	14260660	69675180	41109970	126010840	91698990	263170320	102863100	2288610	2130150	6024800	3626080	65.7	275.22	0	1940
P62906	60S ribosomal protein L10a (CSA-19) (Large ribosomal subunit protein uL1) (Neural precursor cell expressed developmentally down-regulated protein 6) (NEDD-6)	RPL10A	3	50;57;208	1182220080					189230				25000880	37161960	8572300	11556670	105325460	92990900	105269350	211881700	53062640	107512280	79519850	47453300	361030				15134190	5068090	79493490	30589080	26349890	41518140	27998750	39556800	6317400		15335000	9001700	53.9	116.08	0	1338
Q96T88	E3 ubiquitin-protein ligase UHRF1 (EC 2.3.2.27) (Inverted CCAAT box-binding protein of 90 kDa) (Nuclear protein 95) (Nuclear zinc finger protein Np95) (HuNp95) (hNp95) (RING finger protein 106) (RING-type E3 ubiquitin transferase UHRF1) (Transcription factor ICBP90) (Ubiquitin-like PHD and RING finger domain-containing protein 1) (hUHRF1) (Ubiquitin-like-containing PHD and RING finger domains pro…	UHRF1	4	388;391;651;707	1155881610					391690	125630	308880	310530	32067190	34311320	9601780	8722480	83457600	36140310	62385850	130860500	45274590	19516480	78768670	55329860	145130	975880	530010	152670	37220360	19272020	96661200	8188670	67048400	72356110	139248500	87984610	1087770	5009250	14501150	7926520	9.7	174.08	0	21
Q9ULW0	Targeting protein for Xklp2 (Differentially expressed in cancerous and non-cancerous lung cells 2) (DIL-2) (Hepatocellular carcinoma-associated antigen 519) (Hepatocellular carcinoma-associated antigen 90) (Protein fls353) (Restricted expression proliferation-associated protein 100) (p100)	TPX2	6	125;250;252;257;346;358	1139384850					953200	636680	511710	420720	18092940	11325150	16652420	26230280	60496780	37373200	46621950	87267990	4864920	17715800	18138480	8583700	619560	580560	589450	1289100	15749500	8627670	65553650	25314250	144112770	114674750	231372180	170291840	2467470	352480	538170	1365530	13.4	323.31	0	1934
Q13029	PR domain zinc finger protein 2 (EC 2.1.1.43) (GATA-3-binding protein G3B) (Lysine N-methyltransferase 8) (MTB-ZF) (MTE-binding protein) (PR domain-containing protein 2) (Retinoblastoma protein-interacting zinc finger protein) (Zinc finger protein RIZ)	PRDM2	8	1439;1538;1565;1610;1617;1618;1626;1645	1066191320					539850			210720	24692160	43003990	23481200	23773650	86751500	45167400	41707820	63905700	8934450	17179600	12187690	15336300	348940	208800	533430	733560	32834270	26474940	54156490	47112360	92493490	123688860	151312300	127363800	687050	731190		639810	6.3	323.31	0	1412
Q9H6F5	Coiled-coil domain-containing protein 86 (Cytokine-induced protein with coiled-coil domain)	CCDC86	4	217;242;255;266	1035116460					766980	152320	325010		17342780	61768740	21168080	3720000	77160180	69276580	49701970	83172760	13092990	14536330	21501070	4468370	252020	810760	914050		39813410	17949330	77062940	32237560	105290430	134131940	90381860	86064000	3422790	3906080	4481320	243810	16.1	271.69	0	1837
P78527	DNA-dependent protein kinase catalytic subunit (DNA-PK catalytic subunit) (DNA-PKcs) (EC 2.7.11.1) (DNPK1) (p460)	PRKDC	1	2695	1007645880	177810	4433280	1580400	4012100	407500	2692710	339820	1063930	26362850	32978800	21523900	24312250	83382200	37215700	64097800	65932000	13449160	21101230	36857470	35969800	1173640	299800	738950	1108600	18123340	13519880	50851600	42250300	78035440	94650400	74966700	140562100	2531940	3207040	3476930	4258510	4.2	323.31	0	1356
Q9P016	Thymocyte nuclear protein 1 (Thymocyte protein Thy28)	THYN1	2	12;19	1003856080		493670	338340		1224650	127770	1912790	1415900	57430420	49162720	27983210	10488890	89150130	46035600	48253700	110521700	19336480	27706810	47594550	15448260	1041610	1626390	1343360	137580	55285160	18790190	108093670	26876100	25604900	27546130	65810900	76800300	6459300	7769160	17899840	8145900	17.5	323.31	0	1898
O95235	Kinesin-like protein KIF20A (GG10_2) (Mitotic kinesin-like protein 2) (MKlp2) (Rab6-interacting kinesin-like protein) (Rabkinesin-6)	KIF20A	2	875;883	989006660	121390	352730		487860	981480	2031450	794270	642530	18359470	23141700	14458800	25992760	92526530	30567300	27329000	40308700	6557870	11079520	8743880	10136570	984460	786790		1045400	19983600	16300500	25180400	20607900	108318000	124524300	120198200	230001400	2282540	1624130	702210	1853020	2.2	105.44	0	970
Q9UMY1	Nucleolar protein 7 (Nucleolar protein of 27 kDa)	NOL7	1	171	959746730									7389010	11677480	4693500	9382970	40155800	28627860	53865000	70544700	24080300	33548000	54155200	48651000		172400	418180		9247700	2654470	18788160	18759100	59765100	43852500	67964800	108824400	34121300	52528500	81012500	74866800	10.1	323.31	0	1938
Q5FBB7-4	Shugoshin 1 (Serologically defined breast cancer antigen NY-BR-85) (Shugoshin-like 1)	SGO1	1	270	926294820					1122540		651000		15377700	13877000	4384300	12278650	46140910	42795990	9762300		4756330	5268120					511250	330010	10603600	10606480	11095830	141255000	122074610	186861570	191667230	91638700	3235700				6.1	56.618	0	1523
P17480	Nucleolar transcription factor 1 (Autoantigen NOR-90) (Upstream-binding factor 1) (UBF-1)	UBTF	5	183;280;650;655;666	909971640					614820	245070	385190	232290	16068030	26215390	18519950	11192390	100538800	47940440	19178260	68471700	23782620	28402070	21335730	18613250		242590		241460	5011960	5536650	10761590	2474500	113804250	73025850	140634880	147386650	2507060	2962400	3208430	437370	13.8	323.31	0	571
Q9NVU7	Protein SDA1 homolog (Nucleolar protein 130) (SDA1 domain-containing protein 1) (hSDA)	SDAD1	3	256;575;667	901978160						293780	107830		11254620	25291630	10410410	9124220	83542840	55691040	64388070	44106300	10347370	30727000	66913160	21634480			466360	104090	26519290	6893760	42281780	41159990	64676500	90624770	101657700	77458300	1996910	6013090	7219690	1073180	10	323.31	0	534
Q9H2P0	Activity-dependent neuroprotector homeobox protein (Activity-dependent neuroprotective protein)	ADNP	3	336;358;607	870858690			316170		784210	575120	371700	519010	10784830	24833190	9733600	9964400	39623580	20396450	19729490	49519180	11542810	13937380	31890650	12539850	501510	976590	178960	700550	7043800	10715480	51412760	14450710	100809200	117169100	159400100	125349350	9436190	8474890	3734090	3443790	8.6	323.31	0	230
P52701	DNA mismatch repair protein Msh6 (hMSH6) (G/T mismatch-binding protein) (GTBP) (GTMBP) (MutS protein homolog 6) (MutS-alpha 160 kDa subunit) (p160)	MSH6	10	18;24;79;242;309;314;722;834;998;1297	850033110					224180			128130	13878410	65523240	12026160	9576590	56736800	49447220	52637660	38661790	16743940	18781400	20430950	11656880		173010	248600		5590640	2816140	15617940	7979550	57969110	103548200	180731510	99781060	708510	405870	6828820	1180800	12	323.31	0	1268
Q68D10	Protein SPT2 homolog (Protein KU002155) (SPT2 domain-containing protein 1)	SPTY2D1	7	162;265;278;282;335;490;516	836507120							333530		4488260	20748770	9137530	10528800	33723130	30549150	66517720	34118200	5400590	3196640	7138700	6809330		321440		159420	29011780	19861750	48172240	39076450	97964620	78114170	150129000	137711100		458100	1791880	1044820	26.2	323.31	0	1557
Q86X51	Uncharacterized protein CXorf67	CXorf67	9	215;222;229;330;336;347;349;354;358	823988760		274190	382780		825950	1165890	374390	165120	18799300	25251940	15687440	13760430	41169660	30602620	19810070	25911490	8329430	9095080	10969260	12202660	1591590	1221340	1527400	2296630	51385900	29065510	39404820	50546660	104733880	106185690	92930550	101452840	1059530	2007620	3338860	462240	11.5	323.31	0	1608
Q99575	Ribonucleases P/MRP protein subunit POP1 (hPOP1) (EC 3.1.26.5)	POP1	1	126	818687650					355010		428830	184870	13694680	17438800	9064880	15830800	46439600	42767000	28882400	44319500	10176500	13871430	10915050	9701800		334800	923780	279480	15896900	12924940	25141600	21607800	92194700	100136000	132019000	147737000	1956320	1964800		1499380	14.2	127	0	503
Q9UGN5	Poly [ADP-ribose] polymerase 2 (PARP-2) (hPARP-2) (EC 2.4.2.30) (ADP-ribosyltransferase diphtheria toxin-like 2) (ARTD2) (DNA ADP-ribosyltransferase PARP2) (EC 2.4.2.-) (NAD(+) ADP-ribosyltransferase 2) (ADPRT-2) (Poly[ADP-ribose] synthase 2) (pADPRT-2) (Protein poly-ADP-ribosyltransferase PARP2) (EC 2.4.2.-)	PARP2	2	8;281	814953160	1242000	1920800	292600	1276800	2163700	2737600	4028040	2451450	29448100	112384000	64573800	16021700	11199900	15393200	303060	5035340	11554330		893930	3612510	3090800	2948770	1228660	1013800	3106300	38174400	18000000	6473960	60575360	168044390	126020000	97171770	1086600	481810	390650	613030	5.8	82.118	0	657
P26373	60S ribosomal protein L13 (Breast basic conserved protein 1) (Large ribosomal subunit protein eL13)	RPL13	2	52;106	786994150				434470			587660	277960	3668590	3677000	2515160	13845250	84631950	21974010	48413520	43991520	3332410	23175210	5089370	36478050			510300	557060	30627160	11291630	10005240	26038300	36664170	54298360	84055700	113985530	24505370	25349210	37424550	39589440	45.5	123.68	0	1146
P25490	Transcriptional repressor protein YY1 (Delta transcription factor) (INO80 complex subunit S) (NF-E1) (Yin and yang 1) (YY-1)	YY1	4	159;184;187;402	771003600				199700	2292540	1264130	3023830	1831650	13294120	40786260	27916310	17044520	33842250	26355930	30495310	42940520	8310590	12925870	13774480	24212440	1030440	2694760	2144310	1809740	11514910	15069940	33301620	14067100	74296000	88156850	114068090	98140330	4568210	4660220	1613000	3357630	16.9	323.31	0	1141
Q6PL18	ATPase family AAA domain-containing protein 2 (EC 3.6.1.3) (AAA nuclear coregulator cancer-associated protein) (ANCCA)	ATAD2	3	41;76;1170	770190810		1531590				340010	3622070	1732010	16287050	31006990	14246170	5249980	47664540	63167530	37535840	65530620	27022100	24358640	27033730	20253760	626320	230520		402310	11670000	7519700	35573690	33167600	61476000	74106100	94858140	50055790	1238600	5295100	3923430	3464880	3.8	323.31	0	1576
P53999	Activated RNA polymerase II transcriptional coactivator p15 (Positive cofactor 4) (PC4) (SUB1 homolog) (p14)	SUB1	2	50;51	740878140	327390	1562800	412510	296260	6330680	1245690	2726100	1615440	13731200	81686170	36620170	13458570	51744610	11946100	18173800	27088600	9094870	8327380	13271380	6132090	1832210	4602720	4192330	576890	16802000	11820130	48609030	7569040	76497420	5115240	168505700	82742380	3254180	748830	1629700	588530	32.3	323.31	0	1276
P61513	60S ribosomal protein L37a (Large ribosomal subunit protein eL43)	RPL37A	4	21;32;81;84	728515180	456650		1595550	647140	1658780	954520	1299680	1787510	19432500	17680330	7738900	12546900	45552870	36460860	12655000	35985000	24576100	18632460	7933180	6085520	1245940		1233200	1414700	14689270	4737440	14129890	8208210	100750310	105733360	84456650	86132790	16263400	21020820	4377500	10442250	85.9	321.56	0	1308
Q15054	DNA polymerase delta subunit 3 (DNA polymerase delta subunit C) (DNA polymerase delta subunit p66) (DNA polymerase delta subunit p68)	POLD3	2	284;458	720027370		3966300	341860	1744390	5199120	2445300	1738720	793740	30602000	57043050	37620050	37447700	35167290	25367960	34036770	67099370	8456750	10305110	13254790	10743530	1185950	856730	1698300	1610140	11499780	8596540	37965800	11518370	41421950	53680830	74516400	84543900	2158640	1663000	1803300	1933940	20.4	323.31	0	1471
Q9BSC4	Nucleolar protein 10	NOL10	2	673;679	714041770			191240						5751940	10489200	5108470	4747700	66940330	44305210	57013430	25557600	11838910	16968000	28964000	34048000	109560				25875120	1485800	17452180	20946590	84598600	136927620	53743120	20036680	10667700	4364200	15152000	10758570	10.8	323.31	0	1790
Q9BSJ6	Protein PIMREG (CALM-interactor expressed in thymus and spleen) (PICALM-interacting mitotic regulator) (Regulator of chromosome segregation protein 1)	PIMREG	1	91	699483910					170840	224690	719370	359700	22038200	21234000	12178900	9124630	44941400	29896300	37924340	60937200	15322980	16233820	20848900	18143300	480410		726220	405560	18789700	9254490	35743500	32420800	54453100	64245600	76069200	86335700	933580	3414280	3615000	2298200	23.5	183.1	0	790
Q13526	KH domain-containing, RNA-binding, signal transduction-associated protein 1 (GAP-associated tyrosine phosphoprotein p62) (Src-associated in mitosis 68 kDa protein) (Sam68) (p21 Ras GTPase-activating protein-associated p62) (p68)	KHDRBS1	4	18;21;[Q07666]18;24	699275800			128820		189770		2675000	533350	22145970	38882620	44279060	17859820	96701200	37976060	24853650	34736600	11207400	5622260	29501080	8068770	234680	431630	4830950	426860	43834900	10025560	56804580	21739740	48295260	41872940	54151700	31215590	3107250	4214950	1802300	925480	16.5	232.92	0	1395
P36578	60S ribosomal protein L4 (60S ribosomal protein L1) (Large ribosomal subunit protein uL4)	RPL4	3	87;275;365	693052400	883960	3182280	1906920	1811180	1455200	1216940		1269700	12325470	20421580	10467160	11774300	73420370	54100520	38488190	60397150	21489500	26556380	31580970	22390200	887060	1637300	1857100	1135600	2022620	8287060	14495790	3789430	15885610	57057420	87770170	77195900	8681110	7805860	6666450	2739950	31.6	323.31	0	1197
Q92576	PHD finger protein 3	PHF3	2	527;567	681503441		67211				218200	243720		6995170	9229520	5977020	5546660	39127040	22405600	48285130	78680600	8134010	10632010	16903810	14171730	271110		359120	644790	28451980	9189670	43214300	40928100	55942100	59721000	69368600	94888700		1357860	6250180	4298500	3.1	227.15	0	1693
Q8WWY3	U4/U6 small nuclear ribonucleoprotein Prp31 (Pre-mRNA-processing factor 31) (Serologically defined breast cancer antigen NY-BR-99) (U4/U6 snRNP 61 kDa protein) (Protein 61K) (hPrp31)	PRPF31	4	402;404;406;494	679827490		325150			2673600	348050	4565600	1133300	16599750	34574660	26450590	15390400	12002800	29948000	34606800		466720	4132780	740540	816590	1820430	3141950	1670500		3278170	21886700	15131300	391510	116916200	40354500	191304400	99156500					19.7	323.31	0	533
P07355	Annexin A2 (Annexin II) (Annexin-2) (Calpactin I heavy chain) (Calpactin-1 heavy chain) (Chromobindin-8) (Lipocortin II) (Placental anticoagulant protein IV) (PAP-IV) (Protein I) (p36)	ANXA2	2	9;305	654428280	1362300	50152000	1375940	50496320	21015360	17106700	5329470	14174400	21719060	22466130	22945050	20537360	14189990	1298660	1662550	7157580	28312650	19834690	25585700	36131200	2847200	3363830	216940	16791000	11939660	9166290	20790010	30412630	13404050	42271500	33151980	53890360	16865590	2582190	1322140	12559800	86.7	323.31	0	1029
Q9Y2W2	WW domain-binding protein 11 (WBP-11) (Npw38-binding protein) (NpwBP) (SH3 domain-binding protein SNP70) (Splicing factor that interacts with PQBP-1 and PP1)	WBP11	1	11	652237030					964270				20670880	25561930	11022390	5801430	38973500	26114000	35843340	105155700	5045690	12659600	24792550	12110840		401090			21627520	6207660	29443200	25469500	33254500	49893300	81860300	72080400	2261820	2404910	1704730	911980	7.3	283.1	0	1953
Q53GS9	U4/U6.U5 tri-snRNP-associated protein 2 (Inactive ubiquitin-specific peptidase 39) (SAD1 homolog) (U4/U6.U5 tri-snRNP-associated 65 kDa protein) (65K)	USP39	4	4;5;9;24	642279670	1054300	2343700		399620	11446050	5395600	2593350	6566850	14853000	48803500	38066320	18999000	9204400	11504500	6138600		626170	580350			4893300	6519470	9546500	5657160	12403730	20677800	25558000	11599400	156134740	63028760	11963400	134940000		782100			6.3	87.261	0	360
Q96KM6	Zinc finger protein 512B	ZNF512B	5	18;243;263;329;887	641394660					751270	460980		343160	7242550	13078400	3859080	12276850	47262870	33306700	54135300	46064800	3729630	5931300	8560100	11613960	484700				20576370	9029890	36401370	35952000	32310800	57507400	83486430	113718790	1552620	798900	958440		10.1	323.31	0	1743
Q7Z6I8	UPF0461 protein C5orf24	C5orf24	3	68;87;99	632730370					432660	188870		213760	8159900	16410200	4771400	3996670	72535700	37770600	16601200	49609500	20938890	34424550	34448100	1591400		429370		452090	2733650	6807900	55833200	16354440	35041140	64381900	84515900	40054850	10934600	7878600	1367930	3851400	45.2	323.31	0	1596
Q8WV92	MIT domain-containing protein 1	MITD1	1	4	625006190	2715550	4276940	2726040	1533040	678020	1382330	417240	1752150	31393400	13327300	35763870	15811200	40184900	34104300	16541600	41834400	2335570	7274000	7293460	4178010	7075180	11907980	7373160	2390180	15519500	25873260	35244200	15796530	43904900	53584600	69100800	70593600	300300		485380	333300	37.7	180.68	0	203
Q56NI9	N-acetyltransferase ESCO2 (EC 2.3.1.-) (Establishment factor-like protein 2) (EFO2) (EFO2p) (hEFO2) (Establishment of cohesion 1 homolog 2) (ECO1 homolog 2)	ESCO2	3	143;217;222	620273140								175290	24085000	19258120	15400000	12805600	40032930	22291300	41331620	30317000	10543000	8826600	12636000	8080000			752380		34466780	13487300	24001000	26364410	15697630	126751300	84063870	14915900	2072100	315830	30888000	714180	8.5	102.44	0	1518
Q8IXZ2	Zinc finger CCCH domain-containing protein 3 (Smad-interacting CPSF-like factor)	ZC3H3	11	133;204;317;462;472;475;486;569;584;649;655	619336630									5171060	7550990	4625030	5655300	26959920	27811220	31052750	50697800	4220730	3511100	7642820	5257290	420850		208500		19692060	14428260	42548590	63683110	70825070	66699000	107311410	53363770					17.3	323.31	0	1621
O43709	Probable 18S rRNA (guanine-N(7))-methyltransferase (EC 2.1.1.-) (Bud site selection protein 23 homolog) (Metastasis-related methyltransferase 1) (Williams-Beuren syndrome chromosomal region 22 protein) (rRNA methyltransferase and ribosome maturation factor)	BUD23	3	247;248;249	602999440					436720				14818490	15143300	30662570	7084660	72687500	131486100	27841740	37152300	5343040	1735460	6996750	4977360	257020	217760	150170		17450900	3180020	17201500	52754500	36098700	51579410	60698600	5839440	750080		455350		8.9	110.69	0	918
E9PLD3	Uncharacterized protein	E9PLD3	2	65;67	602782380									18605600	20366940	10788280	9514440	42132250	28525320	6443800	61370400	12086100	14827370	3218050	11431490		256840			26041290	12934770	30545700	27768800	35713900	52840000	83930400	87825700	2013100	563050	785690	2253100	17.2	77.143	0	575
Q86UW9	Probable E3 ubiquitin-protein ligase DTX2 (EC 2.3.2.27) (Protein deltex-2) (Deltex2) (hDTX2) (RING finger protein 58) (RING-type E3 ubiquitin transferase DTX2)	DTX2	2	253;370	602548740									11388800	17160400	6104710	5990500	26912100	12203600	23147800	25348900	15169600	18024700	24066500	12760300	417880	1095720	784250	526390	14388100	4717300	18111400	25882200	39711600	60624400	61456500	125440400	9367100	15191500	9433700	17122390	6.8	204.41	0	525
Q8IYW5	E3 ubiquitin-protein ligase RNF168 (hRNF168) (EC 2.3.2.27) (RING finger protein 168) (RING-type E3 ubiquitin transferase RNF168)	RNF168	2	549;561	582880160					2146330		900560	817170	22054400	29201800	16399820	18218300	45971100	33560080	21405980	61128500	7796400	13826000	11717440	11764780		1438950		1045700	17688800	18361380	35219100	22332900	35458240	36822400	59862510	54362300	944080	1120790	569700	744650	4	260.93	0	1627
Q8N8U2	Chromodomain Y-like protein 2 (CDY-like 2)	CDYL2	3	68;81;99	575139160							1455000		5710220	17721370	9349210	3359460	61995810	18401550	36374490	41043120	25373410	17376380	29559100	10507270		300500	541520		28396800	18968410	23211410	28444470	29413000	45993570	65373240	31417050	2006100	9985900	4377900	8482900	8.5	126.66	0	128
Q86U42	Polyadenylate-binding protein 2 (PABP-2) (Poly(A)-binding protein 2) (Nuclear poly(A)-binding protein 1) (Poly(A)-binding protein II) (PABII) (Polyadenylate-binding nuclear protein 1)	PABPN1	3	19;23;282	573907400	769390	1399830		1183700	503490	603310	497820	607700	16927360	18926110	9414320	42253920	20414110	26012370	31445400	37425500	4618670	4211430	3606090	4162380	630160	401200	1894000	496060	28974000	13624460	24675890	56351810	60324720	86626600	34376900	35957500	444530	1314080	2474250	358340	21.3	272.48	0	1599
Q9NQS7	Inner centromere protein	INCENP	6	72;514;517;518;909;914	572121020						126860			17069650	18116950	10278250	10101060	48378470	29308460	33071880	43916540	9362140	8370400	16658970	15975500	379570		408950	477260	19932010	7710930	19170140	19337870	46604300	48912390	57290100	82679300	2314830	2483950	1141270	2543020	6.6	46.059	0	1860
Q8WWQ0	PH-interacting protein (PHIP) (DDB1- and CUL4-associated factor 14) (IRS-1 PH domain-binding protein) (WD repeat-containing protein 11)	PHIP	8	1471;1524;1537;1559;1564;1591;1598;1603	565549590									9856760	16409960	9825770	4639530	60081290	46237260	48952890	34473300	21046770	23857880	28886510	24523630	343240				7806160	2264630	19246080	9516590	36379490	37426820	57876200	58022280	2126820	2250600	1655650	1843480	5.6	323.31	0	1683
P61927	60S ribosomal protein L37 (G1.16) (Large ribosomal subunit protein eL37)	RPL37	4	6;7;32;50	557684540									5912420	8710100	5137410	196030	50377800	30637090	11384040	41034390	21820630	28887100	31588700	29308290					2295220	5976710	25338500	15937500	47204380	43408880	61225880	60413180	12109660	7152740	5124660	6503230	36.6	45.899	0	473
O75367	Core histone macro-H2A.1 (Histone macroH2A1) (mH2A1) (Histone H2A.y) (H2A/y) (Medulloblastoma antigen MU-MB-50.205)	H2AFY	5	2;16;102;146;[O75367-3]158	554530758									984950	11042660	651530		45945420	34600310	30322630	57027800	52248940	39499570	5476130	4260280					688120	1304390	8351870	1056440	20674048	42554780	100260580	74175600	3341820	17231930	974600	1856360	33.4	323.31	0	943
Q9Y2X3	Nucleolar protein 58 (Nucleolar protein 5)	NOP58	3	404;405;407	548016850		267220							2594200	8300060	6236030	14889600	19841000	18243360	12970000	36534160		6325800	5023000	3272100		205140		236140	6872730	1217760	25363120	6535800	63783000	77366000	95439300	132914200	1430680		886850	1269600	10.6	229.98	0	1954
Q8NDD1	Uncharacterized protein C1orf131	C1orf131	4	86;207;255;261	525690590									5118240	4245230	4110030	2691890	33447610	20144190	39409900	38724940	13077590	11494760	28302540	32165200					6659020	3738230	17043910	9324080	26004860	40092600	67707990	67778780	13249800	11811490	13427200	15920510	24.6	162.56	0	1542
Q9NWH9	SAFB-like transcription modulator (Modulator of estrogen-induced transcription)	SLTM	5	885;909;962;1019;1021	523958950									5965290	2514630	1127640	2166920	43305770	21673250	126265590	131316420	21350790	11270710	33950960	21485050					12715200	2400090	17493420	20885640	7690240	2343940	17287280	18300790			438730	2010600	15.2	323.31	0	772
O14646	Chromodomain-helicase-DNA-binding protein 1 (CHD-1) (EC 3.6.4.12) (ATP-dependent helicase CHD1)	CHD1	8	89;99;402;1085;1324;1328;1344;1707	517362000					426730				5454950	8556110	5108410	6255980	31152970	14940640	19035750	28266310	2718500	4830860	11415770	8279130		225010			18454990	5102290	31024250	23956350	58127130	41494980	83724480	98225850	2228530	1987650	5084450	1283930	7.4	323.31	0	890
Q13415	Origin recognition complex subunit 1 (Replication control protein 1)	ORC1	5	221;383;445;449;461	508615520	386750					811050			6565320	10338050	3150760	7105570	53835700	20442230	38289200	41240100	6686730	7962370	20603850	12842450	1015420				6308350	3681940	23775760	14340530	46778940	53191180	69126100	51675070	1919130	1550100	3169810	1823060	13.1	309.58	0	1428
Q8TAD8	Smad nuclear-interacting protein 1 (FHA domain-containing protein SNIP1)	SNIP1	1	6	503913600									3745370	3228080	2832080	3771990	62280900	31228500	66161250	39490330	8706430	13417320	15653060	8311160					8562960	4123170	4261170	14018460	46854800	41735880	72570000	52283300	677390				3.5	139.47	0	1662
Q8N3Z6	Zinc finger CCHC domain-containing protein 7 (TRAMP-like complex RNA-binding factor ZCCHC7)	ZCCHC7	1	436	482247570									3067730	729560	1409100	1245300	17612600	13488190	2227920	11942200	775070		1786380	765480					1695350	1309460	6208400	4398600	93101800	44824500	168361000	107044800	254130				4.4	323.31	0	1636
Q8WV22	Non-structural maintenance of chromosomes element 1 homolog (Non-SMC element 1 homolog) (EC 2.3.2.27)	NSMCE1	3	256;260;263	479122340		612010			1373120	203350		712880	5504750	14769630	14761810	13050760	42009100	24147910	21297260	1657400	5001930	3432200	11443880	8582800	362690	967850		405150	8422600	7771050	15983100	13458850	46264670	54223700	70802200	85398190	4359270	522030	1620200		9.4	216.14	0	1678
P51608	Methyl-CpG-binding protein 2 (MeCp-2 protein) (MeCp2)	MECP2	4	194;204;326;332	475852200					640110	1056940	514930	425630	9306050	18327380	12456020	11319920	36022600	25870990	30724790	41748570	6134370	9636420	6756490	3488650		778090		515350	10520370	6847250	30357480	8262710	32301760	42595330	61885370	59327600	2142220	1112810	2887600	1888400	15.8	323.31	0	1262
P20585	DNA mismatch repair protein Msh3 (hMSH3) (Divergent upstream protein) (DUP) (Mismatch repair protein 1) (MRP1)	MSH3	4	3;8;131;220	472347680		810390							19276410	17771910	5004350	12855000	41332990	34725000	33959300	72900200	14621800	12410000	18568600	11068350			199280	237860	3437100	8083470	6603500	10185940	31561400	26189500	46159100	31432900		4006330	3814400	5132600	3.9	280.61	0	1118
Q9ULZ2	Signal-transducing adaptor protein 1 (STAP-1) (BCR downstream-signaling protein 1) (Docking protein BRDG1) (Stem cell adaptor protein 1)	STAP1	1	8	470370600														9963600				128390000	56637000	83652000					22869000			38693000					19276000		110890000		3.7	-2	1	1936
Q6UX04	Spliceosome-associated protein CWC27 homolog (Antigen NY-CO-10) (Probable inactive peptidyl-prolyl cis-trans isomerase CWC27 homolog) (PPIase CWC27) (Serologically defined colon cancer antigen 10)	CWC27	1	299	460033990										65941000		39433910	922560	90077700	1060400	125590000	533610	1886590	4076680	1966900					402960		1564100	358370	928190	4031820	119164000	1675990			419210		4.5	34.16	0	468
O75717	WD repeat and HMG-box DNA-binding protein 1 (Acidic nucleoplasmic DNA-binding protein 1) (And-1)	WDHD1	3	900;942;946	456010100		936340	1170640		2584840		3178060	1500540	42907600	56774200	23067790	8870680	26880580	9682330	18622910	34295300	7909420	8115700	9043230	11389730		1938430	1490100	927970	11157670	8321310	34774690	17375900	29381500	26099300	14028400	36162200	1754860	1476530	2948900	1242450	4.1	320.31	0	954
O00257	E3 SUMO-protein ligase CBX4 (EC 2.3.2.-) (Chromobox protein homolog 4) (Polycomb 2 homolog) (Pc2) (hPc2)	CBX4	1	147	445705980						416380	163520		6384570	8277760	805320	7585780	21226500	10629900	16540200	14675700	1632860	1276300	1917400	3437950	354760			609790	25717900	8955700	48300300	21329860	41966500	48211400	56595800	96259900	961810		621520	850600	4.1	238.76	0	880
O00566	U3 small nucleolar ribonucleoprotein protein MPP10 (M phase phosphoprotein 10)	MPHOSPH10	2	602;642	442891870									2829680	9064260	3569540	1729930	13545080	12143130	14328820	21464130	4533820	4111200	11743830	7980210					2626330	2806970	15224260	14722570	47487030	40438400	63624290	78856800	20398630	21134560	11804840	16723560	6.9	323.31	0	888
P18754	Regulator of chromosome condensation (Cell cycle regulatory protein) (Chromosome condensation protein 1)	RCC1	1	20	442618070					154170				6174810	12696820	4123690	6097450	52273880	20742060	19054130	46897400	10102050	10881750	13517100	17896910					7996460	3235920	17511630	10605760	36042000	35281060	52205900	50211600	2427690	2280620	2806480	1400730	8	149.6	0	1109
Q9P031	Thyroid transcription factor 1-associated protein 26 (TTF-1-associated protein 26) (Coiled-coil domain-containing protein 59) (TTF-1-associated protein BR2)	CCDC59	2	7;66	434199160									371070	10151900	7575010	7355600	15089940	16164050	16312670	1545990		2748450		292320			294120	258690	3894270	5785100	2375290	67141990	79697800	60854200	75000000	58512000	2778700				14.4	123.65	0	631
Q16695	Histone H3.1t (H3/t) (H3t) (H3/g)	HIST3H3	1	29	426922300									6714800	9600800	7678400	5698700	23144000	22703000	49247000		34231200	42586700	64992000	39382700		1133800	565980	612880	4912200			6523300	22922000	26451000	37824000		16606000	992840	1258600	1140400	61.8	10.462	0	1500
Q2KHR3	Glutamine and serine-rich protein 1	QSER1	2	1159;1626	424960590	877170	714840	1294520	422840	3212790	1929290	687860	1648120	17244710	20555400	15708770	7685680	9543500	18146000	16571200	13664990	4717510	2808650	4657590	7671300	1102840	3120070	1543770	2277760	14392510	15372580	28424060	17571650	40451300	39919200	43600300	58197300	3909000	1567260		3748260	4.1	207.76	0	245
O75564	Jerky protein homolog	JRK	1	10	424493810					1109400		1758000		8700800	13287000		6594200	22139000		44172000						665710		1164300		37892000	9339500		67167000	68640000	58638000	58915000	18225000			6086900		56	93.662	0	64
O00541	Pescadillo homolog	PES1	1	13	423905370									6000660	13869350	5343290	4617890	12906100	8764170	5452810	20806800	1051220	3488890	7992490	5126390			189940		7807200	7534540	29178600	11471800	65353400	67438500	76617600	47158400	7315570	4363200	2152900	1903660	7.7	294.51	0	342
P62750	60S ribosomal protein L23a (Large ribosomal subunit protein uL23)	RPL23A	2	64;67	419859840									5753200		1706880	1368400	108693900	10474530	33987200	8158800	20218100	18403000	33484000	8034700					12137600	825060	35458270	21778100	11108300	16051400	34147300	6707500	1884100	12884200	9547900	7047400	34.8	204.32	0	294
Q8IYL3	UPF0688 protein C1orf174	C1orf174	4	12;28;37;69	417498080					240610	388970	253760	333790	13200990	18227160	11950630	9400500	8366900	33468300	8856700	11904000	2003160	7947600	3013010	3007280		481300	542140	281030	10175190	13199450	11564910	4669380	56655390	59145130	72609800	55611000					20.6	172.67	0	1625
Q53HL2	Borealin (Cell division cycle-associated protein 8) (Dasra-B) (hDasra-B) (Pluripotent embryonic stem cell-related gene 3 protein)	CDCA8	2	7;110	414987040									6394810	8933050	4712130	4833630	27407100	17053050	20756640	30438600	19686740	14991360	20505590	11493980					2549320	3875730	17068400	15282480	49870490	34881100	33269900	60293500	4385040	1608570	3208700	1487130	16.4	142.32	0	1517
Q9NQZ2	Something about silencing protein 10 (Charged amino acid-rich leucine zipper 1) (CRL1) (Disrupter of silencing SAS10) (UTP3 homolog)	UTP3	1	475	410567010						528620	274840	122120	10741600	7618040	5572690	6441490	22251500	11706260	9272200	29195500	1822790	1582310	632930	188430	255390			332690	12328000	2690690	22106000	21625530	56244800	39228200	55808300	91475700	257810	262580			5.6	299.45	0	1862
Q9H0H5	Rac GTPase-activating protein 1 (Male germ cell RacGap) (MgcRacGAP) (Protein CYK4 homolog) (CYK4) (HsCYK-4)	RACGAP1	3	203;613;615	405228140						915070	192080	991680	16532080	22059000	15767260	6702000	25190200	19099330	12465830	15995260	4012900	6705700	5342850	3596240	173320	1493700	743500	553640	13857530	8358800	19608020	11252680	35760490	40759970	57815210	54963960	1020560	1732490	162250	1404540	10	323.31	0	1817
P42766	60S ribosomal protein L35 (Large ribosomal subunit protein uL29)	RPL35	3	42;52;53	397581080		736000		250280		136630	172300	217930	5821420	6170060	7281700	4062540	56744500	32893600	468520	21105500	1271020	820390	716630	315130			147730	251110	2001650	1722010	2692980	172800	50726240	24438270	53768400	100521100	12563350	8592080		799210	47.2	98.681	0	1219
Q14692	Ribosome biogenesis protein BMS1 homolog (Ribosome assembly protein BMS1 homolog)	BMS1	1	1272	395732920					250220		331880	179030	8879850	4772240	6378270	3021950	26780370	21533400	3978750	25461000	7929350	5155400	10360130	9004500					13114200	5124680	13881900	20523500	35449000	46750300	44033800	24988190	16330800	13983400	17445700	10091110	2	323.31	0	1458
Q9BRU9	rRNA-processing protein UTP23 homolog	UTP23	4	200;206;219;235	384191150					683170		818920	310170	9378300	13748030	6017430	9611660	23511040	3415920	32735090	17886000	6542420	6902390	2330860	1213430	211410	278080	300720		16416690	6651450	13969850	1783890	74205670	47679100	66283700	17685400	1951800			1668560	20.1	70.257	0	1788
P83731	60S ribosomal protein L24 (60S ribosomal protein L30) (Large ribosomal subunit protein eL24)	RPL24	3	7;9;149	380299850									2765610	7013640	3037070	9045920	23472470	8230400	14603510	8311160	1031100	4497630	3902540	8317850					6467800	6533000	19282130	9204710	55524200	53130110	42448800	93027000		124730	328470		67.5	323.31	0	1364
Q96JN0-3	Ligand-dependent corepressor (LCoR) (Mblk1-related protein 2)	LCOR	3	1348;1463;1467	372958300						366800	293480		4592800	5857800	3753500		27967720	18319310	23274640	28197300	8703980	9021990	20707000	13386760					5875800	3551400	15199500	10370440	29836180	35537700	47808000	45528590	3358190	4266380	3744430	3438610	2.4	27.758	0	199
Q92522	Histone H1x	H1FX	2	27;154	366387750					614300	145340	460030	243630	5524180	9125870	4759770	4113530	22797300	27537100	64657800	21879600	9533380	4126780	3486600	3300250	323440	582080	659940		10993900	6999610	24937950	19968400	23537060	21024400	44266000	21911570	715310	1410670	3240870	3511090	41.8	148.85	0	1691
Q8N954	G patch domain-containing protein 11 (Coiled-coil domain-containing protein 75)	GPATCH11	3	110;117;134	365117140		330430			2502270	410440	3124880	962380	11986400	18293420	14212980	10856740	17684480	11939200	21341270	18629600	3625820	3269750	6201600	5869170	797700	2335680	1557840	1600550	15600580	9873850	16157830	25732490	22605640	23987500	49207000	40411100	1662800	887590	1136630	321530	16.1	285.51	0	1645
Q03188	Centromere protein C (CENP-C) (Centromere autoantigen C) (Centromere protein C 1) (CENP-C 1) (Interphase centromere complex protein 7)	CENPC	3	13;58;85	358177160							438550	191210	5240860	7711020	3724340	3096840	29779380	24295750	12057360	43217590	4105480	4435760	6673720	7643260			291250		7607660	6021240	28118420	22637780	26012650	32634780	44773800	33795300	853560	1262900	1556700		10.7	158.39	0	1386
P27694	Replication protein A 70 kDa DNA-binding subunit (RP-A p70) (Replication factor A protein 1) (RF-A protein 1) (Single-stranded DNA-binding protein) [Cleaved into: Replication protein A 70 kDa DNA-binding subunit, N-terminally processed]	RPA1	4	159;162;177;336	356252340	1657570	2820270	2037240	1975410	7527580	1565820	1938770	4043950	16716350	23452730	12954000	10595130	22340890	21525500	27556030	26057700	11019820	15936000	7114090	2958600	2079960	6760830	2502290	2633910	8711710	5347690	16457380	10244610	17856590	17922780	22168710	18275930	667610	613970	1561800	653120	10.1	180.49	0	1152
P18615	Negative elongation factor E (NELF-E) (RNA-binding protein RD)	NELFE	2	71;75	353615320		1071200	688190	370950	1148970	463800	1089730	851490	9179550	17063320	10110200	8208370	7734430	7000650	7836400	13182500	1907650	2073880	3929290	1794550	1821950	3542220	2996220	1168110	17654100	16260100	39457280	20839900	35836480	22719060	48581000	45137530		540560	924450	431240	13.8	323.31	0	108
Q9NRL2	Bromodomain adjacent to zinc finger domain protein 1A (ATP-dependent chromatin-remodeling protein) (ATP-utilizing chromatin assembly and remodeling factor 1) (hACF1) (CHRAC subunit ACF1) (Williams syndrome transcription factor-related chromatin-remodeling factor 180) (WCRF180) (hWALp1)	BAZ1A	8	299;302;1280;1308;1328;1335;1363;1384	345208640									6211760	9459410	2112960	6611980	22981080	18285780	13486670	32313350	2718140	8306860	6514590	6110730			113060		5862270	4099680	14081220	22277470	38229070	35652080	36823940	51294050	229540		1145010	287940	9.8	303.24	0	1866
H7C4F1	Arf-GAP with GTPase, ANK repeat and PH domain-containing protein 3 (Fragment)	AGAP3	1	15	344782640							229440		7682700	7092900	5074100	1731400	20682600	14871000	47356000	51426000	9454700	13214000	23743000	26934900		241530	533230	190590	12180000	2988100	10069200	17418000	13621000	11036000	17908000	15848000	1011700	2044900	5922250	4277400	6.2	3.9257	0	775
P49207	60S ribosomal protein L34 (Large ribosomal subunit protein eL34)	RPL34	3	12;44;75	333006550									4043530	5107570	2331630	4195670	44412000	29534300	19990040	33954400	20222540	19763570	18439500	19503150					9912610	3024280	8222470	5711710	7865670	10250110	30371200	25466400	4481500	3503960	1160520	1538220	75.2	163.58	0	1243
Q86WX3	Active regulator of SIRT1 (40S ribosomal protein S19-binding protein 1) (RPS19-binding protein 1) (S19BP)	RPS19BP1	3	50;58;84	330191020					236310				2384140	4140850	866620	3393650	34368000	9698920	29871420	27397400	11693910	9973160	24305300	27288380			254940		4348350	897260	3623460	12562970	12943940	13173000	11405000	23424200	10058380	14731790	20857350	16292320	30.1	186.01	0	1607
P26358	DNA (cytosine-5)-methyltransferase 1 (Dnmt1) (EC 2.1.1.37) (CXXC-type zinc finger protein 9) (DNA methyltransferase HsaI) (DNA MTase HsaI) (M.HsaI) (MCMT)	DNMT1	2	143;161	319219660									5997800	23626660	435360	284310	6681070	23369250	16194500	21478200	19891000	11901000	6483000	3456800	415570	634310			1370300	24998980	8634830	2661700	14628400	17135200	90498300	15657000	632650	614370	1539100		47.9	110.85	0	834
Q9NTW7	Zinc finger protein 64 (Zfp-64) (Zinc finger protein 338)	ZFP64	2	459;[Q9NTW7-4]302	315763930									1977800	4883430	2161800	2587950	12395110	12687470	10182800	32822700	4564400	4526100	5110100	3282500					8116600	5172240	23440380	44256000	34266600	37011700	49457300	12318800	450730	3124100	967320		3.2	31.77	0	1876;1877
Q9UGU0	Transcription factor 20 (TCF-20) (Nuclear factor SPBP) (Protein AR1) (Stromelysin-1 PDGF-responsive element-binding protein) (SPRE-binding protein)	TCF20	3	923;1200;1803	309727550									896030	1738150	728860	1969350	21433800	12881400	33714670	42275300	1171600	4021680	4315500	3712700					10479200		15660200	17581800	24914200	30329600	40018300	37855600	355320	1220790	2453500		3.4	124.25	0	1917
O00193	Small acidic protein	SMAP	5	2;5;63;171;180	306638832				72822	1324500		660400	521720	6215290	23067730	7528500	12332600	12034180	26745620	7920330	18582330	3583340	7280420	14030470	12617020	652660	3466420	188670		541440	2527840	11475380	2231980	16225890	11062480	28427330	74474290		609350	237830		24.6	218.11	0	878
P55081	Microfibrillar-associated protein 1 (Spliceosome B complex protein MFAP1)	MFAP1	2	386;432	306522310					1379100		658000	587610	6952610	10042850	9273200	6921300	18469880	15635800	5575500	8757410			3565500	4000400		798410	1151320		7428660	9654740	20416800	12487520	34602000	37059900	49986400	41117400					6.4	44.012	0	1283
P31276	Homeobox protein Hox-C13 (Homeobox protein Hox-3G)	HOXC13	1	322	304913600					277890				3580900	7360940	3061600	2216100	18706900	18925000	22596070	23527200	7761400	12112630	10085550	10018100		362250	159880		4289500	2621100	10279780	5462110	23961200	31796800	29994800	50498000	954000		2984200	1319700	4.2	61.559	0	1174
Q9BTM1	Histone H2A.J (H2a/j)	H2AFJ	1	4	304148580		6918800				159460	12409400	9461400					6376300	3235400		36526000						1575320		11746800		10229700			17295000	146699000		30270000		11246000			65.9	67.97	0	1793
Q01130	Serine/arginine-rich splicing factor 2 (Protein PR264) (Splicing component, 35 kDa) (Splicing factor SC35) (SC-35) (Splicing factor, arginine/serine-rich 2)	SRSF2	1	2	299835710								183920	18050500	17478790	4961900	2529720	15449780	19726050	17001200	5574900	7407470	4328780	15222200	12057600	455490	937020	1043660		11395010	11013770	24052200	8109900	24473200	25939500	28936900	15845700	1489750	1501580	1951540	2717680	50	323.31	0	797
P35249	Replication factor C subunit 4 (Activator 1 37 kDa subunit) (A1 37 kDa subunit) (Activator 1 subunit 4) (Replication factor C 37 kDa subunit) (RF-C 37 kDa subunit) (RFC37)	RFC4	1	11	297121920					4089300		2340800	1253840	13769500	20351600	13970400	14306700	19067830	9067980	10597380	17834000	3204900	3726650	4519830	3858500		2469500		991330	3128240	7512390	14512500	9916770	24863400	21566300	33217000	35588300	480330	287720	628930		46.5	84.871	0	389
Q6P0N0	Mis18-binding protein 1 (Kinetochore-associated protein KNL-2 homolog) (HsKNL-2) (P243)	MIS18BP1	5	657;695;806;846;1067	295339040									3652970	7227200	4059560	2329200	11106380	8274860	12046880	10825580	1776280	2193500	3616430	1515150					7467800	2799340	14840420	23898480	42373030	43327430	56823840	33946870			981250	256590	6.9	323.31	0	1567
Q5HYJ3	Protein FAM76B	FAM76B	1	332	287882850						571430		260340	976110	16237700	2772380	3539450	16055000	4033700	1330800	2586300	1724530				867640		821070	899740	876330	2100740	3107300	3299290	68756600	13588300	57756100	85722000					6.2	94.904	0	594
Q8NEY8	Periphilin-1 (CDC7 expression repressor) (CR) (Gastric cancer antigen Ga50)	PPHLN1	6	110;145;161;167;172;178	287739610									3512100	11874570	3793480	3233210	23906800	22459100	43550800	25697300	1757140	2217780	4508950	2305200					9789700	4061670	31135090	12578600	13116280	13585730	32088100	22354710			213300		14.7	242.23	0	351
P49759	Dual specificity protein kinase CLK1 (EC 2.7.12.1) (CDC-like kinase 1)	CLK1	2	104;115	287206120									1775640	1239300		429000	24520000	7028400	27659000	33809000	11300400		18818800	11112000					9673480	2033900	2335600	50049000	26908000	16974200	8998700	16381500	3753400	6082700	3358300	2965800	6.2	97.193	0	34
P47914	60S ribosomal protein L29 (Cell surface heparin-binding protein HIP) (Large ribosomal subunit protein eL29)	RPL29	3	26;31;66	282810810		195870			336910	204860	266290	209810	4402100	8508700	4143600	5343980	16069500	14170170	8452450	15481400	4710600	9913050	6627800	6639900		469090	384940	332910	5049170	4303100	14389220	4516390	35411470	27331810	37737960	39644350	2846700	1661180	1423200	1632330	43.1	229.2	0	254
O75494	Serine/arginine-rich splicing factor 10 (40 kDa SR-repressor protein) (SRrp40) (FUS-interacting serine-arginine-rich protein 1) (Splicing factor SRp38) (Splicing factor, arginine/serine-rich 13A) (TLS-associated protein with Ser-Arg repeats) (TASR) (TLS-associated protein with SR repeats) (TLS-associated serine-arginine protein) (TLS-associated SR protein)	SRSF10	2	219;259	280067280	462810	1007620			1081650	207730	405820		6606110	13877580	18595910	1450530	26737900	19604300	43777700	27134200	5007370	3264330	10381840	2950380	203480	355010	588300		5318680	5147490	14879100	10478320	12062800	11272230	27857600	9043210	307280				19.2	159.33	0	948
Q03164	Histone-lysine N-methyltransferase 2A (Lysine N-methyltransferase 2A) (EC 2.1.1.43) (ALL-1) (CXXC-type zinc finger protein 7) (Myeloid/lymphoid or mixed-lineage leukemia) (Myeloid/lymphoid or mixed-lineage leukemia protein 1) (Trithorax-like protein) (Zinc finger protein HRX) [Cleaved into: MLL cleavage product N320 (N-terminal cleavage product of 320 kDa) (p320);MLL cleavage product C180 (C-term…	KMT2A	6	283;537;610;936;1042;1294	279072190									3296300	5354300	4487440	4067280	13012300	11254330	18602060	29244540	4789080	1386100	4920170	5569070			511130	298970	7024520	3424320	4472790	40179900	30075510	26680630	48228940	10001960	1400800	117740	481520	190490	3.2	229.71	0	1385
Q9Y3A2	Probable U3 small nucleolar RNA-associated protein 11 (U3 snoRNA-associated protein 11) (UTP11-like protein)	UTP11	3	11;20;121	276947180							284960		1267140	6262130	559260		14978080	14025310	9051990	7067040	4320700	4785390	9593710	4162920					4580620	280490	3237470	26626610	13073090	35994420	61866800	17387700	24124160	4058450	3950300	5408440	28.4	176.95	0	1958
D6RGV9	Inorganic pyrophosphatase 2, mitochondrial (Fragment)	PPA2	1	70	275539800	4569600				14214000	3152900	9441300																40707000			203455000											5.1	-2	1	474
Q9NR11	Zinc finger protein 302 (Zinc finger protein 135-like) (Zinc finger protein 140-like) (Zinc finger protein 327)	ZNF302	1	258	274108460					1379000		734140	785480	9967900	17056400	8965760	6170720	11112700	7553700	15283600	16527200	2490290	3889400	5094100	2249000	621470	2636310		1418210	10231100	8907900	27515900	14031200	13401600	14127400	44361200	21127500	1336000	1234280	2004100	1894900	5.2	182.65	0	59
Q08170	Serine/arginine-rich splicing factor 4 (Pre-mRNA-splicing factor SRP75) (SRP001LB) (Splicing factor, arginine/serine-rich 4)	SRSF4	2	84;91	271418130					170000			240400	9501670	5536860	6724070	2094050	21143500	18730490	19623470	18018600	9086360	5801610	9434040	7046880		249680	311320		8704330	4826270	15694550	6140950	12706320	33193600	38007500	15083500	453150		1921600	973360	10.8	175.36	0	150
P06746	DNA polymerase beta (EC 2.7.7.7) (EC 4.2.99.-)	POLB	3	30;44;55	268202880						249940			6358610	17018850	8878630	12776010	25443640	9860630	13022630	11257370	4070130	9508360	8644770	8070580					1868920	1174140	15957370	2926590	18001420	32412200	28493770	24725700	2846540	1638590	1665210	1332280	21.2	175.65	0	499
Q3KQU3	MAP7 domain-containing protein 1 (Arginine/proline-rich coiled-coil domain-containing protein 1) (Proline/arginine-rich coiled-coil domain-containing protein 1)	MAP7D1	3	273;313;463	266993800					171880	572510			7856570	5274100	3607330	2077270	9292500	4503790	5126250	11820700	532020	1035010	1159280	851010		216630	227980		7182190	4062910	16910710	8592530	50095040	39665350	43062400	43097840					5.2	234.39	0	1507
Q8IZ96-10	CKLF-like MARVEL transmembrane domain-containing protein 1 (Chemokine-like factor superfamily member 1)	CMTM1	1	45	265170400						1497100			3350300			107770000					12841000	78161000					11806000													49745000	15.4	1.6775	0.007384	538
Q9BTC0	Death-inducer obliterator 1 (DIO-1) (hDido1) (Death-associated transcription factor 1) (DATF-1)	DIDO1	4	430;530;601;1011	264126220									2638130	3371250	4319860	1263290	18642400	13310640	11340500	16597900	1426210	508320	4721250	2026350					4848310	2490570	17898510	6592400	18325500	33096800	52424000	46093600	877460	1083840		229130	8.8	191.98	0	1792
Q3L8U1	Chromodomain-helicase-DNA-binding protein 9	CHD9	2	2403;[H3BTW3]17	261435770									1730360	3749400	2172180	3999540	7556700	4428400	12507800	8793600	3089500	1994400	3092100	940580					10726600		10375200	18128700	32347300	34715800	47827900	52562800			696910		2.1	291.55	0	751
P62753	40S ribosomal protein S6 (Phosphoprotein NP33) (Small ribosomal subunit protein eS6)	RPS6	3	78;235;244	261382740			1024360			676340	2249000		9306450	12458590	11452240	4290400	19802090	17806580	10313790	4357280	5689530	5150020	4996730	1555870	1095500	1224900	559610		5796070	6946810	2965630	1709670	37382330	26654760	49239150	13126530	1036920	746660	741810	1027120	37.3	237.17	0	1328
P46063	ATP-dependent DNA helicase Q1 (EC 3.6.4.12) (DNA helicase, RecQ-like type 1) (RecQ1) (DNA-dependent ATPase Q1) (RecQ protein-like 1)	RECQL	1	634	258075680					2212380	283270	1524700	879650	10354700	16643900	6123500	3778600	2840100	6091200	43014600	18306800	638620	5539900	6161600	3321960		1289070	1143220	217920	10326800	5791800	17832500	15374000	14285700	13565520	24744010	21749800	795300	1096600	1631740	516220	7.9	205.73	0	1226
Q13263	Transcription intermediary factor 1-beta (TIF1-beta) (E3 SUMO-protein ligase TRIM28) (EC 2.3.2.27) (KRAB-associated protein 1) (KAP-1) (KRAB-interacting protein 1) (KRIP-1) (Nuclear corepressor KAP-1) (RING finger protein 96) (RING-type E3 ubiquitin transferase TIF1-beta) (Tripartite motif-containing protein 28)	TRIM28	2	194;473	253821270					490100	142180		365800	4827310	8626890	9005590	3920900	17638750	19998690	24167640	27200000	11583040	17801410	18968280	471200		351660	593800	204570	2620120	1995870	8311570	3231400	31362790	23045200	2136810	2578100	2642900	2445000	4607300	2486400	8.5	152.58	0	1424
Q9Y5E2	Protocadherin beta-7 (PCDH-beta-7)	PCDHB7	1	2	248920000											248920000																										1.3	1.6832	0.0073918	1977
Q9P021	Cysteine-rich PDZ-binding protein (Cysteine-rich interactor of PDZ three) (Cysteine-rich interactor of PDZ3)	CRIPT	1	42	248256320			236800		1168600	152050	1888100	484090	13571740	16990000	9152500	6025920	15708700	9935420	15777500	16592800	1876400	4088900	3588980	2976480		720900	873080		6577700	4831640	7282900	30934500	18845400	18107300	31599100	7432300	836520				21.8	89.674	0	1899
Q9UNS1	Protein timeless homolog (hTIM)	TIMELESS	2	289;953	245805260									5050610	6786450	5674580	1852100	9710710	4996760	15188300	14206700	8487010	6962630	15480630	13588900					4711340	666330	12188740	8459610	24382880	22719100	35646810	18036500	5719800	2496820	2086500	705450	3.1	68.766	0	1939
Q9UKD2	mRNA turnover protein 4 homolog (Ribosome assembly factor MRTO4)	MRTO4	1	11	241605800								107890	4612720	4778410	2186500	4160800	15682100	9574770	22098800	22520600	5258980	5921110	16971000	10876130					7198100	2102200	14589000	8876580	27666200	6662400	26657100	15518760	1286900	2555180		3743570	18	164.83	0	1930
O43290	U4/U6.U5 tri-snRNP-associated protein 1 (SNU66 homolog) (hSnu66) (Squamous cell carcinoma antigen recognized by T-cells 1) (SART-1) (hSART-1) (U4/U6.U5 tri-snRNP-associated 110 kDa protein) (allergen Hom s 1)	SART1	4	667;787;789;792	241147900						280150	487610		2694680	4834400	2084090	3737400	12323980	8276410	3403730	13034690	866580	1474580	3473910	1028920		229630	115070	625370	5661900	4556440	12807170	4589270	18581460	38034050	52829000	44871420			245990		7.5	224.04	0	911
P62249	40S ribosomal protein S16 (Small ribosomal subunit protein uS9)	RPS16	2	3;144	235916360					363240	243030	777420			4581700		2504500	679420	6178540	1993280	622250	3761500	334600	417880	4446800		293220			570400	5322300	3597790	32442940	16495500	29421200	28370000	18564400	35276700	23042900	3658090	11956760	67.8	323.31	0	1316
P12956	X-ray repair cross-complementing protein 6 (EC 3.6.4.-) (EC 4.2.99.-) (5'-deoxyribose-5-phosphate lyase Ku70) (5'-dRP lyase Ku70) (70 kDa subunit of Ku antigen) (ATP-dependent DNA helicase 2 subunit 1) (ATP-dependent DNA helicase II 70 kDa subunit) (CTC box-binding factor 75 kDa subunit) (CTC75) (CTCBF) (DNA repair protein XRCC6) (Lupus Ku autoantigen protein p70) (Ku70) (Thyroid-lupus autoantige…	XRCC6	2	592;606	234078320				3993700		707410		526660	3076510	21842200	4985570	11828030	9640960	5017630	4156930	3719000	4716040	7834020	6641040	5141130	466630			1639300	2887510	3163230	11009100	232970	38539700	27685690	16886920	33614100	2796400	300270	277940	751730	25	323.31	0	1076
P46782	40S ribosomal protein S5 (Small ribosomal subunit protein uS7) [Cleaved into: 40S ribosomal protein S5, N-terminally processed]	RPS5	3	48;52;202	232208480	299580	1716560	1142590	790840	1035120	489480	180080	1170440	4779360	10437570	5228020	3856430	10398000	9409100	10358270	8983910	2851910	4094160	3749400	3720240	927080	1343220	1221030	778110	8210140	5904870	13696000	7665600	17000300	25735610	29337200	23802900	3203690	2287610	3855610	2548450	27.6	151.75	0	872
Q9NV06	DDB1- and CUL4-associated factor 13 (WD repeat and SOF domain-containing protein 1)	DCAF13	1	399	228569890									1647870	2032170	1526820	1646900	10352750	5055260	4924300	3930100	3081220	5850070	4540660	5623140					3249190	1674920	6303970	4854950	37255800	26084200	35755500	30714600	10598900	7656810	5110660	9099130	6.2	147.32	0	13
Q8N257	Histone H2B type 3-B (H2B type 12)	HIST3H2BB	1	7	227830020		117950			139370	712180	726090	773480	2692100	13476600	9478200	1170500	6627660	4847600	17959100	51034000		1664100	12819900	17358200		202330				1299230	6177900	5209180	41163500		1032400	24966100	4245690		999940	936720	88.1	15.856	0	1634
Q9UK76	Jupiter microtubule associated homolog 1 (Androgen-regulated protein 2) (Hematological and neurological expressed 1 protein) [Cleaved into: Jupiter microtubule associated homolog 1, N-terminally processed]	JPT1	2	65;70	222368370									5938550	10619900	6671240	2474580	10984500	12802350	20781570	23321200	5913170	8970400	15117750	13950890		473780			4952110	1394200	5781410	5097480	20637100	7511620	18700800	17681460			2253310	339000	46.8	323.31	0	1929
Q9NTI5	Sister chromatid cohesion protein PDS5 homolog B (Androgen-induced proliferation inhibitor) (Androgen-induced prostate proliferative shutoff-associated protein AS3)	PDS5B	3	1140;1246;1441	221108930					291680				20675580	7500950	8338040	3531090	7445940	1318200	15100950	7862800			11408280	3800140	404670	1026210	426740		2680220	5892300	2437980	894800	10995740	25547360	45108300	20319070	6496800	6221600	4991600	391890	6.6	203.36	0	1875
Q8N884	Cyclic GMP-AMP synthase (cGAMP synthase) (cGAS) (h-cGAS) (EC 2.7.7.86) (2'3'-cGAMP synthase) (Mab-21 domain-containing protein 1)	CGAS	1	57	216714710		2017000		1508700	985250	1313500	3106600		15433400	7052500	7349900	4707000	17188000	8389500			3039900				837830			426070	12167600	8955400	30062100	3149100	18030300	26984000	22378600	19741000		826950		1064510	6.3	34.112	0	1644
Q9Y3C1	Nucleolar protein 16 (HBV pre-S2 trans-regulated protein 3)	NOP16	3	16;37;48	213919020									3180580	3811490	1348120	2164610	16733200	11919980	8001780	13662330	6930880	5257660	9110510	7507770					3493920	2266470	12040280	9748040	14757400	17687030	27666410	16722380	7439750	5799290	4167690	2501450	54.7	105.03	0	85
Q6PK04	Coiled-coil domain-containing protein 137	CCDC137	4	121;225;238;244	213620990									6716800	601940	3955870	2942500	17882680	13772980	8821360	3059400	633530	893610	2015410	518450					2366540	3978450	9778470	6012990	26898400	20567450	36468600	45735560					15.1	67.034	0	783
Q8N5P1	Zinc finger CCCH domain-containing protein 8	ZC3H8	2	62;289	210149870									2798630	4587690	1511000		18416000	5152400	5199300	8629000	4511550	612890	5975600	5410100					10364930	3673780	13033800	13570470	70606300	11001830	15157900		4502500	2539300		2894900	8.6	62.289	0	1641
P18887	DNA repair protein XRCC1 (X-ray repair cross-complementing protein 1)	XRCC1	4	101;193;234;236	206056590					508550		385050	366260	7669850	9147190	5580100	3110260	6888300	8962600	14244130	15131700	12073720	11642870	10201690	6772700		591530	885160	174560	5685700	2873090	13315010	10785210	9112800	10023800	18811000	15877000	1187940	539220	1430300	2079300	27.7	101	0	624
Q92466	DNA damage-binding protein 2 (DDB p48 subunit) (DDBb) (Damage-specific DNA-binding protein 2) (UV-damaged DNA-binding protein 2) (UV-DDB 2)	DDB2	1	42	205031680								513770	15670800		7709000	2881240	15142700	3608400	45321600		2491300	9613400	10284000	11097000	372970				6457300	4157600	4782400	13758000	8203700		40364500					2602000	15.1	127.94	0	1690
Q99661	Kinesin-like protein KIF2C (Kinesin-like protein 6) (Mitotic centromere-associated kinesin) (MCAK)	KIF2C	1	192	200405540					237280				2490290	202390	2102410	1833980	5733100	5358480	14317100	10723200	3653100	2619600	8847070	6705270					13983200	6130000	22655200	21397470	12621100	13938500	29098100	15758700					4.8	45.768	0	1771
Q9Y232	Chromodomain Y-like protein (CDY-like) (Crotonyl-CoA hydratase) (EC 4.2.1.-)	CDYL	1	192	200344120				110570	549410				5026530	6718630	2579620	948890	15459140	13840650	10873440	24625880	2809930	4667990	9108610	5862210				204420	6660340	2632330	23073900	10537620	11868460	10093000	17299630	12961440		1019430	283690	528360	5.3	88.724	0	1945
Q8TD94	Krueppel-like factor 16 (Basic transcription element-binding protein 4) (BTE-binding protein 4) (Novel Sp1-like zinc finger transcription factor 2) (Transcription factor BTEB4) (Transcription factor NSLP2)	KLF16	2	209;[Q9BXK1]146	197937530					348190		271770		3589500	2639200	2500500	1360800	16539600	13202710	8734180	17114800	13820000	13439500	29308310	24040870		149670			957890	724410	13671300	6154100	5288110	5733700	7474600	1490160	2418290	2451840	3452410	1061120	5.2	30.229	0	1803
Q15004	PCNA-associated factor (Hepatitis C virus NS5A-transactivated protein 9) (HCV NS5A-transactivated protein 9) (Overexpressed in anaplastic thyroid carcinoma 1) (OEATC-1) (PCNA-associated factor of 15 kDa) (PAF15) (p15PAF) (PCNA-clamp-associated factor)	PCLAF	2	28;89	196261440									10277470	9437120	2552830	3950650	13710590	15434960	18259330	30363770	2255210	6265580	9413880	7418880					4945900	832710	13221350	4982340	12070810	5135330	10389950	14515530			631780	195470	51.7	323.31	0	181
Q5TBB1	Ribonuclease H2 subunit B (RNase H2 subunit B) (Aicardi-Goutieres syndrome 2 protein) (AGS2) (Deleted in lymphocytic leukemia 8) (Ribonuclease HI subunit B)	RNASEH2B	1	292	195467500					282470	171940	1416200	331140	8419700	11433600	7203400	4119730	7469500	7956300	6927100	6017200	3409500		5980900	6676100	421720	712760	1366490	555340	8738700	5545900	9887640	24587100	22300000	8124330	25653200	7935460	677880	1146200			20.3	41.474	0	52
Q99590	Protein SCAF11 (CTD-associated SR protein 11) (Renal carcinoma antigen NY-REN-40) (SC35-interacting protein 1) (SR-related and CTD-associated factor 11) (SRSF2-interacting protein) (Serine/arginine-rich splicing factor 2-interacting protein) (Splicing factor, arginine/serine-rich 2-interacting protein) (Splicing regulatory protein 129) (SRrp129)	SCAF11	3	376;951;1421	194650980							173470		1875580	6609350	2908100	1585640	13562000	11812520	6897370	15393700	899920	1578720	2037620	1270410					2988900	2537380	6011300	4657870	24138820	18375640	18752130	50584540					3.3	271.44	0	640
P62826	GTP-binding nuclear protein Ran (Androgen receptor-associated protein 24) (GTPase Ran) (Ras-like protein TC4) (Ras-related nuclear protein)	RAN	1	135	193814550									568260	2247360	248920		1821190	1245780	2205720	3782770	3751840	2454910	4692800	4814880					1398080	396710	2810190	5318500	30217880	27608380	27784700	31978040	12813800	9808300	9133270	6712270	24	224.21	0	345
Q14103-3	Heterogeneous nuclear ribonucleoprotein D0 (hnRNP D0) (AU-rich element RNA-binding protein 1)	HNRNPD	1	288	191518710									4273070	6635030	2718090	2137310	13635400	8688500	2356500	10115100	472620	1019220	357770				237670		9836300	7109530	1857000	3781900	28815600	23784700	21762700	41924700					35.6	323.31	0	1443
Q8NI77	Kinesin-like protein KIF18A (Marrow stromal KIF18A) (MS-KIF18A)	KIF18A	1	893	191064970									1316560	3935910	2094190	3275980	4594100	4391010	368280	4774400	229780	597900			225450				4027460	4663490	7217690	3653520	31884400	33723550	36930400	43160900					1.3	65.65	0	1661
Q15651	High mobility group nucleosome-binding domain-containing protein 3 (Thyroid receptor-interacting protein 7) (TR-interacting protein 7) (TRIP-7)	HMGN3	4	16;31;47;57	190222980									266140	1225900	737320	368630	11382270	9830440	32605000	52169800	3221340	12656360	47567300	5910600							683310	3731900			3681100			899720	3285850		36.2	72.53	0	65
Q16777	Histone H2A type 2-C (Histone H2A-GL101) (Histone H2A/q)	HIST2H2AC	1	123	189602260									1756300	1890500	1108300	6531900	10322300	1321900	8765100	1335400	17823500	18835900	16086400	9421000						1891960	4403300	1465300	10918700	16813200	25979300	14100000	8175500	10656500			72.1	323.31	0	1501
Q8WW12	PEST proteolytic signal-containing nuclear protein (PCNP) (PEST-containing nuclear protein)	PCNP	3	92;142;168	187446541						232111		180260	5907260	12070710	5139830	3616070	17891600	12157230	17916930	12143040	2816460	5534180	9000940	5899700			108620		5226490	424820	6083630	4860980	15226680	11877140	16815240	15004540		512440		799640	30.9	113.2	0	1681
Q7L3S4	Zinc finger protein 771 (Mesenchymal stem cell protein DSC43)	ZNF771	3	104;159;271	184351670									903720	2570380	1179150	463940	31154180	11548320	2622110	17033000	7263960	8530250	10067710	6937370					3009880		10503580	9424400	10788660	13990790	19165390	16560920	161610	472350			10.7	60.641	0	1589
Q15906	Vacuolar protein sorting-associated protein 72 homolog (Protein YL-1) (Transcription factor-like 1)	VPS72	1	95	183654990									6212900	7236100	3214200	4420500	16286600	6570560	15764000	10027900	1760870	4296600	5022200	6449400					5949000	2800610	7707900	10148500	12183300	14187800	17945200	23707400		519330		1244120	6	13.293	0	206
P62861	40S ribosomal protein S30 (Small ribosomal subunit protein eS30)	FAU	1	5	180401141									7853600	2898100	1531600	1378000	7824500	5341000	3215700		2241300	2349900	2936800	3810200		134110	466010	95621	2192700	1325700	2552300	30418800	30187500	19866700	11171000	18319600	2162700	10427400	5623500	4076800	30.5	5.2741	0	1335
P22626	Heterogeneous nuclear ribonucleoproteins A2/B1 (hnRNP A2/B1)	HNRNPA2B1	3	201;231;318	179854890									404020	984940	490330	1146200	8519570	4700200	17834600	18048100	10140500	10983370	21676980	16244500					1229150		4756370	2147980	12480380	5973600	12712700	12379600	1993130	2409820	8945150	3653700	76.2	323.31	0	1129;1130
Q02878	60S ribosomal protein L6 (Large ribosomal subunit protein eL6) (Neoplasm-related protein C140) (Tax-responsive enhancer element-binding protein 107) (TaxREB107)	RPL6	2	60;78	179643980									2035400	3073460	2333940	1995690	17271300	13896800	5216000	9405700	3141790	6849250	4348900	125920					3023400	1341300	7015300	3188100	21702380	17549300	26555100	15855380	4393040	2383560	4192700	2750270	25.7	194.66	0	1382
H3BN24	Transcription factor E4F1 (Fragment)	E4F1	1	266	179253860								254110	2762100	3541600		2186900	6405500	5025600	16171000	16107000		28111000	45430000	39755000			369000			403450	4150600	2040400			1001100			1454500	2985600	1099400	4	2.222	0.0016538	731
Q13185	Chromobox protein homolog 3 (HECH) (Heterochromatin protein 1 homolog gamma) (HP1 gamma) (Modifier 2 protein)	CBX3	3	3;19;104	178593900					192870		205250	155360	674920	4383170	1286230	985960	7647600	10434740	20474480	13553000	5921350	7148820	20766920	10868400		199930	270710		1490500	880230	11195740	7059700	7659970	13144790	10187220	10032800	297560	1581000	9072190	822490	43.7	323.31	0	1420
P51858	Hepatoma-derived growth factor (HDGF) (High mobility group protein 1-like 2) (HMG-1L2)	HDGF	2	2;4	173647160	286730					1984930			6859300	5738100	15979800	10497400	10983600	7367000		983320	647860	1587800			957320			1074100	1185100	3166000	3082900		27787300	24134900	28005600	21338100					20.8	323.31	0	1263
Q460N5	Protein mono-ADP-ribosyltransferase PARP14 (EC 2.4.2.-) (ADP-ribosyltransferase diphtheria toxin-like 8) (ARTD8) (B aggressive lymphoma protein 2) (Poly [ADP-ribose] polymerase 14) (PARP-14)	PARP14	1	895	169632480	1123060	15728810	223330	13243000	4664300	6348230			9070290	12562070	7800650	9932850	6179680	1891430			2427800				4228440			3540850	2728500	5694900	14983730		13388800	406990	9996200	17335500	5754670			378400	1.7	17.458	0	1510
Q9NVF7	F-box only protein 28	FBXO28	1	361	167363580									6227760	7131200	2360850		17412810	15132480	8175930	20636200	5065900	4502620	5059140	2506700			104730		4381100	722800	9593700	5175800	10176200	12713400	12542820	17070200	328060		343180		4.6	157.2	0	1879
Q9NY93	Probable ATP-dependent RNA helicase DDX56 (EC 3.6.4.13) (ATP-dependent 61 kDa nucleolar RNA helicase) (DEAD box protein 21) (DEAD box protein 56)	DDX56	3	516;526;532	167059330									1882510	814790	3190960	1386340	6719820	4167730	51451350	4727780	1673430	3893460	3603220	2992110					5845480	866410	9169620	6628410	10558850	13474590	15115310	9519430	952460	3221560	2960130	2243580	4.3	23.151	0	1889
Q9GZR2	RNA exonuclease 4 (EC 3.1.-.-) (Exonuclease XPMC2) (Prevents mitotic catastrophe 2 protein homolog) (hPMC2)	REXO4	2	355;359	165230230									528960	916930	1099780	955020	6703970	4013490	10285600	9274100	6314910	8963920	11441600	8058400					3647020	922800	6949600	1935500	8700350	10377900	16584120	18182020	4050910	6767360	11530300	7025670	9.2	53.446	0	1811
Q9H501	ESF1 homolog (ABT1-associated protein)	ESF1	1	834	164764280				804280			333080		2440200	3143030	1482200	848960	8655550	6332890	6352370	8768000	4368800	5302010	6959300	3857200					4178700	1373400	6893400	17217000	15630320	17192900	20078800	8240900	4899060	5321720	1968500	2121710	2.9	135.59	0	1833
Q9BZ95	Histone-lysine N-methyltransferase NSD3 (EC 2.1.1.43) (Nuclear SET domain-containing protein 3) (Protein whistle) (WHSC1-like 1 isoform 9 with methyltransferase activity to lysine) (Wolf-Hirschhorn syndrome candidate 1-like protein 1) (WHSC1-like protein 1)	NSD3	2	409;478	162264393									952140	3570180	2028490	1565690	10685460	5545170	9974370	16284040	1778330	2469980	3933590	1294750			61973		3803320	3048960	7851380	3376670	17099900	15345800	23823400	25976600	471560	428010		894630	5.1	82.581	0	1806
Q9BRR8	G patch domain-containing protein 1 (Evolutionarily conserved G-patch domain-containing protein)	GPATCH1	1	925	159686650						283200	474210		5378700	9088140	2979090	8121660	8913750	5844900	11121900	10229860	1204230	1587100	1095900	782020	341480	368040	310830		4539700	6070100	8836180	4267500	17022200	12920700	16081200	21559400				264660	1.1	5.2805	0	1786
P20248	Cyclin-A2 (Cyclin-A) (Cyclin A)	CCNA2	2	55;59	159207000					678840	562440		157760	7806870	10451200	6534770	6657970	9978300	3961900	5489560	7008200	1417200	1960130	3089230	2749500		535460	326840		5555700	4082500	15815540	6296010	11301800	14800600	12577900	17971400	697200		480940	261240	5.3	98.858	0	1116
Q86U86	Protein polybromo-1 (hPB1) (BRG1-associated factor 180) (BAF180) (Polybromo-1D)	PBRM1	3	295;319;645	158177890					150640	161060			1458530	3947340	1914660	757020	15796820	8909600	10637920	16849800	2575290	1419990	4059630	2063170		199350	255740		2585690	2124400	10201300	5013700	13272190	12643720	18304200	22545700	330430				4.9	175.75	0	531
Q99549	M-phase phosphoprotein 8 (Two hybrid-associated protein 3 with RanBPM) (Twa3)	MPHOSPH8	2	371;382	155455800									4081290	3156730	480150	2259640	3178130	7049600	10765850	21634300	4804060	6128630	10282510	5187010					3583300	730070	7789920	1262190	10167590	14949800	17869000	15483900		1408340	2139090	1064700	8	111.42	0	113
O14979	Heterogeneous nuclear ribonucleoprotein D-like (hnRNP D-like) (hnRNP DL) (AU-rich element RNA-binding factor) (JKT41-binding protein) (Protein laAUF1)	HNRNPDL	2	92;98	154722440									2376000	1979900		901800	15277100	12409520	12096650	944610	2814030	1047900	3847880	2173140					4053100	1687700	10585410	14899000	13817200	16518500	23355800	13937200					23.7	323.31	0	26
Q96ST2	Protein IWS1 homolog (IWS1-like protein)	IWS1	4	720;786;802;804	154271530					765960	228540		448540	1001630	11225000	1679670	771980	1749080	1084520	2171240	7830800	3031680	1377840	1205820	870810	237840	653310	252290		12992660	7677800	11844620	5262370	34401100	16514320	19824940	8728490		438680			12.8	122.2	0	1763
O15213	WD repeat-containing protein 46 (Fragment);WD repeat-containing protein 46 (WD repeat-containing protein BING4)	WDR46	3	67;603;[A0A0G2JJL1]27	148033740									1276000	3206760	1785630	2617380	9042000	2669900	4118380	4087410	1341680	2568950	1636720	3161260					1452940	394600	5304010	3339220	12438000	20757400	25024100	31228500	2994190	3279310	2184100	2125300	6.8	96.336	0	899;162
P49959	Double-strand break repair protein MRE11 (EC 3.1.-.-) (Double-strand break repair protein MRE11A) (Meiotic recombination 11 homolog 1) (MRE11 homolog 1) (Meiotic recombination 11 homolog A) (MRE11 homolog A)	MRE11	3	613;619;626	146822480				904000	801490				3583980	8557280	4942300	3290300	4984700	3518500	1959500	7634400		416370							1509700	2075230	8980790	3298040	17594610	16058150	26259730	29547400	906010				4.1	238.09	0	645
Q6P4F7	Rho GTPase-activating protein 11A (Rho-type GTPase-activating protein 11A)	ARHGAP11A	1	927	143641030									2555560	4694140	2137560	1602730	7129200	5548560	5234310	11627300	644820	1038400	1688130	1810270					5509810	1181100	7652440	5882390	12149600	18783610	20204030	26033370			206370	327330	1.7	33.755	0	1570
P13010	X-ray repair cross-complementing protein 5 (EC 3.6.4.-) (86 kDa subunit of Ku antigen) (ATP-dependent DNA helicase 2 subunit 2) (ATP-dependent DNA helicase II 80 kDa subunit) (CTC box-binding factor 85 kDa subunit) (CTC85) (CTCBF) (DNA repair protein XRCC5) (Ku80) (Ku86) (Lupus Ku autoantigen protein p86) (Nuclear factor IV) (Thyroid-lupus autoantigen) (TLAA) (X-ray repair complementing defective…	XRCC5	1	152	141893160	1764590	3626450	2011570	2292670	3398800	2228360	1017000	1093690	4665600	3727580	2839070	2171700	3472140	4240010	2583430	2013270	5901700	5522700	7923020	2991960	2290740	2323750	2183230	1206300	1914710	3066830	6666300	2741800	9171290	2466540	9414500	4631600	10164000	9240700	3546600	5378960	17.1	217.11	0	1077
Q9Y3B9	RRP15-like protein (Ribosomal RNA-processing protein 15)	RRP15	2	203;212	140909430									572070	2380350	536220	1666080	10171020	3972000	10722800	6392400	5097880	1809760	6760900	8281430					3328360	1182660	5135300	7666500	8878000	12273700	14871700	14571800	2447610	4229130	1695010	6266750	6	103.19	0	1962
P82979	SAP domain-containing ribonucleoprotein (Cytokine-induced protein of 29 kDa) (Nuclear protein Hcc-1) (Proliferation-associated cytokine-inducible protein CIP29)	SARNP	6	118;130;131;162;165;187	140359340					545900	268060		328970	3425110	5092910	4079320	2442400	11211810	9773260	1672730	7854000	2243880	3260940	2136950	3778980		584100			1188060		6735930	1059220	15028550	14324350	18672790	22731610	1091320	828190			16.4	118.31	0	713
O15481	Melanoma-associated antigen B4 (MAGE-B4 antigen)	MAGEB4	1	7	139750210									3426650	7014100		3467000	14660000	8892400		8667700	982790			593440					3995000	1665900	815700	1590900		23800000	33575000	26134000	469630				4.1	12.248	0	905
Q9BQG0	Myb-binding protein 1A	MYBBP1A	2	1293;1314	139474470									5087390	3235840	1936200	2950070	8025220	1269930	4796390	8190780	1224410	564300	1672130	747150		167970			7506360	5160700	7875290	12014050	3659780	15959000	20567450	25525900		509050		829110	3.6	61.982	0	1781
Q9H582	Zinc finger protein 644 (Zinc finger motif enhancer-binding protein 2) (Zep-2)	ZNF644	4	583;713;730;753	136389970									204820	1449470	576260	2344480	9367960	3288210	2923950	7176900	368320	1477180	961740	742280					1467760	1973390	2960680	1729500	7298410	9142590	36128700	43299170	1508200				11.4	192.81	0	66
Q07020	60S ribosomal protein L18 (Large ribosomal subunit protein eL18)	RPL18	4	64;107;111;183	136024397		2909820	1778610		750587	198030		170620	4049540	8990110	3717540	3842910	6465730	4549820	2851200	4122830	1487190	1604550	521720	429340		584010	488480	825880	1539700	1977730	4057670	16758840	16783250	11850980	18899420	11932700	1667740		217850		53.2	309.81	0	822
Q9NQW6	Anillin	ANLN	2	913;918	132886880						399700			2683300	4635600	3905410	5096600	3949070	1421400	906770	1818300		1168400	1127910		213510				717000	2365000	11178310	846300	2762100	21733410	21339480	43942830	676480				19.8	323.31	0	765
Q96GM8	Target of EGR1 protein 1	TOE1	1	490	127788230									1803900	3189910	1676310	1821400	7288700	6476040	3510490	5912390	1010200	3909180	3183190	2616490					2207880	1519800	2534410	1929780	15287700	13776100	18489800	24367800	1843520	1685090	834040	914110	4.4	73.181	0	1734
P62328	Thymosin beta-4 (T beta-4) (Fx) [Cleaved into: Hematopoietic system regulatory peptide (Seraspenide)]	TMSB4X	1	16	126886290									1994700	5083270	3243160	418570	6296600	6337920	17233900	17343300	4498070	2770400	14345100	14570000					1145340		10797210	802790	3321880	5397100	4169000	5383500	916730		666030	151720	97.7	323.31	0	1325
Q4W5G0	Tigger transposable element-derived protein 2	TIGD2	2	63;70	126334990					318420		282890		1344600	4591830	2752120	3908500	10900830	6131410	480910	9820050	1082750	1959390	385540					324420	1862200	624070	4400100	482470	16751210	17364280	21012900	19554100					4.4	166.51	0	1514
P62424	60S ribosomal protein L7a (Large ribosomal subunit protein eL8) (PLA-X polypeptide) (Surfeit locus protein 3)	RPL7A	1	246	125950380									714680	3157900	1286490	827880	14422400	7579200	5195200	5358900	1518100	2393900	3225800	3077820					1730770	429330	3406200	1901400	12743500	10649200	22446400	21178900	539910	725400		1441100	32.7	200.22	0	1326
Q8N9M1	Uncharacterized protein C19orf47	C19orf47	2	338;377	125035970									1308050	4087460	2414610	1381120	12666110	9203780	7544800	8609210	2572280	3348310	5856930	2167600					862400	633740	4022460	4094570	16861980	7994880	17621000	11472500			312180		11	175.77	0	1647
Q9UIS9	Methyl-CpG-binding domain protein 1 (CXXC-type zinc finger protein 3) (Methyl-CpG-binding protein MBD1) (Protein containing methyl-CpG-binding domain 1)	MBD1	2	24;83	123621490									2980960	1144600	291720		10765580	7314070	8121470	8362000	3568110	1727210	5838630	5935800					4033040	1659570	7757260	15058900	8013350	10329700	17772800	2316200	127240		503280		6.5	54.731	0	106
Q9UKM9	RNA-binding protein Raly (Autoantigen p542) (Heterogeneous nuclear ribonucleoprotein C-like 2) (hnRNP core protein C-like 2) (hnRNP associated with lethal yellow protein homolog)	RALY	4	2;8;170;[Q9UKM9-2]106	123180830									3113600	2015050	2181890	1875410	7348780	6610620	5052790	8419300	999160	611520	1346500	1185260					6295310	3416440	3704620	4972000	12033500	6230220	29558500	15956300	254060				47.5	323.31	0	1529;1528
Q7Z333	Probable helicase senataxin (EC 3.6.4.-) (Amyotrophic lateral sclerosis 4 protein) (SEN1 homolog) (Senataxin)	SETX	2	1223;1358	121698580											1916900				22787580	594450		211810	721750				320800		11581100	2222900	1302700	11470000	9695300	18080000	23738000	16555400		499890			1.7	46.711	0	1593
Q15424	Scaffold attachment factor B1 (SAF-B) (SAF-B1) (HSP27 estrogen response element-TATA box-binding protein) (HSP27 ERE-TATA-binding protein)	SAFB	3	555;569;594	119833140										4017500	2339700	607900	20134200	8698540	5355780	11044500	604480		1117370				207920		2836500	3427630	2149210	13786190	4868400	5705720	27585900	5345700					4.8	120.35	0	1486
P27816	Microtubule-associated protein 4 (MAP-4)	MAP4	2	853;863	119779610		3315160	411350	1503750	4788200	305480	1148180	2264050	7584590	13926850	9388710	1026700	3262060	1487500	753550	4508300		698020		494660	1099880	5392800	2857740	2549290	7023500	6428010	6442400	6331080	2970670	2939380	12926950	5950800					10.4	230.66	0	530
Q07864	DNA polymerase epsilon catalytic subunit A (EC 2.7.7.7) (DNA polymerase II subunit A)	POLE	1	5	119546200	834870	855080	903250	691920	1487200	546380	1605700	1306400	9260000	10027000	6988470	4453500	5710600	4213700		2491100	1736700	1717300	494910		850370	1000100	1689100	735480	4751110	4457310	508850	11974060	11897710	9667010	13392000	2583200	715820				2.9	8.8371	0	607
Q8IYM9	E3 ubiquitin-protein ligase TRIM22 (EC 2.3.2.27) (50 kDa-stimulated trans-acting factor) (RING finger protein 94) (RING-type E3 ubiquitin transferase TRIM22) (Staf-50) (Tripartite motif-containing protein 22)	TRIM22	1	383	115674410				333290	399010	2000910				8590700	1836200	6153600	1398300	1894420	923310	3975300	499730		506920		1087340	292960	349600	1430400		4534300	11235700	1913690	5134300	16637900	18051500	25588900	446320	459810			6.5	323.01	0	1626
Q8IXK0	Polyhomeotic-like protein 2 (hPH2) (Early development regulatory protein 2)	PHC2	3	590;685;704	115641770						210890			693800	3051930	870190	1203200	5431030	1678650	2099460	1354200			249650						911340	2021940	4223650	4597110	16311070	20733940	25527880	24471840					15	128.26	0	1620
P49711	Transcriptional repressor CTCF (11-zinc finger protein) (CCCTC-binding factor) (CTCFL paralog)	CTCF	2	210;450	115132120									149270	945130	230080		10117600	6085400	7151880	6767200	5053120	4847620	18715300	9143030						631300	8320200	446520	5150110	10274000	8624600	3976960	777680	1577210	5026670	1121240	2.7	64.185	0	224
Q14676	Mediator of DNA damage checkpoint protein 1 (Nuclear factor with BRCT domains 1)	MDC1	2	1686;1797	112932770					391920	216760	114700	265820	4937110	4470800	344550	4153970	2198220	10806490	9440530	5845900	299430	361500	1703270	782410					4270900	3511440	6354370	10428710	10165520		28764720	2189360	543610	370760			3.7	26.395	0	1457
Q7LFL8	CXXC-type zinc finger protein 5 (CF5) (Putative MAPK-activating protein PM08) (Putative NF-kappa-B-activating protein 102) (Retinoid-inducible nuclear factor) (RINF)	CXXC5	3	62;72;138	112273630						229570		303680	1870700	6618890	2448900	1660200	5315840	1326400	4808490	5772570	209850	2065470	2209810	1612900	239000				3717960	530470	6771290	4797400	10762430	11135730	16799580	18176130	190460		1813710	886200	31.1	104.11	0	458
Q5T3I0	G patch domain-containing protein 4	GPATCH4	2	9;433	111293460									1841320	4903890	1860220	715980	6056040	6902750	8159240	7040300	1008260	1553520	2370780	1899260					3440190	2302110	4314030	5695000	12639400	10330380	13637000	13558800		174840	548640	341510	7	96.981	0	1539
O75319	RNA/RNP complex-1-interacting phosphatase (EC 3.1.3.-) (Dual specificity protein phosphatase 11) (Phosphatase that interacts with RNA/RNP complex 1)	DUSP11	1	65	110519000									1134600	1478600	757110	959060	7528000	4474000	10871000	4798500		1421800					150590		7856900	2924800	7576200	7476700	10207000	11614730	14884800	14243260	161350				7.3	10.027	0	763
Q92922	SWI/SNF complex subunit SMARCC1 (BRG1-associated factor 155) (BAF155) (SWI/SNF complex 155 kDa subunit) (SWI/SNF-related matrix-associated actin-dependent regulator of chromatin subfamily C member 1)	SMARCC1	1	343	109866740									3076500	3597400	1259200	1236700	3207900	2813000	9288160	11934200	1972000	1978200	4860600	3404900			238910		4735800	2257600	7345500	8114200	6324200	8749800	11602200	8563300		1061300	1485500	759670	1.1	47.003	0	1702
Q86VM9	Zinc finger CCCH domain-containing protein 18 (Nuclear protein NHN1)	ZC3H18	2	781;919	109519640					160120				2139860	2486440	322960	945870	6968000	3273100	7841800	6802200	2827930	274750	808480	850630					2327790	1152710	11149600	14039100	6653600	7157600	17286300	14050800					27	186.01	0	522;1602
Q96BT3	Centromere protein T (CENP-T) (Interphase centromere complex protein 22)	CENPT	2	52;68	109086820						310840			2534970	5936600	2640800	2684680	18734900	6552400		1728900									1768100	1895530	2658700	9803900	14759100	13191400	8809600	14790400	286000				22.8	27.157	0	745
Q9Y2X9	Zinc finger protein 281 (GC-box-binding zinc finger protein 1) (Transcription factor ZBP-99) (Zinc finger DNA-binding protein 99)	ZNF281	3	410;471;841	108420910										223360			4765000		5161300	2368400	2306000	2862600							9656210	157660	10407500	15714410	7200990	12565850	10835460	20286000	942570	1089800		1877800	7.1	190.03	0	1955
Q9H7N4	Splicing factor, arginine/serine-rich 19 (SR-related C-terminal domain-associated factor 1) (SR-related and CTD-associated factor 1) (SR-related-CTD-associated factor) (SCAF) (Serine arginine-rich pre-mRNA splicing factor SR-A1) (SR-A1)	SCAF1	2	929;1255	108378210								228250	2288340	3441100	1883280	2261340	5847700	4094400	6533390	7761400	1118980	1994970	990310			463650	638540	150310	6737100	5159600	15487900	2454900	7014610	11469300	18676780	1682060					3.4	107.74	0	1839
Q96EU6	Ribosomal RNA processing protein 36 homolog	RRP36	2	232;240	108103940									1223200	1933070	703110	760810	10022660	5808150	2091140	7913010	1386570	2153960	4896120	3107850					565730		5400470	1656250	10978890	12426640	15736300	17520600	844660		771320	203430	4.7	37.429	0	1729
Q8NB50	Zinc finger protein 62 homolog (Zfp-62)	ZFP62	3	66;77;820	104815460									1333080	3495080	1089200		6393650	10018160	4256900	5124900	2328660	2196780	7675340	3548150					355780	529960	7652050	7012830	12381790	8659180	13493620	5151860	868590	593060	656840		9.8	252.4	0	1649
Q8IX12	Cell division cycle and apoptosis regulator protein 1 (Cell cycle and apoptosis regulatory protein 1) (CARP-1) (Death inducer with SAP domain)	CCAR1	1	806	104768650	156960		129690		265580		286670	144470	5861400	4714900	2742500		5359600	4879300	5556000	11749000			16260000			222030	213000			1272700	13588000	5900900	2972300		7283500	4385000			10825150		1.2	-2	1	140
Q7L1Q6	Basic leucine zipper and W2 domain-containing protein 1 (Protein Orf)	BZW1	1	12	103694950					568250		510160	475350	3117850	11057770	4777830	3232810	6654000	2229700	4260000	6380480	2383900	1941000	1436200	2066300		1391720	572100	288040	4934230	1998560	10054200	6719100	6822600	6432400	5815400	5700100	511450	892760	470690		9.9	232.82	0	1586
Q96CT7	Coiled-coil domain-containing protein 124	CCDC124	1	12	99306550							391030		9285520	16166960	6320900	3893510	3544490	1822900	3367730	1786700	459140	1086700				126460	698860		5058710	6881430	4503620	4332670	772610	3424400	12944600	12437610					12.5	131.25	0	875
Q92833	Protein Jumonji (Jumonji/ARID domain-containing protein 2)	JARID2	3	392;399;408	98572910									1236800	2741790	1103800	1632140	10426280	6882900	8791170	8708500	627590	2120290	414310	450710					1563750	1130150	4999010	2456470	2617800	15723610	11187220	13542950		215670			3.2	228.98	0	1698
Q8ND82	Zinc finger protein 280C (Suppressor of hairy wing homolog 3) (Zinc finger protein 633)	ZNF280C	3	114;555;587	98172610									1547990	969970	1058710	1408790	3253530	1072600	9989010	31167300	2160040	822900	3297400	1511470					537940		12907900	7020010	5009370		7721400	5524780			1191500		6.6	190.74	0	1656
Q05639	Elongation factor 1-alpha 2 (EF-1-alpha-2) (Eukaryotic elongation factor 1 A-2) (eEF1A-2) (Statin-S1)	EEF1A2	1	454	95923270	525630	1234500	1100000	574110	4468350	1264210	4063160	1125700	6231700	9145150	3495400	3926260			16362000	6980990	939450		1980400	1284100	1326700	1830270	2763720		6951140	3392900	4613400	2327300			8016730						26.8	323.31	0	1390
P29084	Transcription initiation factor IIE subunit beta (TFIIE-beta) (General transcription factor IIE subunit 2)	GTF2E2	2	18;68	95898570					637060	337000	543740	360230	1793130	5525550	2629660	3095750	3423910	3482440	2232100	3816250	797080	1322920	1086740	773720	406020	553190	1227730	389380	4415450	3704590	5536250	3469420	9870100	7900090	16850430	9102480	352810			263350	21.4	118.69	0	495
Q49AG3	Zinc finger BED domain-containing protein 5 (Transposon-derived Buster1 transposase-like protein)	ZBED5	1	83	95553800										300690	471550		3417200	2704590	5906900	1996500			1337600	1267800					1524220		3209410	4494740	8569600	21585800	16000200	21726600			1040400		29.3	129.49	0	564
Q16630	Cleavage and polyadenylation specificity factor subunit 6 (Cleavage and polyadenylation specificity factor 68 kDa subunit) (CPSF 68 kDa subunit) (Cleavage factor Im complex 68 kDa subunit) (CFIm68) (Pre-mRNA cleavage factor Im 68 kDa subunit) (Protein HPBRII-4/7)	CPSF6	1	478	94839940	238180	4036700	3685410	1762800	4598200	1474200	2435120	729390	4397280	3392890	3342300	977640	2586000	2657400	1454630	1134370	1961200	2687500	4544870	1613500	1166700	3436000	2672500	2783330	646620	2490800	6993600	3851900	2669700	1881900	3330000	1983100	3199840	3845100	1508070	2671200	3.3	31.463	0	656
Q15697	Zinc finger protein 174 (AW-1) (Zinc finger and SCAN domain-containing protein 8)	ZNF174	2	265;291	94808600										2965730	263350	1684600	4773100	3880180	1856630	6084800	640550	880850	2528660	1074300					496170	1079790	7056480	2618420	12390600	15168800	16718700	12101800		306800		238290	8.4	111.23	0	1491
Q96MU7	YTH domain-containing protein 1 (Splicing factor YT521) (YT521-B)	YTHDC1	2	86;672	94131700									1251800	647740	1931840	1864590	6118570	5963070	6963540	5242900	1346900	1227700		2367100					2619200		2617200	4295800	11129470	11563690	13357300	13623290					10.1	39.419	0	824
P41208	Centrin-2 (Caltractin isoform 1)	CETN2	3	12;13;14	93563616					209590	557956	595370	249030	2113920	4813060	2276220	2246900	4352080	655780		1645200					645470		309370	413130	1393480	8251110	2133040		16386310	14014620	12892300	16648300	761380				9.9	69.222	0	1211
P62917	60S ribosomal protein L8 (Large ribosomal subunit protein uL2)	RPL8	3	14;67;130	93154920									1991480	2452040	1673620		7570510	6129330	2380810	9809220	354840	776270	920510	1137710					2521280	945980	8302930	1622150	7577220	10470500	13570820	12782480				165220	41.2	224.21	0	1340
P52294	Importin subunit alpha-5 (Karyopherin subunit alpha-1) (Nucleoprotein interactor 1) (NPI-1) (RAG cohort protein 2) (SRP1-beta) [Cleaved into: Importin subunit alpha-5, N-terminally processed]	KPNA1	1	13	92120520		769270		758610	576600	1357310		439810	2346300	8322400	6498900	6059590	4870600	11462600	509800	7776400	4271500	3691940	3229100	4792000		340520		607160	1884170	1265670	6104900	1295600	2826600	2894330	4746470	2422370					9.5	121.13	0	373
Q13111	Chromatin assembly factor 1 subunit A (CAF-1 subunit A) (Chromatin assembly factor I p150 subunit) (CAF-I 150 kDa subunit) (CAF-I p150) (hp150)	CHAF1A	2	315;873	91480910									2856750	4485110	1848540	1773260	8041100	2419020	7997650	8791610	2984280	1063280	3678590	2297990					2244820	1296890	10875900	2308410	2466920	5230510	6923800	8735690	1041870	1009300	219970	889650	3.2	31.533	0	1415
Q13247	Serine/arginine-rich splicing factor 6 (Pre-mRNA-splicing factor SRP55) (Splicing factor, arginine/serine-rich 6)	SRSF6	2	86;97	91046170									1230900	5655860	990130	224300	7800200	9999700	2296300	8397830	422050	652540		2172100					1382620	1191000	1618200	1906300	16708630	3188260	25209250						19.1	323.31	0	1423
Q9ULI0	ATPase family AAA domain-containing protein 2B	ATAD2B	1	7	89844730									415630	4286450		1087200	26609300	5308400	3149230	6087800	5096000	2756310	974260	1275350					953290	1613600	1322000	420340	4749400	8584200	4857300	9996400		302270			3	21.662	0	1933
Q5FWF5	N-acetyltransferase ESCO1 (EC 2.3.1.-) (CTF7 homolog 1) (Establishment factor-like protein 1) (EFO1) (EFO1p) (hEFO1) (Establishment of cohesion 1 homolog 1) (ECO1 homolog 1) (ESO1 homolog 1)	ESCO1	1	47	89033340									2130710	4400090	224900		1508800	10555720	439550	8819400		12215800	888350	2467000						1739600	4578400	2147220	883900	976390	20821060	14236450					4	26.046	0	1524
Q9Y483	Metal-response element-binding transcription factor 2 (Metal regulatory transcription factor 2) (Metal-response element DNA-binding protein M96) (Polycomb-like protein 2) (hPCl2)	MTF2	3	390;401;488	87527970					180730				2271290	2279860		1674320	8688000	4674930	2959170	4738100	3293120	1206070	347170	1401840		220220			994610	785530	6015170		4997130	5369800	17955250	17098180	164680		212800		9	28.896	0	337
Q15287	RNA-binding protein with serine-rich domain 1 (SR-related protein LDC2)	RNPS1	2	4;10	87371330									2092970	4572510	2480290	1517300	4694000	3992230	4028160	7399970	762160		1881300	939720					1819370	1169970	7799830	9104500	10915000	7281520	11563800	3128260	228470				69	40.208	0	730
Q9UNF1	Melanoma-associated antigen D2 (11B6) (Breast cancer-associated gene 1 protein) (BCG-1) (Hepatocellular carcinoma-associated protein JCL-1) (MAGE-D2 antigen)	MAGED2	3	212;218;244	87323970									1295400	3013020	1372070	2182790	3544740	1355900	439670	3403900	1668120	1016880	893480	999880					231420	1087310	1617800	780320	13761200	15290200	13209860	14593200	1885440	1041740	1112610	1527020	5.4	35.51	0	1525
P21291	Cysteine and glycine-rich protein 1 (Cysteine-rich protein 1) (CRP) (CRP1) (Epididymis luminal protein 141) (HEL-141)	CSRP1	1	138	86572160									1384600	1810250	1112000	1183500	4187880	2622730	5690500	8294500	4493350	3202260	11658200	5911200				231980	1453100	915330	4603900	1930100	4668900	3517800	8596560	5790300	857570	933910	862350	659390	9.2	27.365	0	580
Q9BZE4	Nucleolar GTP-binding protein 1 (Chronic renal failure gene protein) (GTP-binding protein NGB)	GTPBP4	2	578;623	86435080									4306170	2020990	485710	377910	5426200	9053670	4281400	5545400	1604860	1941900	2449160	1697860					4266370	383490	6522800	2272450	10943500	7974980	10801300	3346980		199940		532040	8.3	60.123	0	1807
Q14739	Delta(14)-sterol reductase (Delta-14-SR) (EC 1.3.1.70) (3-beta-hydroxysterol Delta (14)-reductase) (C-14 sterol reductase) (C14SR) (Integral nuclear envelope inner membrane protein) (LMN2R) (Lamin-B receptor) (Sterol C14-reductase)	LBR	1	93	86014940									579420				9671000		9298400	10784000			8627500	19427800							16140000	4419200			4539500	1267900			541660	718560	11.7	14.556	0	416
Q6PCB5	Round spermatid basic protein 1-like protein	RSBN1L	1	235	85142530									377020	3232910	1552000	1291070		556220	1259630										2615710	2671460	15563460	3685510	7889960	13973180	15225400	15249000					2.5	26.414	0	1572
O14827	Interferon-stimulated 20 kDa exonuclease-like 2 (EC 3.1.-.-)	ISG20L2	2	30;[Q9H9L3]136	82254160									621110	1469500	429980	1010110	4359400	1972300	11095400	6780600	1085100	1401700	3057500	1803700					2752900	1227050	5511600	5276100	8223500	5774300	11105500	6188800		353790	754220		5.1	12.572	0	1847
Q9NWW7	Uncharacterized protein C2orf42	C2orf42	2	216;332	81940860														558770	2926200		177980								2442300		2983330	18842470	15707970	14526810	20058620	572300	1216200	1324800		603110	4	18.917	0	1885
Q7Z2Z1	Treslin (TopBP1-interacting checkpoint and replication regulator) (TopBP1-interacting, replication-stimulating protein)	TICRR	2	865;965	81179540									694190	2423500	835870	349790	603690	3213970	2426970	3662400	793590	799990	1593220	691740					2594170	1313840	5651240	4011270	8137310	12501430	15437610	13443750					3	138.57	0	1592
Q13901	Nuclear nucleic acid-binding protein C1D (hC1D)	C1D	1	127	80787980									3028200	2748800	2353700	1158560	6074020	382270	2033630				202400						1098700		1893740	14393300	1045300	21458000	22475000	442360					10.6	76.542	0	798
Q96T37	RNA-binding protein 15 (One-twenty two protein 1) (RNA-binding motif protein 15)	RBM15	1	103	80248870									1174000	1149600		445310	9869900	4982200	12862000	14236000	2060500								4968550	1347900	3293610	4165200	4175400	4512100	6421300	4585300					3.3	32.834	0	1766
O00567	Nucleolar protein 56 (Nucleolar protein 5A)	NOP56	2	554;579	77741310										1528800	456510		3858900	7269300	9837800	4325200	842260	1449280	2987920	2751040					2102510		15994650	3045670	3962000	6260130	7544400	3001500			523440		11.8	285.16	0	889
Q02241	Kinesin-like protein KIF23 (Kinesin-like protein 5) (Mitotic kinesin-like protein 1)	KIF23	2	3;943	77003710					319050	322270	203970	225440	1255180	1727070	2691640	1514530	1769700	1318180	2459510						239870	174620		557240	1253830	2901560	1629260	8060890	16788850	11492650	12129000	7969400					3.2	7.6614	0	240
Q14241	Elongin-A (EloA) (Elongin 110 kDa subunit) (RNA polymerase II transcription factor SIII subunit A1) (SIII p110) (Transcription elongation factor B polypeptide 3)	ELOA	3	297;410;488	75705380									970970	1377900	1446370	2002200	2861590	2573700	2593500		385320	428370							2317020	1366370	4827200	2865210	11700830	11121520	15250300	11617010					7.9	149.13	0	7
P0C0S8	Histone H2A type 1 (H2A.1) (Histone H2A/ptl)	HIST1H2AG	2	19;20	75617950		349050					318240	204330			1184300			2391000	310610		967760	1406100	426130	347350		168400			542490	649450	1772300		2223000	10113200	34188000	14086000	3204600			765640	66.4	72.966	0	1051
Q6P2D0	Zinc finger protein 1 homolog (Zfp-1) (Zinc finger protein 475)	ZFP1	1	161	74155050					401940			270580	1272900	2601320	905660	1197000	3177700	2723430	4624100	2885700		1049900	1555200	1206800					2597600	1593900	4292000	4629200	7208200	7972100	10969300	8326350	435100		1454500	804570	4	54.238	0	796
P62910	60S ribosomal protein L32 (Large ribosomal subunit protein eL32)	RPL32	3	25;72;94	71497973				92823					954870	1909050		745720	5418800	5648300	8563080	7622500	1965000	5739510	8196900	6160400						282990	1797100	238320	1725860	2249870	4054340	4187900	2124120	920850	592950	306720	48.4	256.84	0	644
Q9P2D1	Chromodomain-helicase-DNA-binding protein 7 (CHD-7) (EC 3.6.4.12) (ATP-dependent helicase CHD7)	CHD7	4	694;1683;1686;2618	70949930									437660	1933880	1015650	875250	1587880	1721690	915800	2569200	451860	483370	642380	404340					971240	1399000	3112240	2571500	5578790	6919800	23813750	12543930	318180	386210		296330	1.3	20.506	0	1906
Q13151	Heterogeneous nuclear ribonucleoprotein A0 (hnRNP A0)	HNRNPA0	4	135;181;270;280	70130010									1143730	542920	501360	767270	8165700	6676800	8326610	7085020	747350	2538200	3025000	3562930					1609090		1795870	1068290	4968490	3719700	7828800	5579500			291090	186290	30.8	323.31	0	1419
Q2NL98	Vimentin-type intermediate filament-associated coiled-coil protein	VMAC	1	2	69055300														25688000	23296000													5989300		14082000							13.2	-2	1	852
O00571	ATP-dependent RNA helicase DDX3X;ATP-dependent RNA helicase DDX3X (EC 3.6.4.13) (DEAD box protein 3, X-chromosomal) (DEAD box, X isoform) (Helicase-like protein 2) (HLP2)	DDX3X	3	82;594;623	68291860	1177200		1325800	853270		447910	954450	1380800	9589800	7321200	5137100	2795500	10923000	550670	2858800	917790		1156900		165450	1532000	3169400		505760	3695700	4697900		323900	3605200	483130	2462260	260970					7.3	156.83	0	152;219
Q6PJP8	DNA cross-link repair 1A protein (SNM1 homolog A) (hSNM1) (hSNM1A)	DCLRE1A	1	675	68131750									983880	1170600	766490		5867770	3854310	8756500	12065500	1726090	393680	3945620	1529190					1294490	769100	2392140	2355360	4029800	4576600	6287500	4700940	166560	312170		187460	1.6	60.086	0	1575
Q9NQ55	Suppressor of SWI4 1 homolog (Ssf-1) (Brix domain-containing protein 3) (Peter Pan homolog)	PPAN	1	443	66672190										1940600			6285400	2427670	3874400	13644000									299220	1502400	6667200	3952300	8441800	8348200	8658200					630800	10.1	11.15	0	295
Q02543	60S ribosomal protein L18a (Large ribosomal subunit protein eL20)	RPL18A	1	4	66117500										327270	261650	1174340	1760700	878220	211710	2796200			317620						1255200	321780	1686050	1030950	10032180	8192110	11866260	18700700	3838320	393480		1072760	65.6	323.31	0	874
P62913	60S ribosomal protein L11 (CLL-associated antigen KW-12) (Large ribosomal subunit protein uL5)	RPL11	1	59	65847230									665510	2186430	503400		6715400	1644330	2366110	2627240	1010880	327620	943150	957690					1534020	1206800	4073880	3805460	5642260	6171680	9157700	10836480	1576000	646610	148200	1100380	43.1	163.26	0	1339
Q8IY81	pre-rRNA 2'-O-ribose RNA methyltransferase FTSJ3 (EC 2.1.1.-) (Protein ftsJ homolog 3) (Putative rRNA methyltransferase 3)	FTSJ3	2	10;784	65190100									1328080	577380	901570	1616530	5899200	3875600	642640	4694240	1303900	662580	904420							751830	2672900	295100	3319200	14328500	2875500	16044600	2003200			493130	3.1	24.169	0	1623
Q7L590	Protein MCM10 homolog (HsMCM10)	MCM10	3	435;543;555	65180760									824420	1226630				549790	400880	3934500			361350	162100					5553660	785540	9519400	6084450	5821170	6715140	8682030	14559700					6.8	63.981	0	1540
Q14690	Protein RRP5 homolog (NF-kappa-B-binding protein) (NFBP) (Programmed cell death protein 11)	PDCD11	1	47	65025650										1025100	543250							11839000	16111000												4540300				12731000	18236000	2.2	8.1246	0	259
Q01105-2	Protein SET (HLA-DR-associated protein II) (Inhibitor of granzyme A-activated DNase) (IGAAD) (PHAPII) (Phosphatase 2A inhibitor I2PP2A) (I-2PP2A) (Template-activating factor I) (TAF-I)	SET	2	2;9	64260210	323650	461140	313500	370360	1664500	736020	1562300	798750	3696600	9215430	4449880		787640		494640		667150	785720		1000500	787030	1082500	1236700	870030	1913500	3352900	758140	1447200	7407200	8607300	8592900		877030				37.2	302.9	0	1375
Q86X95	Corepressor interacting with RBPJ 1 (CBF1-interacting corepressor) (Recepin)	CIR1	2	4;20	64235320									401950		383730	1329250	6257620	3580300	3101200	5350900		321880	395190	926860					4359620		4318300	2248390	3418690	6431500	8420440	12989500					11.4	32.674	0	1609
Q9UBU8	Mortality factor 4-like protein 1 (MORF-related gene 15 protein) (Protein MSL3-1) (Transcription factor-like protein MRG15)	MORF4L1	1	138	62905070						259520			1629000	2365100		874520	7843610							436130							857820	1201400	15238600	12373700	15773000	3854600			198070		14.6	90.344	0	319
Q96JP5	E3 ubiquitin-protein ligase ZFP91 (EC 2.3.2.27) (RING-type E3 ubiquitin transferase ZFP91) (Zinc finger protein 757) (Zinc finger protein 91 homolog) (Zfp-91)	ZFP91	1	250	62292150									407970	3746600	950480	813370	5087400	3359890	2116300	8828500			1297900	1722900					1416200	2010280	549330	2808600		7325400	19327000			524030			4.6	29.7	0	1742
Q9UKV3	Apoptotic chromatin condensation inducer in the nucleus (Acinus)	ACIN1	2	92;96	62108760							424210		2124710	903140	1784700	385160	2635990	1680150	3987200	7514700	2127210		1048000	1357800		302400			781680	1389530	2804100	5858650	5442480	9507700	7642100	1369200		276300	281040	480610	1.6	82.029	0	519
Q96PV6	Leukocyte receptor cluster member 8	LENG8	1	52	62074150									1254400	2188080		1847500	5388970	3213700	1617900	5064300									1174500	1193800	2735700	1053100	5625800	6713900	11054300	10967000	257470	284650	172150	266930	25.3	83.168	0	25
Q14865	AT-rich interactive domain-containing protein 5B (ARID domain-containing protein 5B) (MRF1-like protein) (Modulator recognition factor 2) (MRF-2)	ARID5B	3	289;439;483	61977200												967540	3069000		496200	1092200			385880						1063700	1758900	8567430	696830	7605700	11243400	13740200	10758400			531820		5.7	30.871	0	1463
Q9BQI6	SMC5-SMC6 complex localization factor protein 1 (Ankyrin repeat domain-containing protein 32) (BRCT domain-containing protein 1) (Smc5/6 localization factor 1)	SLF1	1	333	61959900										2145800			3158000	3011800		6814400		1486900							1860000	2711900	6914700	1247500	5350500	5814600	8866800	12577000					0.7	3.8128	0	1783
Q7L014	Probable ATP-dependent RNA helicase DDX46 (EC 3.6.4.13) (DEAD box protein 46) (PRP5 homolog)	DDX46	1	770	61908210								215380	2397200	4641200	2893390	1227000	5552300	4688400	1071700	9892800				1856100			188260		2007900	912110	5310300	3535600	4564900	2673200	5020700	2971200		288570			6.3	158.91	0	135
O60869	Endothelial differentiation-related factor 1 (EDF-1) (Multiprotein-bridging factor 1) (MBF1)	EDF1	2	24;25	61871930					340310		256270	200540	3724400	6856260	1049800	1637100	3200800	1796200	2890200	4392400	973410	4297700	2761400	2035100		187640	426890	125600	1624900	848410	6478460	1804600	4539900	180320	3872500	551720		4819100			15.1	47.768	0	936
Q7Z628	Neuroepithelial cell-transforming gene 1 protein (Proto-oncogene p65 Net1) (Rho guanine nucleotide exchange factor 8)	NET1	1	587	61721520							323570		2154250	4202600	2276530		2015710	2230620	4032100	724870			302550			258430	230150		3211000	2561300	1179910	8706000	8581300	7175300	9027900	2288530	238900				2.6	22.808	0	1595
O14980	Exportin-1 (Exp1) (Chromosome region maintenance 1 protein homolog)	XPO1	1	119	61470650	1718100	1386390		2284380	1607500	884980	1767300	2474340	2453700	1169600	2568160	2380310	1380900	1418300	1904500	2722300	2064600	2275100	4717200		1114400		1522800	1125400	779690		5762400		1011300		2197500		1617100	3433200	5729200		4.9	173.1	0	895
Q9NZM5	Ribosome biogenesis protein NOP53 (Glioma tumor suppressor candidate region gene 2 protein) (Protein interacting with carboxyl terminus 1) (PICT-1) (p60)	NOP53	2	6;444	60605330									1768310	1438600	371700	763970	4565080	3618290	6019400	7332900	2139400	2163200	3751210						2860400	1357010	715090	2625500	5090570	5128650	7363100	1144100		388850			3.8	7.1774	0	1895
P86452	Zinc finger BED domain-containing protein 6	ZBED6	3	165;251;299	59917790									2178670	1206460	1529060	624090	4534080	2837720	3705530	4540300	364220	1201770	1692040	1484720					1286050	923030	2843510	2906740	3392700	4461300	7452300	10753500					4	55.776	0	1369
Q92766	Ras-responsive element-binding protein 1 (RREB-1) (Finger protein in nuclear bodies) (Raf-responsive zinc finger protein LZ321) (Zinc finger motif enhancer-binding protein 1) (Zep-1)	RREB1	1	567	59074070										461220	1022200	382600	2219410	604510	2246700	4753800	354840	528280											8637270	9359780	12209720	15706800	364170	222770			3.6	161.54	0	412
Q8IWZ8	SURP and G-patch domain-containing protein 1 (RNA-binding protein RBP) (Splicing factor 4)	SUGP1	1	145	58263470									1486060	1578400	1129890	2881240	2078700	1540240	1471800	3076500		408390							2043430	1082780	3982740	1447200	7356600	6187500	8731900	11780100					10.8	43.052	0	334
P63173	60S ribosomal protein L38 (Large ribosomal subunit protein eL38)	RPL38	1	22	57305170									238200	1918900		538300		1268100	175390	31438000	1421900	2220800	867280	1142900					2250400	239900	773780					538270	1375400	3279790		7617860	43.8	323.31	0	815
Q9NRX1	RNA-binding protein PNO1	PNO1	2	246;247	57279360					189920				1141300	2422120	1844280	1888850	3658000		562900	1273800	834790	1851100	445640	350210					1739600	1644320	3259290	614890	11399690	11971400	1335000	1513800	3545000	1905300	741160	1147000	6.3	26.566	0	1868
P28370	Probable global transcription activator SNF2L1 (EC 3.6.4.-) (ATP-dependent helicase SMARCA1) (Nucleosome-remodeling factor subunit SNF2L) (SWI/SNF-related matrix-associated actin-dependent regulator of chromatin subfamily A member 1)	SMARCA1	2	62;[B7ZLQ5]1059	56248910									425010	1059960	964010		11634860	3383000	526740	8761050	347000	1540510	604280	2000690					284310		1667720	2864600	2534760	3109550	8654700	5886160					6.2	91.053	0	101
Q9Y4F3	Meiosis regulator and mRNA stability factor 1 (Limkain-b1) (Meiosis arrest female protein 1)	MARF1	1	1205	56057930		6737000		3603500	930950	3255500			4754700	7751400	709540	3502200					4154800	4889500	660570	1429500	526080						10349000			2029200			774490				1.1	6.5724	0	683
P13682	Zinc finger protein 35 (Zinc finger protein HF.10)	ZNF35	2	199;202	54719000										1483160	924480	860100	1990100		4719060		1468200	1383800	3006990	2262700			301370		2233300		7887570	4269890	388040	7353640	513420	8617900	507980	1307300	2184400	1055600	3	45.539	0	1082
Q9H5V7	Zinc finger protein Pegasus (Ikaros family zinc finger protein 5)	IKZF5	1	187	54669170								234100	167590	1968970	1575500	1153510	1818300	1777340		3246000	703440	1090500	2443660	1652310	221850	196820	327440	213590	2049800	1458660	971690	1739290	6013710	4188500	8570900	7583000	591220	660140	1277400	773940	2.4	6.8328	0	1836
Q5VZL5	Zinc finger MYM-type protein 4 (Zinc finger protein 262)	ZMYM4	1	1181	54403510									2480800	3171100	1458200	796080	3937000	2915000	2419000	2973300	928550	857480	1306000	1161300					1928100	1227000	3481000	6014600	4530500	4660300	5756200	2402000					1.7	31.93	0	766
Q9UFW8	CGG triplet repeat-binding protein 1 (CGG-binding protein 1) (20 kDa CGG-binding protein) (p20-CGGBP DNA-binding protein)	CGGBP1	2	56;64	53856470										709030	445640	563610	1557200	1611580	10926960	6831900	2480090	5071260	7075660	6380960					243050				1372890	333620	2155190	616170	562440	909500	2753230	1256490	10.4	47.42	0	413
Q8WUB8	PHD finger protein 10 (BRG1-associated factor 45a) (BAF45a) (XAP135);PHD finger protein 10 (PHF10 isoform Sl)	PHF10	2	366;[S5FZ81]366	53666880									938600	2096280	1212000	1167630	3344800	2802500	3887700	4212500	911210	1228100	1929200	1353310	137200	209790	225240		835870	685000	2188000	1905880	4783030	4273450	5460400	6625600		185460	754360	313770	3.2	28.751	0	1676;2023
P30101	Protein disulfide-isomerase A3 (EC 5.3.4.1) (58 kDa glucose-regulated protein) (58 kDa microsomal protein) (p58) (Disulfide isomerase ER-60) (Endoplasmic reticulum resident protein 57) (ER protein 57) (ERp57) (Endoplasmic reticulum resident protein 60) (ER protein 60) (ERp60);Protein disulfide-isomerase A3 (Fragment)	PDIA3	1	62	53308880	827850	1646900	558480	826750	435350	261570	300250	558380	1328190	1623290	1843040	704570	1750540	1995420	2517640	2893700	2204940	1992720	2254400	5398500		605670	636480	447460	2020010	486840	3338000	1137400	1203140	1640180	1886640	1136740	1841720	1772820	2156800	1076500	40.8	323.31	0	1171;759
Q9BW19	Kinesin-like protein KIFC1 (Kinesin-like protein 2) (Kinesin-related protein HSET)	KIFC1	3	31;33;96	53118390					177560		139110		1977120	2920700	620240	2313480	1882920	679070	323210	1051650		520700		203160			278010		4828020	3515910	5031930	8400920	2876710	3885710	8704750	2787510					19.2	74.02	0	189
Q07955	Serine/arginine-rich splicing factor 1 (Alternative-splicing factor 1) (ASF-1) (Splicing factor, arginine/serine-rich 1) (pre-mRNA-splicing factor SF2, P33 subunit)	SRSF1	1	2	52279520					233020			287400						7081400	408770	9703700		2485100	2430000			339160	289730							9069100	9848700	9231200			872240		24.6	6.6812	0	813
P11234	Ras-related protein Ral-B	RALB	1	6	52132980					321350				1642800	2606300		1345200	2054300	1852900	1815600	2629400	1327400	2004900	2131900	1686900		226550			812020					5102500	8748500	10327000	1960700	1511100	1160300	865360	56.5	34.403	0	380
Q96T60	Bifunctional polynucleotide phosphatase/kinase (DNA 5'-kinase/3'-phosphatase) (Polynucleotide kinase-3'-phosphatase) [Includes: Polynucleotide 3'-phosphatase (EC 3.1.3.32) (2'(3')-polynucleotidase);Polynucleotide 5'-hydroxyl-kinase (EC 2.7.1.78)]	PNKP	1	388	52103390									2096400	4976500	1314000	2979500	3583120	865190	1182400	2048500		2742100	3724000	889860							4348680	348340	6036300	5121600	2802500	7044400					4.1	21.923	0	157
P46781	40S ribosomal protein S9 (Small ribosomal subunit protein uS4)	RPS9	2	6;23	51742260		491180				420890	214720	146700	458840	1136400	677400	1673960	2410130	902110		2218500								111360		913970	840570		10494600	8283800	6677600	12123500	1546030				44.8	92.943	0	4
O95218	Zinc finger Ran-binding domain-containing protein 2 (Zinc finger protein 265) (Zinc finger, splicing)	ZRANB2	1	60	51685800									2500750	2375660			3668450	3342030	2312000	8543400	1593800		3253800	2517700					3194510	656240	7793800	3130900			3834180	1740600	350510		573940	303530	4.7	56.75	0	969
P62899	60S ribosomal protein L31 (Large ribosomal subunit protein eL31)	RPL31	1	15	50582527									1434500	1170200	669500		1661680		687910	2016900	596010	929110	1724580	505380					1897550	946430	2999200	808790	7897500	4647610	8730100	11187300				72277	60	323.31	0	1337
Q05682	Caldesmon (CDM)	CALD1	2	660;665	50116100		119020	141220		658840	461210	257780	235560	1121370	2169390	2559120	1676770	3238980	2262700	2307000	5487830	1064680	1014500	3059160	2094550	148230	705840				1573410	2451250	5264500	2228000	1947900	1784970	3154800		398420	529100		13.4	53.709	0	1391
Q8N7W2	BEN domain-containing protein 7	BEND7	1	12	49625520										2953200	1274400	735580			5009800	5254000			2393600						4569400	1305700	7672500	6549200	3671100	3146200	4278900			811940			2.3	17.742	0	1642
Q9UPP1	Histone lysine demethylase PHF8 (EC 1.14.11.27) (PHD finger protein 8)	PHF8	1	623	48986419										2258500	1324400	778780	2215000		3712200		381060						176950	76329	3991700	1328400		11342000	6870300	5696300	8834500						1.1	7.3327	0	687
P79522	Proline-rich protein 3 (MHC class I region proline-rich protein CAT56)	PRR3	1	135	48476510									765200	1125900	815010	1703570	3894990	1428830	2626230	1602670	772940	461280	846380	413400					725880	328650	2943520	1412480	3886400	5778810	4896500	12047870					5.4	14.486	0	1357
Q4FZB7	Histone-lysine N-methyltransferase KMT5B (EC 2.1.1.43) (Lysine N-methyltransferase 5B) (Lysine-specific methyltransferase 5B) (Suppressor of variegation 4-20 homolog 1) (Su(var)4-20 homolog 1) (Suv4-20h1)	KMT5B	1	397	48097000									1993100	2876900	2872400		11647000	6194500		7198000		1996100											13319000								2	33.125	0	1511
Q8WWK9	Cytoskeleton-associated protein 2 (CTCL tumor antigen se20-10) (Tumor- and microtubule-associated protein)	CKAP2	1	230	47926920								213040		1533000		745220	2682400	2366400	5854200	7584100		1281400	2249700	1318500		278860			1302800	1163400	2857400	1795400	3251900	3096000	4016200	4337000					3.6	16.951	0	1682
Q9Y2L1	Exosome complex exonuclease RRP44 (EC 3.1.13.-) (EC 3.1.26.-) (Protein DIS3 homolog) (Ribosomal RNA-processing protein 44)	DIS3	1	4	47318920						193490	326860	205620	3317220	4914810	2542890	2349290	5351640	2654300	1766880	3516000		860290	340630	636180			291250	268870	1779460	1232250	1953330	1193100	787650	3607310	5853800	1375800					4.1	148.06	0	1951
O75151	Lysine-specific demethylase PHF2 (EC 1.14.11.-) (GRC5) (PHD finger protein 2)	PHF2	3	60;387;840	46793140									224170	650440	170510		3600400	2513280	3594860	3566190	1504270	2253000	3253100	2444680					1625100		2339720	921030	508180	1004800	3136900	9898000	2202100	276140	324910	781360	3.2	60.34	0	940
Q6ZN30	Zinc finger protein basonuclin-2	BNC2	1	422	45399790											359520		822870													623230		2978400	11734200	5958500	11520700	10813000	589370				1.6	16.329	0	316
O00479	High mobility group nucleosome-binding domain-containing protein 4 (Non-histone chromosomal protein HMG-17-like 3) (Non-histone chromosomal protein)	HMGN4	2	76;80	45134280					298000	112160					1436900	290790	3984900	2039800	2547400	2568100	2397800	2164300	2214100			277970				645110	2613400		4490400	4676800	6498500	4026700	1021100	830050			45.6	33.519	0	885
Q5T0B9	Zinc finger protein 362	ZNF362	1	190	43753780									356440	1141600	547740		5176900	2742700	1591600	12202100	549720	464510	4910280	1504700							4492500	370570	1741500	2346400	3251000				363520		8.5	64.706	0	606
O94901	SUN domain-containing protein 1 (Protein unc-84 homolog A) (Sad1/unc-84 protein-like 1)	SUN1	1	100	42497140									1597300			679040	4350200	754900	3085150	5908000	1489800	1471000	3213600	1255700					712890	557950	458650	1306100	148570	3858000	4951360	6196600	502330				12.4	65.697	0	405
Q8TAV0	Protein FAM76A	FAM76A	1	301	42331470								249150	1069300	2104300	1650400	1334600	2814000	2993500	2122700	1856600	546260	723890	891970	907390		279530		228150	1497400	1373200	1361300	1217900	5238200		5053200	6166400		335740	316390		8.8	53.374	0	1664
Q7L2Z9	Centromere protein Q (CENP-Q)	CENPQ	1	2	41893840					491630	845060	407010	383000	1675100		1598300	944890		1157300	2688500	2164000		1001400	939930	512090	722290	391210	876730	302010	2603000	1308300		3583500	4724200	2316300	4265800	5198800		321780		471710	5.6	28.536	0	1588
Q9Y6X9	ATPase MORC2 (EC 3.6.1.3) (MORC family CW-type zinc finger protein 2) (Zinc finger CW-type coiled-coil domain protein 1)	MORC2	1	586	41440780	467250	380890		337820	1372200		902910		2950500	277380	218150			450710	9719350	443070	4241200	5231600	614190			767080			460670	359580		274460	973710	2039680	4112100	2797700		369180	1679400		2.7	60.94	0	1985
Q13618	Cullin-3 (CUL-3)	CUL3	2	5;10	41316710		242990			221250		1865900		2002800	7416200	4433800				4906300						331430	224080						9691600		9446000						534360	3.6	58.219	0	1435
P48047	ATP synthase subunit O, mitochondrial (ATP synthase peripheral stalk subunit OSCP) (Oligomycin sensitivity conferral protein) (OSCP)	ATP5PO	1	166	41157200	595780	1199400	904660	763040	952630	502350	391810	302090	1372600	1609100	1243000	786320	583720	1206700	1134200	1558000	1479200	1691000	2730300	1799100		798230	1532900		711520		2417000	1853100	1083400	786740	1255200	1460300	1345900	1364700	2742710	1000500	13.1	46.032	0	1237
Q13823	Nucleolar GTP-binding protein 2 (Autoantigen NGP-1)	GNL2	1	625	40837820									292790	456180	234120	257120	2584030	2549780	524370	2148910	455970	860630	996990	760180					484730		1932290		6655540	4233940	8050140	7134220			225890		2.2	37.666	0	1438
P27695	DNA-(apurinic or apyrimidinic site) lyase (EC 3.1.-.-) (EC 4.2.99.18) (APEX nuclease) (APEN) (Apurinic-apyrimidinic endonuclease 1) (AP endonuclease 1) (APE-1) (REF-1) (Redox factor-1) [Cleaved into: DNA-(apurinic or apyrimidinic site) lyase, mitochondrial]	APEX1	1	26	40093700									464150	1223100	482100		3293600	3538280	4105700	3567750	255070	1281300	2318000	1984100					419890		3976700	455180	1793400	1905300	4785800	3482990			525190	236100	13.8	234.08	0	1153
O94782	Ubiquitin carboxyl-terminal hydrolase 1 (EC 3.4.19.12) (Deubiquitinating enzyme 1) (hUBP) (Ubiquitin thioesterase 1) (Ubiquitin-specific-processing protease 1)	USP1	1	344	40065880									376470	796150	430570	1104290	1560420	1304710	2311290	1653420	286570	329860	715430						1579480	1364250	1055300	4755700	5591600	4733000	5273800	4436110			407460		2	31.239	0	961
Q5JTH9	RRP12-like protein	RRP12	2	4;12	39823640									1657400	2044300	1217500	976350	513280	2451770	1889400	2639200	737690	847810	746970	582260		278630	290280	232020	1545500	1613300	3441700	1457800	4684000	3760000	4910700		549790	755990			35.9	30.495	0	77
P50607-2	Tubby protein homolog	TUB	1	62	39795600		1758600								38037000																											1.2	-2	1	1257
Q9NYF8	Bcl-2-associated transcription factor 1 (Btf) (BCLAF1 and THRAP3 family member 1)	BCLAF1	3	422;787;881	39638620										856080	708670		605310	2088890	2572100	3089400									2198810	1486930	4710590	1144720	5436380	3522090	7605550	3613100					9.2	122.98	0	1890
Q8TBF4	Zinc finger CCHC-type and RNA-binding motif-containing protein 1 (U11/U12 small nuclear ribonucleoprotein 31 kDa protein) (U11/U12 snRNP 31 kDa protein) (U11/U12-31K)	ZCRB1	1	2	39477500												3085800			4851700				1337900							1664700		9692400		7644000	11201000						20.7	153.99	0	1665
Q9NYV4	Cyclin-dependent kinase 12 (EC 2.7.11.22) (EC 2.7.11.23) (Cdc2-related kinase, arginine/serine-rich) (CrkRS) (Cell division cycle 2-related protein kinase 7) (CDC2-related protein kinase 7) (Cell division protein kinase 12) (hCDK12)	CDK12	2	140;169	39450010						166090			769970								433100								4192700	1843200	6555900		7699500	5827450	7943100	4019000					2.7	95.093	0	828
P08243	Asparagine synthetase [glutamine-hydrolyzing] (EC 6.3.5.4) (Cell cycle control protein TS11) (Glutamine-dependent asparagine synthetase)	ASNS	1	557	39113450									1281940	1674110	744740	180180	4116200	3777000	2022160	4842600	3772160	3121330	4785860	3991520									1364200	1177950	413470	1313900	534130				5.2	49.363	0	1040
Q8TDD1	ATP-dependent RNA helicase DDX54 (EC 3.6.4.13) (ATP-dependent RNA helicase DP97) (DEAD box RNA helicase 97 kDa) (DEAD box protein 54)	DDX54	3	660;760;851	38732170										298210	247670		3949470	2157940	1489570	1886600	836340	541890	4018300	1224400					364120	372290	2267100	667410	5399500	4540260	4445590	2073070	769040	382240		801160	4.2	16.806	0	1668
P42166	Lamina-associated polypeptide 2, isoform alpha (Thymopoietin isoform alpha) (TP alpha) (Thymopoietin-related peptide isoform alpha) (TPRP isoform alpha) [Cleaved into: Thymopoietin (TP) (Splenin);Thymopentin (TP5)]	TMPO	3	279;282;670	38694100											605040		3258940	2825030	3725600	3540500	2943970	1459460	4554140	3014800					705470		4973000	1027400	1192170	2223590	2195100	449890					9.7	152.75	0	1214
P08670	Vimentin	VIM	1	7	37711588	1625760	1375850	1723930	1122100	412580	990738	764550	967730	1046390	965260	2155830	910840	906370	1149850	446270		226970	744430			2789690	1727950	2254550	917790	1794600		2000700	1104400	1342520	2329760	1477700	2436480					62.4	323.31	0	1041
O00712	Nuclear factor 1 B-type (NF1-B) (Nuclear factor 1/B) (CCAAT-box-binding transcription factor) (CTF) (Nuclear factor I/B) (NF-I/B) (NFI-B) (TGGCA-binding protein)	NFIB	1	264	37656900					327380								695990									377300	441200	311280		1955700		2074300	6619100		11983990	11134000	635560	346360	754740		7.1	5.8242	0	102
O75475	PC4 and SFRS1-interacting protein (CLL-associated antigen KW-7) (Dense fine speckles 70 kDa protein) (DFS 70) (Lens epithelium-derived growth factor) (Transcriptional coactivator p75/p52)	PSIP1	1	443	37607970									335910	844340	541290	993390	1992500	2024500	5018200	4255400	2661700	4721300	2695800						329120				1687000	2929600	3398900	1700600	537630		586000	354790	4.5	22.692	0	946
I3L2J0	Protein capicua homolog	CIC	1	115	37533910					579790	266240	370210	127550	2373730	2425490	1379300		2181700	1060500		1916600						437830			1015300	669530	4556800	702630	4505730	2849800	4226600	5621500				267080	7.6	7.2223	0	787
Q9GZR7	ATP-dependent RNA helicase DDX24 (EC 3.6.4.13) (DEAD box protein 24)	DDX24	2	813;821	37462570									796540	505230		1874490	1602500	1284060	2540240	2554300		530680	747800						1212490	901240	2012000		4077500	5034500	5218900	6570100					4.9	28.764	0	1812
Q9Y3A4	Ribosomal RNA-processing protein 7 homolog A (Gastric cancer antigen Zg14)	RRP7A	1	53	36961930													2749310	721350	2677700	3182700	1228800	765560	2964200	1382100					427100	499870	869170	556980	2908500	1994600	6877600	3948600	569380	773170	979750	885490	10.4	12.098	0	1959
P05455	Lupus La protein (La autoantigen) (La ribonucleoprotein) (Sjoegren syndrome type B antigen) (SS-B)	SSB	1	331	36673040									437320			354580		1071700	1541800	2654800	1755200	273330	3707590								5963950		4716400		8807100	5389270					17.9	323.31	0	1018
Q15056	Eukaryotic translation initiation factor 4H (eIF-4H) (Williams-Beuren syndrome chromosomal region 1 protein)	EIF4H	2	21;24	36043640									788470	1096500	396690		3045800		2743200	12956650		2204400	4237020	3520780							631150	4135500				287480					14.5	28.208	0	1472
O75683	Surfeit locus protein 6	SURF6	1	69	35865161								68201	464690	919080	551150	425730	2113500	1407300	3131300	3066300	1393300	2201200	3089700	1971800					502880		1206900	790540	1730700	1621000	2724000	2606900	613820	588740	1802500	873930	3.6	62.233	0	952
O75152	Zinc finger CCCH domain-containing protein 11A	ZC3H11A	3	330;465;616	35683810									846450	1123000		1246240	884740	2786420	1282030			852750	808210						531230		1952140		5329630	3013500	5423680	9603790					8.3	172.32	0	586
Q9Y6Q3	Zinc finger protein 37 homolog (Zfp-37)	ZFP37	2	211;586	35463910									307940		489240	674580	3322900	3439700	1694100	2663300	380400	1006410	450030								1489420	625440	4602400	3261860	5015200	6040990					3.8	96.948	0	1984
Q9Y657	Spindlin-1 (Ovarian cancer-related protein) (Spindlin1)	SPIN1	1	47	35405490									2205900	1573400	879560	893630		2152500			1270100			1951300					2177700	1317400		3975100	2870500	4848300		6508100	466470	778490	1537040		5.3	7.0405	0	1982
Q8NEF9	Serum response factor-binding protein 1 (SRF-dependent transcription regulation-associated protein) (p49/STRAP)	SRFBP1	2	349;353	35018800									794730	580220	386900	1221360	765550	1197000	979860	1460000											3900100	732310	5241900	4902400	5973400	6589300	293770				6.1	162.58	0	1659
Q96QE3	ATPase family AAA domain-containing protein 5 (Chromosome fragility-associated gene 1 protein)	ATAD5	4	566;593;925;1008	34943730									1198210	641690			2901120	2656370	1095000	7873100	114830	878620	2239650	910450							2050130	200790	2779050	2558410	4096360	2749950					6.2	188.08	0	1760
P52926	High mobility group protein HMGI-C (High mobility group AT-hook protein 2)	HMGA2	1	2	34561400									2093400	2122300		1113500	3675700	2540500	1244600	5877600	1652900			2025200							3444000			3782300	4989400						28.3	42.515	0	610
P78316	Nucleolar protein 14 (Nucleolar complex protein 14)	NOP14	1	14	34109440									791520	776600			1542900	1585300			614540	2136100	2960300						555980		2410300	4609600		2724200	4022400	1016400	1944500	3055200	1482400	1881200	1.4	2.7115	0.00057045	550
P25440	Bromodomain-containing protein 2 (O27.1.1) (Really interesting new gene 3 protein)	BRD2	1	253	33837510														3085500	2677700		1817400	1228980	761840						939800	883150	2026800	1717200	2692500	4802400	4446000	6413400	344840				7.8	23.316	0	160
O15417	Trinucleotide repeat-containing gene 18 protein (Long CAG trinucleotide repeat-containing gene 79 protein)	TNRC18	2	1548;1690	33564150													285400	391660	530550	1408400	138950			200770					1002610	330330	1952890	2553960	6126340	5994120	7279900	5368270					0.9	70.578	0	779
Q96E39	RNA binding motif protein, X-linked-like-1 (Heterogeneous nuclear ribonucleoprotein G-like 1)	RBMXL1	2	165;175	33445400											473810	398390	3107900	946950	1254600	1075500	657630	574210	564480	825140					295490		1665600	3901400	4698600	3814000	5538300	3653400					20.5	24.405	0	1725
P0CG47	Polyubiquitin-B [Cleaved into: Ubiquitin]	UBB	2	20;[P62979]84	33416170		555410		275740				121730	306610	1377320			2903010			3164800	5308980	4115300	6962230	5063850					207230						243460		1686700			1123800	55.1	323.31	0	1342
Q5H9F3	BCL-6 corepressor-like protein 1 (BCoR-L1) (BCoR-like protein 1)	BCORL1	1	1289	33299090														856450	2236400										3471100			5941500	9857100	4186900	5968200	781440					1.8	32.332	0	9
Q5T686	Arginine vasopressin-induced protein 1 (AVP-induced protein 1)	AVPI1	1	136	33052310										896610	849510	243170	1819300		612370	3589100	467450	760620	1036200	355810					697830	654400	1900300	1381240	3974300	3070900	3845000	6898200					8.2	3.9669	0	1541
Q14527	Helicase-like transcription factor (EC 2.3.2.27) (EC 3.6.4.-) (DNA-binding protein/plasminogen activator inhibitor 1 regulator) (HIP116) (RING finger protein 80) (RING-type E3 ubiquitin transferase HLTF) (SWI/SNF-related matrix-associated actin-dependent regulator of chromatin subfamily A member 3) (Sucrose nonfermenting protein 2-like 3)	HLTF	2	2;382	33032680		1332560	438290	1058400	2414120	1314400	527490	329880	4071200	3562210	1740230	1739200									985710				202060	475000	2065330		3549100	3426300	1673000	2128200					2.3	19.016	0	137
Q2M3W8	Zinc finger protein 181 (HHZ181)	ZNF181	1	215	33024820									414000	1201980	640540	435600	1001900	546310	1346080	1235600									880660	950110	3029600	1332400	2773830	4738630	6540860	5956720					2.6	58.739	0	647
Q9BXF3	Cat eye syndrome critical region protein 2	CECR2	1	568	32532160									1056900	1400660	914770	285630	1679800		5162500		102690		643660				310600		1776740	1863670	720730	4082180	3909160	2587790	4605280	1051810			377590		0.9	30.599	0	14
Q53F19	Nuclear cap-binding protein subunit 3 (Protein ELG)	NCBP3	2	419;542	32390050									544340	541890		221750	4653790	5318300	865350	2941700									942310	416970	3399700	1569370	709180	3165300	6227000	873100					6.5	27.221	0	1515
Q6P6C2	RNA demethylase ALKBH5 (EC 1.14.11.53) (Alkylated DNA repair protein alkB homolog 5) (Alpha-ketoglutarate-dependent dioxygenase alkB homolog 5)	ALKBH5	3	5;16;350	32110400							252150		761800	1671950	989540		1344210	2352800	2406300	4230400		180520	315820	210450					2255290	519230	2932060	1927400	4271300	1046300	2012570	2430310					11.9	17.178	0	1571
Q86XP3	ATP-dependent RNA helicase DDX42 (EC 3.6.4.13) (DEAD box protein 42) (RNA helicase-like protein) (RHELP) (RNA helicase-related protein) (RNAHP) (SF3b DEAD box protein) (Splicing factor 3B-associated 125 kDa protein) (SF3b125)	DDX42	2	709;710	31751970				1368600		891290		410610	2583100	282140	1450000	1446100	3301400	1479600	2040300	1827200	391810		258370	1564000				788610	163160	1466200	4816950	2114700					736290	871570	536280	963690	4.5	36.99	0	107
A2AJT9	BCLAF1 and THRAP3 family member 3	BCLAF3	2	651;670	31666790													4257000	1321570	2213800	925300	618450	1781210	2027600	1112000					783830		1114520	220560	2505360	2828500	4564500	5392590					10.4	37.056	0	267
Q14202	Zinc finger MYM-type protein 3 (Zinc finger protein 261)	ZMYM3	1	294	31607680										1183980	195160	300340	514420	345310											372100	380190	744270	1276300	9635300	3300380	8806300	4553630					3.8	30.313	0	278
Q71UI9	Histone H2A.V (H2A.F/Z)	H2AFV	2	10;117	31025786										644450	735120	1250390	12031290	1882620			1079490		508920	753690		160630				156840			4466940	1839900	976506	3308350		613890		616760	57.8	49.559	0	1582
Q86YP4	Transcriptional repressor p66-alpha (Hp66alpha) (GATA zinc finger domain-containing protein 2A)	GATAD2A	3	512;573;589	30724550											545300		839580		3684300	2314800			808310						824620		1535560	2849700	2915960	2363120	5673600	5987930				381770	7	31.522	0	1612
P41223	Protein BUD31 homolog (Protein EDG-2) (Protein G10 homolog)	BUD31	1	124	30268770									447290	274780			1335700	831040	1007500	5238000	1633600	1661800	4857900	5562220							7097500				321440						14.6	60.356	0	1212
Q96BZ8	Leukocyte receptor cluster member 1	LENG1	1	8	30259140									1353500	1039100	762420	987620	3168200	1157600	1548200	2345200	383920	355330		578360					2561200	548890	1327700	1506500	1842100	2331000	2834000	3628300					4.5	13.396	0	1719
Q13206	Probable ATP-dependent RNA helicase DDX10 (EC 3.6.4.13) (DEAD box protein 10)	DDX10	1	10	29718610									413050	598740	788960	281500	1533100	671480		1907600		347200	761310	896180					549100	395630		5767780	4452600	3275600	5602700	1171400			304680		5.5	49.147	0	558
Q8TCU4	Alstrom syndrome protein 1	ALMS1	1	3695	29715620					224460			206860		9249500				1346800		1682700	1073800	3192700				271100			1384800				1108400					9974500			0.2	1.8756	0.0032206	20
Q9H910	Jupiter microtubule associated homolog 2 (Hematological and neurological expressed 1-like protein) (HN1-like protein)	JPT2	1	185	29539870					404060		215150	220660	1514500	2848000	1861200	1544000	1807100	1669100		2411100	797520	701840		705920					582880	526310	1510500	934430	2152900	1824500	2505700	2802500					10.1	27.985	0	275
Q15723	ETS-related transcription factor Elf-2 (E74-like factor 2) (New ETS-related factor)	ELF2	1	339	29033650																3002000				495180			254640		1861300				3229100	4514800	7556700	7494700		380720	244510		5.2	18.679	0	1493
Q8NCF5	NFATC2-interacting protein (45 kDa NF-AT-interacting protein) (45 kDa NFAT-interacting protein) (Nuclear factor of activated T-cells, cytoplasmic 2-interacting protein)	NFATC2IP	1	127	28757220									1856540	1153100	1633000	599620	317090	2655000	1201700	1371200			978010	369190					1003900	382460	1842670	1827340	3495500	1686200	3322600	3062100					4.8	23.085	0	1652
Q9H8W3	Protein FAM204A	FAM204A	1	152	28544730									625910				3725000		5284100	5594900		2737700	3139800	3100800					1691800	508460		1589400							546860		9.4	23.18	0	1842
Q12834	Cell division cycle protein 20 homolog (p55CDC)	CDC20	1	491	28407450									882750	1981700	1059300	498760	1120400	1278800	601680	1671500	304550		393420	509440					686910	752370		774170	2721900	3055200	4778900	5335700					2.8	50.647	0	1406
Q8N554	Zinc finger protein 276 (Zfp-276) (Zinc finger protein 477)	ZNF276	1	37	28335940													906960	802750	793960	1083800									554110	553830	1336600	661330	2605000	4795100	6268000	7974500					4.8	31.871	0	750
Q8TDN6	Ribosome biogenesis protein BRX1 homolog (Brix domain-containing protein 2)	BRIX1	2	271;349	28236980										676390		153590	1558690	702770	1361900	965400	1443190	1377360	1803990	1605730					126130		1611090	792030	4956610	3552510	2976200	1300100	310290	272360	690650		19.5	123.48	0	1670
Q8IWX8	Calcium homeostasis endoplasmic reticulum protein (ERPROT 213-21) (SR-related CTD-associated factor 6)	CHERP	1	902	27882680									1377200	1251600	835790	500040		1757100	1721600	3087520	506490			461310					2042100	1216600	2197400	3064730	771070	422270	4589800	2080060					3.7	18.115	0	819
Q8WV16	DDB1- and CUL4-associated factor 4 (WD repeat-containing protein 21A)	DCAF4	1	4	27769070									1302950	1171600	985910	1254240	1840740	1292300		962940									816210	1095600	892660	331520	3761300	2960200	4169600	4931300					12.2	17.909	0	462
Q9NRZ9	Lymphoid-specific helicase (EC 3.6.4.-) (Proliferation-associated SNF2-like protein) (SWI/SNF2-related matrix-associated actin-dependent regulator of chromatin subfamily A member 6)	HELLS	1	515	27544250									922690	1763500	926880	814370	2190100	924720	1355630	1244700	777300	559640							1124800	694260	1779960	3183300	2052000	2983300	4247100						1.3	17.589	0	12
P56182	Ribosomal RNA processing protein 1 homolog A (Novel nuclear protein 1) (NNP-1) (Nucleolar protein Nop52) (RRP1-like protein)	RRP1	1	442	27359210									797800	892170	216030	190210	1510850	1348990	317920	1676200	406020	593960	731260	743950					145900		2261710	1791600	2740420	3529400	3816200	3461860		186760			2.4	7.8958	0	1287
Q8NAP3	Zinc finger and BTB domain-containing protein 38	ZBTB38	1	773	27199600											583050	326030			1660000	2270300	802460	607790	1382200	841360					754360			780670	2494700	3781700	4238300	5571900		289040	397710	418030	0.9	17.812	0	1648
Q9NX65	Zinc finger and SCAN domain-containing protein 32 (Human cervical cancer suppressor gene 5 protein) (HCCS-5) (Zinc finger protein 434)	ZSCAN32	1	442	27186670										1305200	584980	484330	2068400	1839700		877760									1484200			4489400	4967000	3434400	5651300						4.2	10.164	0	1887
C9JLR9	Uncharacterized protein C11orf95	C11orf95	2	240;672	27118260										327030			528920	307140	477070											161050	374030	228710	13516110	1282500	1107200	8808500					7.2	68.351	0	406
Q5FWF4	DNA annealing helicase and endonuclease ZRANB3 (Annealing helicase 2) (AH2) (Zinc finger Ran-binding domain-containing protein 3) [Includes: DNA annealing helicase ZRANB3 (EC 3.6.4.-);Endonuclease ZRANB3 (EC 3.1.-.-)]	ZRANB3	1	985	26861620										469500			1320500	1275600	2857800		1114900	1824600	1805400	1465700					590420		2197800		1772500	1841200	7775300	550400					1.6	2.7856	0.00057176	602
Q9NXE8	Pre-mRNA-splicing factor CWC25 homolog (Coiled-coil domain-containing protein 49) (Spliceosome-associated protein homolog CWC25)	CWC25	1	11	26486430										204120	417580		2600340	1327570	963730	1809600				218790					294080	719170	1070100	819770	5206100	1215900	4917600	4701980					30.9	31.288	0	56
Q9P2W1	Homologous-pairing protein 2 homolog (Nuclear receptor coactivator GT198) (PSMC3-interacting protein) (Proteasome 26S ATPase subunit 3-interacting protein) (Tat-binding protein 1-interacting protein) (TBP-1-interacting protein)	PSMC3IP	1	3	26190270					442400		365050		2004400	1681700					376210	1262700							553540		1830300	1228930	1725200	2502990	2207500	1864900	3888800	4057300			198350		20.2	22.796	0	835
Q9H0M4	Zinc finger CW-type PWWP domain protein 1	ZCWPW1	1	519	25972200									702690		758440	891200	1025600	948530											483730		971970	375110	4085700	4494000	5081400	5886900	266930				2	21.704	0	1818
Q14151	Scaffold attachment factor B2 (SAF-B2)	SAFB2	1	577	25907470											249230		2010930	1844470	154690	2088100	1611380		3744700	2044700					467500		3555000		1657700	2163420	3760100	257260	298290				4.4	83.041	0	1445
Q99633	Pre-mRNA-splicing factor 18 (PRP18 homolog) (hPRP18)	PRPF18	1	6	25673070													1082600			913970													3154100	4901000	6007700	9613700					25.5	2.137	0.0016465	1770
Q9BZZ5	Apoptosis inhibitor 5 (API-5) (Antiapoptosis clone 11 protein) (AAC-11) (Cell migration-inducing gene 8 protein) (Fibroblast growth factor 2-interacting factor) (FIF) (Protein XAGL)	API5	1	469	25641230									604160	1129900	667220	373490		3334900	1751600	1873000	937690		1522700	657300							2418700	353170	4516800	2437100	3063500						8.2	61.076	0	658
P78549	Endonuclease III-like protein 1 (hNTH1) (EC 3.2.2.-) (EC 4.2.99.18) (Bifunctional DNA N-glycosylase/DNA-(apurinic or apyrimidinic site) lyase) (DNA glycosylase/AP lyase)	NTHL1	1	22	25610690									1068800	770490	419390				1255200	5974500		519800	896790						1271500	471180	4056000	2051400	1843800	1619900	1754900	1289000		130460		217580	11	12.31	0	752
Q14CB8	Rho GTPase-activating protein 19 (Rho-type GTPase-activating protein 19)	ARHGAP19	1	350	25277690									1081400	1628300	996550	743710	1082100			957980	329430									1006600	1287600	570820	3023100	4384500	3940100	4245500					2.2	17.545	0	1465
Q96H35	Probable RNA-binding protein 18 (RNA-binding motif protein 18)	RBM18	1	188	25185530									403870	2154630	1065600	531830	998840	1350400											342730	704070	537360	1582500	1553800	4723300	5946700	3289900					3.7	5.0571	0	1736
Q3B726	DNA-directed RNA polymerase I subunit RPA43 (Twist neighbor protein)	TWISTNB	1	335	24706310									986970	1918700	931210	795530	1132600	1523800	1489400	1926500	453470	696370	549200	328390					409250	678040	1325600	447610	1742900	1973800	2950000	2309000			137970		2.4	7.8998	0	1506
Q9HBT8	Zinc finger protein 286A	ZNF286A	2	202;228	24382440									346780	557430					2119950	4046980		159020									273800	1141050	1976610		1482840	12277980					7.2	34.769	0	1052
Q9HC52	Chromobox protein homolog 8 (Polycomb 3 homolog) (Pc3) (hPc3) (Rectachrome 1)	CBX8	1	96	23634230									333670		301580		1478000	1087700	1458900		221750	241840							761430		671400	842280	4335400	3135180	5555100	3210000					8	33.335	0	381
O95503	Chromobox protein homolog 6	CBX6	2	113;212	23399430									904890	1147530	526610			2005220	4074370	541110		177310							695470			2824200	1618500	1913600	3554300	3416320					4.8	11.469	0	299
O75943	Cell cycle checkpoint protein RAD17 (hRad17) (RF-C/activator 1 homolog)	RAD17	1	362	23328310					128070				839200		819870	564620		389940	2255920	665970			150380						735690	759620	1336540	2243980	2666770	2402890	6057170	1311680					8.5	35.723	0	165
Q14320	Protein FAM50A (Protein HXC-26) (Protein XAP-5)	FAM50A	1	43	23289840										808580	438680		2029780	1170090	5556600	2814400		245370	321560	2979830							992190	1167000	1329690	1175370	2260700						4.1	11.391	0	1451
Q13886	Krueppel-like factor 9 (Basic transcription element-binding protein 1) (BTE-binding protein 1) (GC-box-binding protein 1) (Transcription factor BTEB1)	KLF9	1	157	23184410									1214700	1291500	1215500		2368400	1930300	939400		782980			731930							2556900	2353900	1663900	1863500	3288500	451160		303460		228380	3.1	4.95	0	76
Q92613	Protein Jade-3 (Jade family PHD finger protein 3) (PHD finger protein 16)	JADE3	2	592;707	23172620									174520	327880	240060	303450	1250880	1168990	2174200	1698770	192290		422480						869510	288490	1889290	1286000	3089600	2389950	4238590	1023700				143970	4.3	23.026	0	1694
O95185	Netrin receptor UNC5C (Protein unc-5 homolog 3) (Protein unc-5 homolog C)	UNC5C	1	8	22754800		6003400		5350900					4132800								1007700				2667000				1002400								2590600				4.2	-2	1	467
Q96GD3	Polycomb protein SCMH1 (Sex comb on midleg homolog 1)	SCMH1	2	290;294	22603400												323190	1041100	732170	674780	864310	340250	278600	466380						808860	273910	1067600	2355100	3808120	2859200	4836500	893480	302770	291560	385520		2.5	18.69	0	1732
Q5UIP0	Telomere-associated protein RIF1 (Rap1-interacting factor 1 homolog)	RIF1	2	1002;2239	22328000																1676400													5026200	3748600	5938700	5938100					1.7	106.58	0	1546
Q9NR48	Histone-lysine N-methyltransferase ASH1L (EC 2.1.1.43) (ASH1-like protein) (huASH1) (Absent small and homeotic disks protein 1 homolog) (Lysine N-methyltransferase 2H)	ASH1L	2	232;785	22075840										347920		333950	1145400	598350	1388000		321700	418730									3187800	1276200		2195300	5222000	4966000		246790	427700		1.7	130.73	0	1865
Q9NW13	RNA-binding protein 28 (RNA-binding motif protein 28)	RBM28	2	595;745	22015460										340110		313790	1138830	574180	607650	982410		398680	337220	279650					281350	245220	425280	1008110	2884500	3603180	3354500	4636650		288570		315580	8	43.656	0	1883
O14647	Chromodomain-helicase-DNA-binding protein 2 (CHD-2) (EC 3.6.4.12) (ATP-dependent helicase CHD2)	CHD2	2	1429;1434	21902120										587940		486340				13047300										975320	1291900	2453600		2243200		816520					1.2	174.26	0	891
Q13573	SNW domain-containing protein 1 (Nuclear protein SkiP) (Nuclear receptor coactivator NCoA-62) (Ski-interacting protein)	SNW1	2	154;479	21758160									328330	686710	317020		958710	855830	2443510	2063900	319350		899670	1184000						349790	935920	2325700	2094600	2233200	3139630	455210			167080		4.7	32.77	0	1432
Q7L2J0	7SK snRNA methylphosphate capping enzyme (MePCE) (EC 2.1.1.-) (Bicoid-interacting protein 3 homolog) (Bin3 homolog)	MEPCE	1	372	21446410									289350	1216100		345690	914810	1069700	538910										628470	1103400	4313700	833080	3100200	3662800	1795000	1635200					2.8	24.527	0	1587
P22087	rRNA 2'-O-methyltransferase fibrillarin (EC 2.1.1.-) (34 kDa nucleolar scleroderma antigen) (Histone-glutamine methyltransferase)	FBL	1	196	21337710													363970		175610	1832000	1107630	1059920	2639900	2773070							1485800		587050		502500	226880	788680	1110500	6525050	159150	17.1	29.898	0	860
Q96FF9	Sororin (Cell division cycle-associated protein 5) (p35)	CDCA5	1	8	21216910									662240	607650	832240	271700	820050	584320	3354100		356820									448690	1893600	1490300	1068800	4081100	1574300	2079100		1091900			4.2	31.68	0	340
Q96LW1	Zinc finger protein 354B	ZNF354B	1	171	21201510									295940	416320	250930	484240	572240	534730	1433100	795820	235900	264590	370310						607680	925670	767460	2545800	1829400	2914800	3923600	2032980					1.8	16.072	0	1748
O43150	Arf-GAP with SH3 domain, ANK repeat and PH domain-containing protein 2 (Development and differentiation-enhancing factor 2) (Paxillin-associated protein with ARF GAP activity 3) (PAG3) (Pyk2 C-terminus-associated protein) (PAP)	ASAP2	1	939	21196530										922970	471320		788340	1462700	2008800	1240400	1946500	2459500		2431600	338810				2289100				1568400		1049400	682790	1535900				0.7	-2	1	908
Q9HCI7	E3 ubiquitin-protein ligase MSL2 (EC 2.3.2.-) (E3 ubiquitin-protein transferase MSL2) (Male-specific lethal 2-like 1) (MSL2-like 1) (Male-specific lethal-2 homolog) (MSL-2) (Male-specific lethal-2 homolog 1) (RING finger protein 184)	MSL2	1	407	20853342						92822			749980	1992300	1319300	1038650	1440070		750600	784800	348560	378560		319930		367780		177980	1013980	1147300	2421000	410230		2985600	3113900						2.2	35.181	0	1854
P35637	RNA-binding protein FUS (75 kDa DNA-pairing protein) (Oncogene FUS) (Oncogene TLS) (POMp75) (Translocated in liposarcoma protein)	FUS	1	513	20769840													2726700			17568000									251340					223800							2.3	9.5251	0	739
Q15059	Bromodomain-containing protein 3 (RING3-like protein)	BRD3	1	648	20687500									618200		490010		2331000	1250000	3008700			850290	1080900	704460					1241200	569840	1862900		1666500	1607100	1657700	1748700					1.5	4.7336	0	1473
Q9Y2K7	Lysine-specific demethylase 2A (EC 1.14.11.27) (CXXC-type zinc finger protein 8) (F-box and leucine-rich repeat protein 11) (F-box protein FBL7) (F-box protein Lilina) (F-box/LRR-repeat protein 11) (JmjC domain-containing histone demethylation protein 1A) ([Histone-H3]-lysine-36 demethylase 1A)	KDM2A	1	562	20220370									956900	879000			1937800		1426700	2460600	434510	550900								749400	1351700		1573800	2349000	2472700	2689600		387760			1.5	22.785	0	794
Q7Z7K6	Centromere protein V (CENP-V) (Nuclear protein p30) (Proline-rich protein 6)	CENPV	1	21	19934110										1524000	411590	402900	2493300	1933600	4726000		1109400		2023800	1327000						377100	819880	1013300	1004000						469850	298390	15.4	7.9042	0	1597;176
Q9NWB6	Arginine and glutamate-rich protein 1	ARGLU1	1	261	19871310									525980	787650	537310	736400	2003100	683450	1717800	722570			460600	334910					832150	286760	2582100	1118400	775030	1206900	1778700	2781500					3.7	8.0152	0	1884
Q15233	Non-POU domain-containing octamer-binding protein (NonO protein) (54 kDa nuclear RNA- and DNA-binding protein) (55 kDa nuclear protein) (DNA-binding p52/p100 complex, 52 kDa subunit) (NMT55) (p54(nrb)) (p54nrb)	NONO	2	3;196	19464930										617930	243960	165530	1056000	1256810	423500	1919740	448880	485500	1951120	744510							1405080	633180	2155540	1712160	1834660	1618180	309590	303610	179450		34.2	311.68	0	1479
Q9Y2W1	Thyroid hormone receptor-associated protein 3 (BCLAF1 and THRAP3 family member 2) (Thyroid hormone receptor-associated protein complex 150 kDa component) (Trap150)	THRAP3	1	176	18911470																											547380	1529820	2627370	4011300	6505100	3690500					4.5	26.822	0	257
P48729	Casein kinase I isoform alpha (CKI-alpha) (EC 2.7.11.1) (CK1)	CSNK1A1	2	4;332	18805300										1774200		1100500															4163300		4107500	1993900	2243400	3422500					9.8	31.174	0	1241
Q9HB58	Sp110 nuclear body protein (Interferon-induced protein 41/75) (Speckled 110 kDa) (Transcriptional coactivator Sp110)	SP110	1	437	18751170										374180	155140			376470	4592900			258030	624130						335370	511050		1538320		222990	4703900	4626530			432160		2.9	15.05	0	678
P62701	40S ribosomal protein S4, X isoform (SCR10) (Single copy abundant mRNA protein) (Small ribosomal subunit protein eS4)	RPS4X	1	261	18749140													2523600	2571700			407190										572430	1309200	3111800	3142400	4651900		458920				47.1	233.87	0	1327
P51991	Heterogeneous nuclear ribonucleoprotein A3 (hnRNP A3)	HNRNPA3	3	355;366;370	18563600													15123000																				3440600				29.6	323.31	0	1264
A0A1B0GU48	Histone-lysine N-methyltransferase EHMT1 (Fragment)	EHMT1	1	241	18440660											1252800	1068200						1708700	2956000						600860					4585200		6268900					6.9	4.0546	0	151
Q15050	Ribosome biogenesis regulatory protein homolog	RRS1	2	231;344	18320800										277190			1652320	1423590	474260	3965660		265950	1130370	382300							2905600	953160	724070	1037290	2337370	580980			210690		7.7	14.76	0	1470
Q99986	Serine/threonine-protein kinase VRK1 (EC 2.7.11.1) (Vaccinia-related kinase 1)	VRK1	1	13	17972120																5351800			5348700						1917200		3389600					1447400	517420				3	19.579	0	1777
Q9BW61	DET1- and DDB1-associated protein 1 (Placenta cross-immune reaction antigen 1) (PCIA-1)	DDA1	1	14	17966330													1066700	1190100	589660	1419700	1326000	1918800	2567600	1488200									1154400	883590		1224700	1155200	1053400	928280		11.8	14.194	0	1797
Q6ZRS2	Helicase SRCAP (EC 3.6.4.-) (Domino homolog 2) (Snf2-related CBP activator)	SRCAP	1	3210	17770200									726700	404680	308540		3066800	483210	2618000	1885500	917540		1166080	916780					667740		733030	1136200		1090770	1321200	327430					0.6	32.415	0	105
Q8IWY8	Zinc finger and SCAN domain-containing protein 29;Zinc finger and SCAN domain-containing protein 29 (Zinc finger protein 690)	ZSCAN29	3	174;181;849	17727690												451420	323570			534460									249360		1835350	334710	2718640	3111410	3766630	4402140					6.7	21.251	0	1618;420
Q9ULU4	Protein kinase C-binding protein 1 (Cutaneous T-cell lymphoma-associated antigen se14-3) (CTCL-associated antigen se14-3) (Rack7) (Zinc finger MYND domain-containing protein 8)	ZMYND8	1	417	17611500										224860		244800													1852870	669680	2938900	2222710	1234600	1998700	3098800	2566600	192840		366140		2	20.373	0	33
P39023	60S ribosomal protein L3 (HIV-1 TAR RNA-binding protein B) (TARBP-B) (Large ribosomal subunit protein uL3)	RPL3	1	350	17444320										457270		464530	1192800	874000	163250	1130100		310920	226110							378630	543240	621160	1813750	2562820	2817340	3888400					40.7	238.14	0	1204
Q96N64	PWWP domain-containing protein 2A	PWWP2A	1	413	17017600									324170	487330	383260	378540	1773100	1742030	1127200	1607700	526020	1578640	1594200	487740						424470				1832300	2750900						4	10.724	0	1752
Q5TEC3	Zinc finger protein 697	ZNF697	1	148	16940610								165040	830920	661140	1014700			519400	600030		365240	340890	285770	275380			203410		1252000	606430	1567100	1421000			2872700	3418900		149190	391370		1.3	2.433	0.00055866	1543
P84101	Small EDRK-rich factor 2 (Gastric cancer-related protein VRG107) (Protein 4F5-related) (4F5rel) (h4F5rel)	SERF2	1	32	16792740									390980	447880	227690		1422900	1021400	2704700	2867600		829110	1742900						1897400		667700		566140	331800	1002500	504940		167100			32.5	3.9444	0	358
O94892	Zinc finger protein 432	ZNF432	1	139	16725060										1052600			1040000	939450		1207700	582810	556020	658140	441140								370500	2621700	2036400	2163100	3055500					7.3	29.525	0	869
Q9P0M6	Core histone macro-H2A.2 (Histone macroH2A2) (mH2A2)	H2AFY2	1	149	16595100									101680	767510			1404600			8698100	754130	2540200							377490						1177400				773990		13.2	16.718	0	1902
O43818	U3 small nucleolar RNA-interacting protein 2 (RRP9 homolog) (U3 small nucleolar ribonucleoprotein-associated 55 kDa protein) (U3 snoRNP-associated 55 kDa protein) (U3-55K)	RRP9	1	39	16429550										489360				392470	3322200				2096440								381790			3124880	6334500		287910				3.6	41.688	0	921
P49450	Histone H3-like centromeric protein A (Centromere autoantigen A) (Centromere protein A) (CENP-A)	CENPA	1	36	16322160													1966400	822930	1051600	584700	1993900		2877200	1695700							2034900	1034200	559120		1104300			313870		283340	25.6	17.364	0	653
Q9UHD8	Septin-9 (MLL septin-like fusion protein MSF-A) (MLL septin-like fusion protein) (Ovarian/Breast septin) (Ov/Br septin) (Septin D1)	2009-09-01	1	4	16215010							264060		903340	1263600	1186900	702430	458940	536700	405070	1079700									788300	543460		1753700	2269600	1634000	1895500	529710					8.7	123.56	0	1920
Q13416	Origin recognition complex subunit 2	ORC2	3	111;160;219	16201670									228230	133540			1570630	1157650	1576060	803640	824810		1424610	1131900					257930		1962900	1347220	946570	301480	1529840	784580				220080	6.6	14.823	0	1429
P62266	40S ribosomal protein S23 (Small ribosomal subunit protein uS12)	RPS23	1	15	15557910													4891200	2965700	2549500		895350													3680900				575260			31.5	20.609	0	1318
Q9UQ84	Exonuclease 1 (hExo1) (EC 3.1.-.-) (Exonuclease I) (hExoI)	EXO1	1	414	15543970		213470					277820			993400		731510				901160			353310	238370			156400				3751000	2059930	1004900	1101400	1546800	2214500					3.9	20.812	0	1943
Q9H161	Homeobox protein aristaless-like 4	ALX4	1	62	15519000									687820	960630	772550	328960	654610		857940		574410								748190	656390		3100200	1880000	1877000	2420300						2.9	19.579	0	1823
Q8TAU3	Zinc finger protein 417	ZNF417	1	151	15490510									291950	358760		309550	748990	1470890	2198250	597940	162680			217710					558930	555490	903360	388010	148470	2216750	2079430	2283350					19.7	8.9842	0	513
Q14004	Cyclin-dependent kinase 13 (EC 2.7.11.22) (EC 2.7.11.23) (CDC2-related protein kinase 5) (Cell division cycle 2-like protein kinase 5) (Cell division protein kinase 13) (hCDK13) (Cholinesterase-related cell division controller)	CDK13	1	248	15313210										429770	500980		916400	1271560	2045410	530630			328010						501190			2832400		2297500	3405310	254050					6.1	9.4221	0	223
Q15554	Telomeric repeat-binding factor 2 (TTAGGG repeat-binding factor 2) (Telomeric DNA-binding protein)	TERF2	1	64	15266010													377010													1633200		10136000	3119800								3.1	2.4238	0.00055835	1489
Q9H307	Pinin (140 kDa nuclear and cell adhesion-related phosphoprotein) (Desmosome-associated protein) (Domain-rich serine protein) (DRS protein) (DRSP) (Melanoma metastasis clone A protein) (Nuclear protein SDK3) (SR-like protein)	PNN	2	48;697	15072090								112500	503510	1875600	993080	654880		216700			471570								1637400	538140	304070		2525790	3273100	874250	1091500					3.3	10.965	0	1825
Q9UIF7	Adenine DNA glycosylase (EC 3.2.2.31) (MutY homolog) (hMYH)	MUTYH	1	24	14996400									911170	1282000		263990		1792500	1826500	1475200									466870	549510	1167100		2112800	607140	957920	1583700					22.5	-2	1	482
Q5SW79	Centrosomal protein of 170 kDa (Cep170) (KARP-1-binding protein) (KARP1-binding protein)	CEP170	1	1187	14877770				175230					1048750	596760	850400	321030	326640	417560	1468100								280440	252810	1708750	1059070	750210	669920	1652870	704060	2153260	441910					2.1	18.999	0	684
O15164	Transcription intermediary factor 1-alpha (TIF1-alpha) (EC 2.3.2.27) (E3 ubiquitin-protein ligase TRIM24) (RING finger protein 82) (RING-type E3 ubiquitin transferase TIF1-alpha) (Tripartite motif-containing protein 24)	TRIM24	1	1042	14584840									1396920	1048150	1219720		3011280	1764560	328240		289910					195770			537430	234620	714640	620960	1090010	545060	1287530	300040					1.1	26.978	0	898
Q9H320	Variable charge X-linked protein 1 (Variable charge protein on X with ten repeats) (VCX-10r) (Variably charged protein X-B1) (VCX-B1)	VCX	1	22	14559790										1067000	411180	281100		952480	5034900	4091400	377540								627540					805850					910800		9.4	10.348	0	30
Q9H7B2	Ribosome production factor 2 homolog (Brix domain-containing protein 1) (Ribosome biogenesis protein RPF2 homolog)	RPF2	1	300	14418420													878410	587540	1923700	6448200		207180	2250000						633890						1489500						7.2	49.388	0	1838
Q9BQF6	Sentrin-specific protease 7 (EC 3.4.22.-) (SUMO-1-specific protease 2) (Sentrin/SUMO-specific protease SENP7)	SENP7	1	24	14188270										466080			1149200		890840	4275000				1697200					1129000	234560		1130200			1455200	757720		416610	365670	220990	1.2	26.385	0	829
P46779	60S ribosomal protein L28 (Large ribosomal subunit protein eL28)	RPL28	1	120	14169120									504910	257690	284690		3145900	960600	700860			256910							494930	193280	577390		888980	948400	1375800	3215900				362880	77.4	125.63	0	1231
Q96A08	Histone H2B type 1-A (Histone H2B, testis) (TSH2B.1) (hTSH2B) (Testis-specific histone H2B)	HIST1H2BA	2	5;6	14101280										236720	347200	123700	847730	2129110	656610			905180	1076350	910340							200810		1790670	1719970	948250	2047300	161340				46.5	13.402	0	1713
Q96GN5	Cell division cycle-associated 7-like protein (Protein JPO2) (Transcription factor RAM2)	CDCA7L	1	274	14070010											240270	341270	519410	970540	972250			608170										1242500	2812200	2521800	3601800		239800				8.1	19.03	0	1735
P22061	Protein-L-isoaspartate(D-aspartate) O-methyltransferase (PIMT) (EC 2.1.1.77) (L-isoaspartyl protein carboxyl methyltransferase) (Protein L-isoaspartyl/D-aspartyl methyltransferase) (Protein-beta-aspartate methyltransferase)	PCMT1	1	15	14020170		1049300				688500			1891400							1386600	1866990		1796580	926940							1179400		1425200	401750			1136560	270950			29	12.268	0	650
Q8TDB6	E3 ubiquitin-protein ligase DTX3L (EC 2.3.2.27) (B-lymphoma- and BAL-associated protein) (Protein deltex-3-like) (RING-type E3 ubiquitin transferase DTX3L) (Rhysin-2) (Rhysin2)	DTX3L	1	18	14003570																		6903000		4053800										781340				794230		1471200	7	3.5416	0	1667
P28347	Transcriptional enhancer factor TEF-1 (NTEF-1) (Protein GT-IIC) (TEA domain family member 1) (TEAD-1) (Transcription factor 13) (TCF-13)	TEAD1	1	102	13917870										1231600				692530	3059660	894930	676330		978800	473400									496220	3081500	2332900						2.4	4.1103	0	710
Q96PK6	RNA-binding protein 14 (Paraspeckle protein 2) (PSP2) (RNA-binding motif protein 14) (RRM-containing coactivator activator/modulator) (Synaptotagmin-interacting protein) (SYT-interacting protein)	RBM14	1	663	13616200															2871500	5922100															2128000	2694600					5.3	122.75	0	1755;1756
P98175	RNA-binding protein 10 (G patch domain-containing protein 9) (RNA-binding motif protein 10) (RNA-binding protein S1-1) (S1-1)	RBM10	2	166;897	12785270									1079020	491470		182880	370220		1108300										906400	309150	919280	2146900	1357660			3913990					4.1	39.316	0	1370
Q16666	Gamma-interferon-inducible protein 16 (Ifi-16) (Interferon-inducible myeloid differentiation transcriptional activator)	IFI16	1	95	12706910									349460	663210	418820		591930	460410	876170		282950			341300					468710	292110	2000710	679830	1334280	1245300	1239800	1254800		207120			7.9	106.78	0	1499
P30260	Cell division cycle protein 27 homolog (Anaphase-promoting complex subunit 3) (APC3) (CDC27 homolog) (CDC27Hs) (H-NUC)	CDC27	1	331	12670360													1209200		1818400	2694200		474100	822450	476580					424520	299720	614090				1606200	2230900					4.1	206.32	0	682
P38919	Eukaryotic initiation factor 4A-III (eIF-4A-III) (eIF4A-III) (EC 3.6.4.13) (ATP-dependent RNA helicase DDX48) (ATP-dependent RNA helicase eIF4A-3) (DEAD box protein 48) (Eukaryotic initiation factor 4A-like NUK-34) (Eukaryotic translation initiation factor 4A isoform 3) (Nuclear matrix protein 265) (NMP 265) (hNMP 265) [Cleaved into: Eukaryotic initiation factor 4A-III, N-terminally processed]	EIF4A3	1	10	12659410									177850	1377800	518710	559810	344800		918830	524400	269920								297820		476530	648590	2690000	1131900	2483600	238850					7.9	25.864	0	789
P78347	General transcription factor II-I (GTFII-I) (TFII-I) (Bruton tyrosine kinase-associated protein 135) (BAP-135) (BTK-associated protein 135) (SRF-Phox1-interacting protein) (SPIN) (Williams-Beuren syndrome chromosomal region 6 protein)	GTF2I	1	131	12528530										234330			1230080	1028400	354290	759490	515090	1068520	1073260	790650							450790		890860	919010	1615330	1229100				369330	5.1	15.449	0	1355
O43768	Alpha-endosulfine (ARPP-19e)	ENSA	1	108	12478770										2440500	1471400			2069000	329840										295830		1192900		2825500			1853800					21	79.372	0	214
Q86VY4	Testis-specific Y-encoded-like protein 5 (TSPY-like protein 5)	TSPYL5	1	5	12473060					607280	346320		269820	591220	1988800	728620		661320								413260		471950			702280				2519600		2988500	184090				1.9	6.6369	0	1603
Q8N6T7	NAD-dependent protein deacetylase sirtuin-6 (EC 3.5.1.-) (Regulatory protein SIR2 homolog 6) (SIR2-like protein 6)	SIRT6	1	10	12159916	306150	884670	440050	624170	363170	363990	646070			296680	1128300	85376	590860	833600	474300			340730	218000	749780	449850	776450				549640			347220	401840			389440	296020	494520	109040	37.2	6.413	0	857
Q14919	Dr1-associated corepressor (Dr1-associated protein 1) (Negative cofactor 2-alpha) (NC2-alpha)	DRAP1	1	116	11769870															419810		394890			497860							2694700	2943400			3945800	873410					6.5	5.2853	0	579
Q13123	Protein Red (Cytokine IK) (IK factor) (Protein RER)	IK	1	79	11523460										441200				741060	605310	1661000	1025000	324260	732200	893340							1823600	700830		641060	1934600						10.4	6.0929	0	469
Q8WYB5	Histone acetyltransferase KAT6B (EC 2.3.1.48) (Histone acetyltransferase MOZ2) (MOZ, YBF2/SAS3, SAS2 and TIP60 protein 4) (MYST-4) (Monocytic leukemia zinc finger protein-related factor)	KAT6B	1	91	11427890													556950	391580	2040600	831330		333610	1191400	986820					372780			526420				3571300		152940	472160		6.1	4.3964	0	241
Q9Y508	E3 ubiquitin-protein ligase RNF114 (EC 2.3.2.27) (RING finger protein 114) (RING-type E3 ubiquitin transferase RNF114) (Zinc finger protein 228) (Zinc finger protein 313)	RNF114	3	101;129;197	11363250											297080		1148380	874490			1683000			1705400									454660	1071590	508540	1196310	148270	1305030	390930	579570	13.2	15.855	0	1974
Q49A26	Putative oxidoreductase GLYR1 (EC 1.-.-.-) (3-hydroxyisobutyrate dehydrogenase-like protein) (Cytokine-like nuclear factor N-PAC) (Glyoxylate reductase 1 homolog) (Nuclear protein NP60) (Nuclear protein of 60 kDa)	GLYR1	1	132	11304220											176840		635810	581110	145410	1559400	514510	419510	1291800	1136900							2275000	538190	417190	655300	689550				267700		15.2	14.556	0	844
P14866	Heterogeneous nuclear ribonucleoprotein L (hnRNP L)	HNRNPL	1	29	11170360												367970				4397300	705620		792900	917790					1170200	595880			2222700								23.6	323.31	0	1088
Q9BS31	Zinc finger protein 649	ZNF649	2	113;163	10879320															313730	292580				864140					388890		926580	1109480	1172110	1863720	2538060	1107700			302330		5	20.336	0	856
Q9Y324	rRNA-processing protein FCF1 homolog	FCF1	1	18	10863560										320430	168120		555340	341120	867840	954240	325170	300220	577810	771580							825500	1050300	983300	1086000	1515800			220790			27.5	5.5059	0	660
Q7Z4V5	Hepatoma-derived growth factor-related protein 2 (HDGF-related protein 2) (HRP-2) (Hepatoma-derived growth factor 2) (HDGF-2)	HDGFL2	1	167	10815400			229380		531590		360210				419300												336030			218590		3172300		2292300	3255700						6.6	2.2215	0.0016529	15
O60583-2	Cyclin-T2 (CycT2)	CCNT2	2	637;640	10791570															3467700										980630		459180	3833200		562110	407510	1081240					4.5	23.589	0	930;931
P43243	Matrin-3	MATR3	1	4	10714410										386320			1249600		265570		616400	829030		1022700							2411200	700750	1746900		1208000			154650		123290	8.9	35.403	0	177
Q5C9Z4	Nucleolar MIF4G domain-containing protein 1 (SGD1 homolog)	NOM1	1	15	10691680									318580	482340	272700	322010	1164000			1177600	550700	618770							372600	268740	391080		992460		2164700	1595400					1.9	42.221	0	1522
Q10587	Thyrotroph embryonic factor	TEF	1	32	10588010									195920		114440		2274180	1029290	383040	1459150	195340								642540				628620	1424450	1840400	400640					5.6	4.6361	0	1404
A0A1B0GVK7	Protein FAM240A	FAM240A	1	52	10471000										10471000																											10.4	-2	1	193
Q16533	snRNA-activating protein complex subunit 1 (SNAPc subunit 1) (Proximal sequence element-binding transcription factor subunit gamma) (PSE-binding factor subunit gamma) (PTF subunit gamma) (Small nuclear RNA-activating complex polypeptide 1) (snRNA-activating protein complex 43 kDa subunit) (SNAPc 43 kDa subunit)	SNAPC1	1	279	10468360										677390	324200	573240	593730	436300	310940	453530		491830							1180000		1340500		1008500	1380800		1697400					3.5	2.821	0.00057339	1497
Q8IYB3	Serine/arginine repetitive matrix protein 1 (SR-related nuclear matrix protein of 160 kDa) (SRm160) (Ser/Arg-related nuclear matrix protein)	SRRM1	1	894	10433320									629250		1448300	461100			792300												3414000		3231900			456470					0.8	2.4096	0.00055772	297
Q13330	Metastasis-associated protein MTA1	MTA1	1	627	10022490													2008500												892450		631240			2238000	1383300	2376900		224950	267150		5.5	11.4	0	523
Q13105	Zinc finger and BTB domain-containing protein 17 (Myc-interacting zinc finger protein 1) (Miz-1) (Zinc finger protein 151) (Zinc finger protein 60)	ZBTB17	1	289	9699720									238950	731830	557630														577310		1355900		1681000	2144800		2412300					1.9	30.289	0	1414
Q7Z6E9	E3 ubiquitin-protein ligase RBBP6 (EC 2.3.2.27) (Proliferation potential-related protein) (Protein P2P-R) (RING-type E3 ubiquitin transferase RBBP6) (Retinoblastoma-binding Q protein 1) (RBQ-1) (Retinoblastoma-binding protein 6) (p53-associated cellular protein of testis)	RBBP6	1	191	9574710												399400													1518300	975610	3038000	1998500	1644900								2.1	3.8426	0	236
P62277	40S ribosomal protein S13 (Small ribosomal subunit protein uS15)	RPS13	1	14	9470560									973210	1107500	993600	551030			1846100			417640							242480				1621500		1717500						39.7	117.06	0	1320
P62263	40S ribosomal protein S14 (Small ribosomal subunit protein uS11)	RPS14	1	122	9391030										1557250	590590	459330	989430	1188000		1341700			231930										590880	268250	817770	1355900					33.3	106.59	0	233
Q92560	Ubiquitin carboxyl-terminal hydrolase BAP1 (EC 3.4.19.12) (BRCA1-associated protein 1) (Cerebral protein 6)	BAP1	1	705	9300880									273290		239860				1529100											415130	360820	1430300	1323300	2094780	1634300						7.8	3.4966	0	643
Q96I25	Splicing factor 45 (45 kDa-splicing factor) (RNA-binding motif protein 17)	RBM17	1	42	9282840		276440			369200				598940	1600700	627770	672170			816860								176760		586430	950570		1204000			1403000						5.7	1.9274	0.0032345	1554
P05141	ADP/ATP translocase 2 (ADP,ATP carrier protein 2) (ADP,ATP carrier protein, fibroblast isoform) (Adenine nucleotide translocator 2) (ANT 2) (Solute carrier family 25 member 5) [Cleaved into: ADP/ATP translocase 2, N-terminally processed]	SLC25A5	1	40	9255150	250320	398880	337140		293790		544720		351820	352070	195070	263510	392430	353280	668210	552300	349760	434470	382130	437590		362930				268150	555460			213860	281070		322060	241310	452820		27.5	114.93	0	1014
P52736	Zinc finger protein 133 (Zinc finger protein 150)	ZNF133	1	619	9134760										154420			1423700	598870	183530	1552200			719910									360710	820200	986820	1196800	1137600					1.6	7.2213	0	116
Q92541	RNA polymerase-associated protein RTF1 homolog	RTF1	2	558;697	9056750									286450	271040			300380	187380	1131200	841850	190070	238600	438340	404490					455960		449950	791130		619700	754390	1235900			283090	176830	3.9	18.927	0	1692
Q8IY37	Probable ATP-dependent RNA helicase DHX37 (EC 3.6.4.13) (DEAH box protein 37)	DHX37	1	147	8651120					177610				639740	887410		484190		1343300	3112000								227350							723310		701780			354430		0.9	4.9392	0	1622
P13073	Cytochrome c oxidase subunit 4 isoform 1, mitochondrial (Cytochrome c oxidase polypeptide IV) (Cytochrome c oxidase subunit IV isoform 1) (COX IV-1)	COX4I1	1	51	8502160									157790	332930			381550	366250	1141900			588650	959000	978000					386930	158460	404480	320610			283590	234200		294750	1136300	376770	13.3	7.8457	0	732
Q68E01	Integrator complex subunit 3 (Int3) (SOSS complex subunit A) (Sensor of single-strand DNA complex subunit A) (SOSS-A) (Sensor of ssDNA subunit A)	INTS3	1	994	8331010															2122000				1043600	815290					488220	298330	1205700	1254800							573660	529410	3.4	47.958	0	1558
Q96QC0	Serine/threonine-protein phosphatase 1 regulatory subunit 10 (MHC class I region proline-rich protein CAT53) (PP1-binding protein of 114 kDa) (Phosphatase 1 nuclear targeting subunit) (Protein FB19) (p99)	PPP1R10	1	197	8253710										594410		323890		385990	1913600													1247000	1043500	843140	1248200	653980					3.1	16.786	0	1758
Q8N1G2	Cap-specific mRNA (nucleoside-2'-O-)-methyltransferase 1 (EC 2.1.1.57) (Cap methyltransferase 1) (Cap1 2'O-ribose methyltransferase 1) (MTr1) (hMTr1) (FtsJ methyltransferase domain-containing protein 2) (Interferon-stimulated gene 95 kDa protein) (ISG95)	CMTR1	1	727	8113280									829920			322860			1310800				491400						647230	536880	1034800	872230	1013700			862400			191060		3	4.9899	0	1632
P40926	Malate dehydrogenase, mitochondrial (EC 1.1.1.37)	MDH2	1	310	7966260		320030						240120	279190	539100	462500	261030	249290	338320	637850	364550		238900	346040	493420		230450	240060	151950	181280		587510		339890	247250	616790		164140		436600		45	302.73	0	675
Q8N0T1	Ribosomal biogenesis factor	RBIS	1	19	7882760										783780			758790	382750															1617270	1348260	2203200	788710					30	15.644	0	1629
Q9H4L7	SWI/SNF-related matrix-associated actin-dependent regulator of chromatin subfamily A containing DEAD/H box 1 (EC 3.6.4.12) (ATP-dependent helicase 1) (hHEL1)	SMARCAD1	1	316	7638230									826710			162560			321260													1538000	3397500	1392200							1.5	4.4791	0	1831
P10809	60 kDa heat shock protein, mitochondrial (EC 5.6.1.7) (60 kDa chaperonin) (Chaperonin 60) (CPN60) (Heat shock protein 60) (HSP-60) (Hsp60) (HuCHA60) (Mitochondrial matrix protein P1) (P60 lymphocyte protein)	HSPD1	2	67;398	7593370		1135000		892400	1026500	417440				952690	510320						579990				363240						1218300	497490									50.1	323.31	0	1060
Q9H814	Phosphorylated adapter RNA export protein (RNA U small nuclear RNA export adapter protein)	PHAX	1	51	7570890									456150		386530		407450	282580	276260		866190		1088100						419120		844020						391890	574380	1578220		4.1	3.4791	0	1840
P61254	60S ribosomal protein L26 (Large ribosomal subunit protein uL24)	RPL26	1	46	7479800										261210					2917600					3039300					249430			488900	523360								74.5	323.31	0	1305
Q8WTT2	Nucleolar complex protein 3 homolog (NOC3 protein homolog) (Factor for adipocyte differentiation 24) (NOC3-like protein) (Nucleolar complex-associated protein 3-like protein)	NOC3L	1	284	7429580													584910	586620			291280	568660									266610	174740	401880	520240	887280	723040	326000		1656800	441520	2.4	8.4375	0	1674
Q6SPF0	Atherin (Sterile alpha motif domain-containing protein 1) (SAM domain-containing protein 1)	SAMD1	1	261	7155470										247710	203890		266110		206570	833250									182370	311040		246730		921010	1828690	1908100					5.6	11.013	0	562
O75530	Polycomb protein EED (hEED) (Embryonic ectoderm development protein) (WD protein associating with integrin cytoplasmic tails 1) (WAIT-1)	EED	1	67	7153030									281280	207530			735730	461320	534870	649820	207730		206170											814680	1794900	1259000					2.2	4.8112	0	565
P52747	Zinc finger protein 143 (SPH-binding factor) (Selenocysteine tRNA gene transcription-activating factor) (hStaf)	ZNF143	1	286	7010880													1062500	1162300	204330	1852100			2224500	505150																	3.8	38.441	0	508
Q13427	Peptidyl-prolyl cis-trans isomerase G (PPIase G) (Peptidyl-prolyl isomerase G) (EC 5.2.1.8) (CASP10) (Clk-associating RS-cyclophilin) (CARS-Cyp) (CARS-cyclophilin) (SR-cyclophilin) (SR-cyp) (SRcyp) (Cyclophilin G) (Rotamase G)	PPIG	2	329;375	7006380									307660	367490	197670	230660			841860	427210			263100	263830						188960		894080	928510	778080	1317270						5.7	9.3925	0	407
Q9UHB9	Signal recognition particle subunit SRP68 (SRP68) (Signal recognition particle 68 kDa protein)	SRP68	1	613	7002690					309220		498490		616630	677920	404010	243450	480010	400050	679230		185200		355580		74830	385310				293410		562590			836760						8.7	105.81	0	1919
P24666	Low molecular weight phosphotyrosine protein phosphatase (LMW-PTP) (LMW-PTPase) (EC 3.1.3.48) (Adipocyte acid phosphatase) (Low molecular weight cytosolic acid phosphatase) (EC 3.1.3.2) (Red cell acid phosphatase 1)	ACP1	1	104	6880400															5534600		1345800																				8.1	4.4317	0	1139
P48634	Protein PRRC2A (HLA-B-associated transcript 2) (Large proline-rich protein BAT2) (Proline-rich and coiled-coil-containing protein 2A) (Protein G2)	PRRC2A	1	1366	6834600														409440		981970									359940		601940			949400	1421310	2110600					1	4.282	0	1239
O14965	Aurora kinase A (EC 2.7.11.1) (Aurora 2) (Aurora/IPL1-related kinase 1) (ARK-1) (Aurora-related kinase 1) (hARK1) (Breast tumor-amplified kinase) (Serine/threonine-protein kinase 15) (Serine/threonine-protein kinase 6) (Serine/threonine-protein kinase aurora-A)	AURKA	1	66	6820850												220580	416140	692730	704560				335040						355050		1102500	1111500		602170	926450	354130					15.2	1.5582	0.0088404	269
P16220	Cyclic AMP-responsive element-binding protein 1 (CREB-1) (cAMP-responsive element-binding protein 1)	CREB1	1	338	6796990											167130		261230	234990				294320	289350	176370			126820						905560	969480	986700			577040	1096700	711300	4.8	5.0033	0	1093
Q92841	Probable ATP-dependent RNA helicase DDX17 (EC 3.6.4.13) (DEAD box protein 17) (DEAD box protein p72) (DEAD box protein p82) (RNA-dependent helicase p72)	DDX17	1	680	6785660										308720	346240		698980	568610	712920	596900			212510	158930					456720		192160		477400	447080	928030	680460					7.1	66.194	0	210
Q9Y316	Protein MEMO1 (C21orf19-like protein) (Hepatitis C virus NS5A-transactivated protein 7) (HCV NS5A-transactivated protein 7) (Mediator of ErbB2-driven cell motility 1) (Mediator of cell motility 1) (Memo-1)	MEMO1	1	82	6614600													1345700	543460	699000	531750		877660	942630	1674400																	5.1	2.9583	0.00058275	1957
Q3ZCT1	Zinc finger protein 260 (Zfp-260)	ZNF260	1	261	6505790														611380	615600		544140		855070	774240									390270	580300	858340		257830	276370	742250		5.6	6.5584	0	1509
Q9Y314	Nitric oxide synthase-interacting protein (E3 ubiquitin-protein ligase NOSIP) (EC 2.3.2.27) (RING-type E3 ubiquitin transferase NOSIP) (eNOS-interacting protein)	NOSIP	2	286;295	6365850									987900	504470		225290	935160							196070					808670				584340	649750		1474200					7.6	30.243	0	8
Q1ED39	Lysine-rich nucleolar protein 1 (Protein FAM191A) (Testis-specific gene 118 protein)	KNOP1	1	52	6351410										659320			405880	859280	339640		244790	315860									1615010	368490		491140	1052000						17.7	4.4092	0	728
Q86Y91	Kinesin-like protein KIF18B	KIF18B	1	843	6041280										429640	221870	240520		371350																1148000	1190300	2439600					3.2	12.552	0	1610
O95785-3	Protein Wiz (Widely-interspaced zinc finger-containing protein) (Zinc finger protein 803)	WIZ	1	12	5929080													424000	1354260				214850	272370						264370		422080		1136700		758450	1082000					1.7	4.1157	0	362
Q6ZU65	Ubinuclein-2	UBN2	1	311	5904100										198230					1191500										383320			616020	1041400	961130	1512500						10.2	30.218	0	384
P31949	Protein S100-A11 (Calgizzarin) (Metastatic lymph node gene 70 protein) (MLN 70) (Protein S100-C) (S100 calcium-binding protein A11) [Cleaved into: Protein S100-A11, N-terminally processed]	S100A11	1	101	5851730									383990	762770		442680					338560										160730		1532800		1043500	1186700					39	37.73	0	1181
Q13127	RE1-silencing transcription factor (Neural-restrictive silencer factor) (X2 box repressor)	REST	1	592	5839870															694700													1854700	907970		2382500						1.5	11.187	0	1416
P10244	Myb-related protein B (B-Myb) (Myb-like protein 2)	MYBL2	1	694	5788200																													1350700	1145600	1424100	1867800					1.9	5.1727	0	1054
P78364	Polyhomeotic-like protein 1 (hPH1) (Early development regulatory protein 1)	PHC1	1	830	5760480																									818610	333570	781570	637050	491630	1319390	607150	771510					1.1	7.7686	0	800
P62829	60S ribosomal protein L23 (60S ribosomal protein L17) (Large ribosomal subunit protein uL14)	RPL23	1	9	5758430									531160	844350	561590	302270	508190	757380				452010							775110		408940	310820				306610					44.3	280.24	0	814
Q9UJU2-6	Lymphoid enhancer-binding factor 1 (LEF-1) (T cell-specific transcription factor 1-alpha) (TCF1-alpha)	LEF1	1	360	5748670										357600				343380	976970	708830		274430									656430		471200	486700	744490	542610				186030	3.1	2.2857	0.0016565	1925
Q9UBB4	Ataxin-10 (Brain protein E46 homolog) (Spinocerebellar ataxia type 10 protein)	ATXN10	1	468	5438110										364300	287320		376340	389890		509530			337700	366310									630580	495000	694020	987120					9.5	13.101	0	308
Q6NZI2	Caveolae-associated protein 1 (Cavin-1) (Polymerase I and transcript release factor)	CAVIN1	1	300	5310770										152710			715900	331110	289580	1294100			325980			327140			150390		623050	203170	292320	222540	382780						14.6	8.2595	0	1566
Q9UGY1	Nucleolar protein 12	NOL12	1	167	5131190													818710		436950	763860			454480								246080	315190	317630	547690	1230600						13.1	5.4734	0	1918
Q9H116	GDNF-inducible zinc finger protein 1 (Zinc finger and BTB domain-containing protein 23) (Zinc finger protein 336)	GZF1	1	223	5117570									731670						3300100														1085800								1	1.783	0.0053333	1822
Q9BRD0	BUD13 homolog	BUD13	2	18;424	5008150													480000		1501820										633730			303050	668920	546670	873960						5.4	2.961	0.00058309	1784
Q96JM7	Lethal(3)malignant brain tumor-like protein 3 (H-l(3)mbt-like protein 3) (L(3)mbt-like protein 3) (MBT-1)	L3MBTL3	1	206	4791700												149250			706960										928290			1834700				1172500					0.9	2.6549	0.00056786	1741
Q8NDX6	Zinc finger protein 740 (OriLyt TD-element-binding protein 7)	ZNF740	1	29	4703620										663830					758590														1094400	494100		1692700					5.2	3.084	0.00058754	1657
Q9NRC8	NAD-dependent protein deacetylase sirtuin-7 (EC 3.5.1.-) (Regulatory protein SIR2 homolog 7) (SIR2-like protein 7)	SIRT7	1	9	4673430													712190																882700	201440	1317300	1559800					9.5	3.2673	0	786
Q86TN4	tRNA 2'-phosphotransferase 1 (EC 2.7.1.160)	TRPT1	1	4	4668780										558510		190890			551250					275780					333630			348460		822010	667540	920710					7.9	4.3948	0	623
Q9BZF9	Uveal autoantigen with coiled-coil domains and ankyrin repeats	UACA	1	6	4616910									606200		860600	477490		176570							111990						499360		299720	483290	450180	651510					0.5	1.9716	0.0032485	611
P22102	Phosphoribosylformylglycinamidine cyclo-ligase (EC 6.3.3.1) (AIR synthase) (AIRS) (Phosphoribosyl-aminoimidazole synthetase);Phosphoribosylglycinamide formyltransferase (EC 2.1.2.2) (5'-phosphoribosylglycinamide transformylase) (GAR transformylase) (GART)];Trifunctional purine biosynthetic protein adenosine-3 [Includes: Phosphoribosylamine--glycine ligase (EC 6.3.4.13) (Glycinamide ribonucleotide…	GART	1	682	4561880			175100	145330					456810		258080			199940			430330	404760	723110	385580							551890	424750						406200			2.4	4.9912	0	1124
Q9BSG1	Zinc finger protein 2 (Zinc finger protein 2.2) (Zinc finger protein 661)	ZNF2	1	161	4536930										149300			285800		594310			144560									273730	416030	818450	411810	1063670	379270					3.5	4.5098	0	60
Q8TF76	Serine/threonine-protein kinase haspin (EC 2.7.11.1) (Germ cell-specific gene 2 protein) (H-haspin) (Haploid germ cell-specific nuclear protein kinase)	HASPIN	1	10	4432090									248240	433050	230880		636790	757360														150870	459010	607870	908020						4.1	1.6698	0.0073762	1673
Q63HK3	Zinc finger protein with KRAB and SCAN domains 2 (Zinc finger protein 694)	ZKSCAN2	1	303	4315810															236970					206320								665470	691250	1422000	1093800						2.2	2.4163	0.00055804	1555
P82970	High mobility group nucleosome-binding domain-containing protein 5 (Nucleosome-binding protein 1)	HMGN5	1	24	4307560									462230										282780						752770		552480				1135600	1121700					20.2	2.297	0.0016584	1363
Q4LE39	AT-rich interactive domain-containing protein 4B (ARID domain-containing protein 4B) (180 kDa Sin3-associated polypeptide) (Sin3-associated polypeptide p180) (Breast cancer-associated antigen BRCAA1) (Histone deacetylase complex subunit SAP180) (Retinoblastoma-binding protein 1-like 1)	ARID4B	1	1172	4269980										343910		290040			377210											138290		840290	1183400	506230	590610						1.7	5.882	0	776
Q9NUQ6	SPATS2-like protein (DNA polymerase-transactivated protein 6) (Stress granule and nucleolar protein) (SGNP)	SPATS2L	1	526	4249100													409100												898010		721560	780920		543850		895660					3.6	2.5919	0.00056529	359
P00505	Aspartate aminotransferase, mitochondrial (mAspAT) (EC 2.6.1.1) (EC 2.6.1.7) (Fatty acid-binding protein) (FABP-1) (Glutamate oxaloacetate transaminase 2) (Kynurenine aminotransferase 4) (Kynurenine aminotransferase IV) (Kynurenine--oxoglutarate transaminase 4) (Kynurenine--oxoglutarate transaminase IV) (Plasma membrane-associated fatty acid-binding protein) (FABPpm) (Transaminase A)	GOT2	1	360	4157170	152290								204260	317940				182600	547570		253150	246710	397810	352330					235480		283550	177300				221620		209570	374990		26.9	180.64	0	991
Q2NL82	Pre-rRNA-processing protein TSR1 homolog	TSR1	1	41	4153860													373920		931850			207500	685360	359130					251240			818510			526350						6	7.895	0	785
Q6P158	Putative ATP-dependent RNA helicase DHX57 (EC 3.6.4.13) (DEAH box protein 57)	DHX57	1	33	4142370																									4142370												3.8	126.42	0	1568
Q8IWI9	MAX gene-associated protein (MAX dimerization protein 5)	MGA	1	913	4081870																													1100200	926970		2054700					1.2	21.425	0	736
O95365	Zinc finger and BTB domain-containing protein 7A (Factor binding IST protein 1) (FBI-1) (Factor that binds to inducer of short transcripts protein 1) (HIV-1 1st-binding protein 1) (Leukemia/lymphoma-related factor) (POZ and Krueppel erythroid myeloid ontogenic factor) (POK erythroid myeloid ontogenic factor) (Pokemon) (Pokemon 1) (TTF-I-interacting peptide 21) (TIP21) (Zinc finger protein 857A)	ZBTB7A	1	357	4025400																													1488000		1293100	1244300					3.6	15.12	0	977
Q7Z4V0	Zinc finger protein 438	ZNF438	1	377	3859870													964770				1651500																			1243600	1.2	1.8756	0.0032189	1594
Q9P1Y6	PHD and RING finger domain-containing protein 1	PHRF1	1	480	3795430													326700														433930			1240700	1794100						1.3	8.2343	0	171
P62937	Peptidyl-prolyl cis-trans isomerase A (PPIase A) (EC 5.2.1.8) (Cyclophilin A) (Cyclosporin A-binding protein) (Rotamase A) [Cleaved into: Peptidyl-prolyl cis-trans isomerase A, N-terminally processed]	PPIA	1	52	3743600			224240							691250			300020				252530								250750	303000	599470	161310		431580	529450						99.4	323.31	0	1341
Q9ULL5	Proline-rich protein 12	PRR12	1	1126	3695270															367970											256300	473690	589240		888770	1119300						0.8	-2	1	260
Q8N2F6	Armadillo repeat-containing protein 10 (Splicing variant involved in hepatocarcinogenesis protein)	ARMC10	1	59	3668290		330300		212530	251770																	382740						485710			187090		456340		961060	400750	8.8	19.247	0	377
O60870	DNA/RNA-binding protein KIN17 (Binding to curved DNA) (KIN, antigenic determinant of recA protein homolog)	KIN	1	4	3654714													342350	597780			153670	270860								90324				652580	860740	686410					3.7	4.9455	0	937
Q13243	Serine/arginine-rich splicing factor 5 (Delayed-early protein HRS) (Pre-mRNA-splicing factor SRP40) (Splicing factor, arginine/serine-rich 5)	SRSF5	1	2	3640240									231800				500570	474750	301020										266840				406220	345720	757600	355720					9.7	23.229	0	1422
P18146	Early growth response protein 1 (EGR-1) (AT225) (Nerve growth factor-induced protein A) (NGFI-A) (Transcription factor ETR103) (Transcription factor Zif268) (Zinc finger protein 225) (Zinc finger protein Krox-24)	EGR1	1	313	3633410															351030				261830									325050	416740		949860	1328900					2.8	2.9431	0.00058207	1106
Q9BUJ2	Heterogeneous nuclear ribonucleoprotein U-like protein 1 (Adenovirus early region 1B-associated protein 5) (E1B-55 kDa-associated protein 5) (E1B-AP5)	HNRNPUL1	1	170	3560180													234540		1077300												710470	459010	331590			747270					29.1	36.939	0	95
Q08050	Forkhead box protein M1 (Forkhead-related protein FKHL16) (Hepatocyte nuclear factor 3 forkhead homolog 11) (HFH-11) (HNF-3/fork-head homolog 11) (M-phase phosphoprotein 2) (MPM-2 reactive phosphoprotein 2) (Transcription factor Trident) (Winged-helix factor from INS-1 cells)	FOXM1	1	518	3555620																590470											665060	590890		1709200							1.5	2.521	0.00056211	156
Q86W50	RNA N6-adenosine-methyltransferase METTL16 (Methyltransferase 10 domain-containing protein) (Methyltransferase-like protein 16) (N6-adenosine-methyltransferase METTL16) (EC 2.1.1.348) (U6 small nuclear RNA (adenine-(43)-N(6))-methyltransferase) (EC 2.1.1.346)	METTL16	1	6	3491210													350270	419360														1067300		422880	1231400						7.4	1.8261	0.0037393	788
Q96MN5	Transcription elongation factor A N-terminal and central domain-containing protein 2	TCEANC2	1	196	3483830										362960								732190	1461200												442830	484650					6.3	15.366	0	1751
O15446	DNA-directed RNA polymerase I subunit RPA34 (A34.5) (Antisense to ERCC-1 protein) (ASE-1) (CD3-epsilon-associated protein) (CAST) (CD3E-associated protein) (RNA polymerase I-associated factor PAF49)	CD3EAP	1	172	3411220													308780		405470					160470					458900		636000	322540	644580	474480							2.5	11.222	0	903
O15234	Protein CASC3 (Cancer susceptibility candidate gene 3 protein) (Metastatic lymph node gene 51 protein) (MLN 51) (Protein barentsz) (Btz)	CASC3	1	345	3336830										105260			228960		331130		174070	293230	663140	485430															829890	225720	1.7	2.3508	0.0016657	900
Q14498	RNA-binding protein 39 (CAPER alpha) (Hepatocellular carcinoma protein 1) (RNA-binding motif protein 39) (RNA-binding region-containing protein 2) (Splicing factor HCC1)	RBM39	1	100	3281350									494250					559750	1046300	434290																746760					10.9	184.39	0	672
Q53GI3	Zinc finger protein 394 (Zinc finger protein with KRAB and SCAN domains 14)	ZNF394	1	553	3199400													474880	316790														732860	829860		845010						2	3.553	0	1516
Q8N5C6	S1 RNA-binding domain-containing protein 1	SRBD1	1	179	3170610													470240	222770					317010											398530	958190	803870					2.5	3.9445	0	1640
P06733	Alpha-enolase (EC 4.2.1.11) (2-phospho-D-glycerate hydro-lyase) (C-myc promoter-binding protein) (Enolase 1) (MBP-1) (MPB-1) (Non-neural enolase) (NNE) (Phosphopyruvate hydratase) (Plasminogen-binding protein)	ENO1	1	2	3068950									352260	414980	433060		337870				167980	194860			153170								300490	197170	197800		319310				65.4	323.31	0	1025
P46783	40S ribosomal protein S10 (Small ribosomal subunit protein eS10)	RPS10	1	130	3045190													432380		235920		300010										1492900		294400	289580							36.4	130.51	0	1232
P58317	Zinc finger protein 121 (Zinc finger protein 20)	ZNF121	1	213	3043680													420720	286170											113830			798090	522030		902840						5.9	5.0211	0	1292
Q2TB10	Zinc finger protein 800	ZNF800	1	340	3029500																														3029500							8.3	15.651	0	1504
Q16778	Histone H2B type 2-E (Histone H2B-GL105) (Histone H2B.q) (H2B/q)	HIST2H2BE	1	37	2859230										899530				268360			534450										269150		887740								94.4	323.31	0	1502
Q5SVQ8	Zinc finger and BTB domain-containing protein 41	ZBTB41	1	247	2713030																										309620				580670	431340	1391400					1.6	3.6499	0	1533
Q96NC0	Zinc finger matrin-type protein 2	ZMAT2	1	3	2662818									240500	273270	86568	150960	178120	289740															323110	357070	370860	392620					10.1	5.6326	0	1753
Q5VWG9	Transcription initiation factor TFIID subunit 3 (140 kDa TATA box-binding protein-associated factor) (TBP-associated factor 3) (Transcription initiation factor TFIID 140 kDa subunit) (TAF(II)140) (TAF140) (TAFII-140) (TAFII140)	TAF3	1	255	2642090															269710												598820				1035720	737840					1.8	7.0138	0	1548
Q6DD87	Zinc finger protein 787 (TTF-I-interacting peptide 20)	ZNF787	1	216	2639840													190910	116470	215400												187900	519600	337830	551940	519790						4.7	2.2368	0.0016547	1561
Q9H040	SprT-like domain-containing protein Spartan (DNA damage protein targeting VCP) (DVC1) (Protein with SprT-like domain at the N terminus) (Spartan)	SPRTN	1	373	2464270									454850	483390			424710	341190	374430										157680		228020										2	2.9803	0.00058343	1814
Q7RTU7	Basic helix-loop-helix transcription factor scleraxis (Class A basic helix-loop-helix protein 41) (bHLHa41) (Class A basic helix-loop-helix protein 48) (bHLHa48)	SCX	1	2	2440510																	375720											1127000				937790					6	-2	1	1591
Q8IX21	SMC5-SMC6 complex localization factor protein 2 (Smc5/6 localization factor 1)	SLF2	1	176	2407220															1037600	836610												205490			327520						3.2	13.382	0	244
Q9UDV7	Zinc finger protein 282 (HTLV-I U5RE-binding protein 1) (HUB-1)	ZNF282	1	532	2361340													215730					141690									276800	181710	301960	366240	392060	485150					1	-2	1	1915
P09884	DNA polymerase alpha catalytic subunit (EC 2.7.7.7) (DNA polymerase alpha catalytic subunit p180)	POLA1	1	136	2352650									411680					270830	514740			195270					177000						392530		390600						0.7	2.5752	0.00056465	23
O95931	Chromobox protein homolog 7	CBX7	1	91	2301010																												193500		345880	1761630						10.7	12.368	0	305
P21675	Transcription initiation factor TFIID subunit 1 (EC 2.3.1.48) (EC 2.7.11.1) (Cell cycle gene 1 protein) (TBP-associated factor 250 kDa) (p250) (Transcription initiation factor TFIID 250 kDa subunit) (TAF(II)250) (TAFII-250) (TAFII250)	TAF1	1	1340	2228280																											554770	238280	326930	321230	407720	379350					5.3	4.7315	0	699
Q9BX40	Protein LSM14 homolog B (Protein FAM61B) (RNA-associated protein 55B) (hRAP55B)	LSM14B	1	349	2192370													217320	208350	294280										206800			370150	251420	239380		404670					3.1	2.6604	0.00056818	1801
Q96MG7	Non-structural maintenance of chromosomes element 3 homolog (Non-SMC element 3 homolog) (Hepatocellular carcinoma-associated protein 4) (MAGE-G1 antigen) (Melanoma-associated antigen G1) (Necdin-like protein 2)	NSMCE3	1	11	2160900																									1313300											847600	6.9	8.9431	0	1750
O95997	Securin (Esp1-associated protein) (Pituitary tumor-transforming gene 1 protein) (Tumor-transforming protein 1) (hPTTG)	PTTG1	1	28	2087982										257430					351340				88122						241790			233210	406060		314950	195080					5.9	2.7687	0.00057143	985
P06576	ATP synthase subunit beta, mitochondrial (EC 7.1.2.2) (ATP synthase F1 subunit beta)	ATP5F1B	1	415	2048120																	318060		541960	674790					220690								292620				28.9	208.28	0	1022
Q96T23	Remodeling and spacing factor 1 (Rsf-1) (HBV pX-associated protein 8) (Hepatitis B virus X-associated protein) (p325 subunit of RSF chromatin-remodeling complex)	RSF1	1	1003	1959110													186220		373150												274730		212390	288920	301940	321760					4.3	9.6423	0	708
O75554	WW domain-binding protein 4 (WBP-4) (Formin-binding protein 21) (WW domain-containing-binding protein 4)	WBP4	1	7	1954090																														536890	1417200						4.5	3.8305	0	950
P52741	Zinc finger protein 134	ZNF134	1	324	1913660														336780		662210											177990		306450		430230						2.9	-2	1	1270
Q14807	Kinesin-like protein KIF22 (Kinesin-like DNA-binding protein) (Kinesin-like protein 4)	KIF22	1	23	1910630															124940										389720	127770	240430	609070	418700								16.9	3.3147	0	743
Q9HD64	X antigen family member 1 (XAGE-1) (Cancer/testis antigen 12.1) (CT12.1) (G antigen family D member 2)	XAGE1A	1	31	1885810													291160	293210											111810				348200	183750	657680						13.6	7.8462	0	1857
Q9P013	Spliceosome-associated protein CWC15 homolog	CWC15	1	217	1833430																412960	405740			429590							585140										5.2	1.6183	0.0089145	1897
Q9UJU3	Zinc finger protein 614	ZNF614	1	538	1802270													347740	337170			248120	388850	480390																		3.4	10.882	0	1643
Q5SY16	Polynucleotide 5'-hydroxyl-kinase NOL9 (EC 2.7.1.-) (Nucleolar protein 9)	NOL9	1	39	1758670																														385180	660800	712690					1.3	-2	1	1535
Q9H3P2	Negative elongation factor A (NELF-A) (Wolf-Hirschhorn syndrome candidate 2 protein)	NELFA	1	192	1705470										192150					1094150												170700	248470									5.3	1.9689	0.0032468	133
Q9P275	Ubiquitin carboxyl-terminal hydrolase 36 (EC 3.4.19.12) (Deubiquitinating enzyme 36) (Ubiquitin thioesterase 36) (Ubiquitin-specific-processing protease 36)	USP36	1	1118	1673750															509750													1164000									72.7	-2	1	831
Q99848	Probable rRNA-processing protein EBP2 (EBNA1-binding protein 2) (Nucleolar protein p40)	EBNA1BP2	1	143	1649230													430760	385960			118880												292080		421550						8.9	16.897	0	770
Q9Y3M9	Zinc finger protein 337	ZNF337	1	585	1590650													321210	320640	280050				234990											126230	307530						1.1	1.58	0.0088588	1966
Q8NHM5	Lysine-specific demethylase 2B (EC 1.14.11.27) (CXXC-type zinc finger protein 2) (F-box and leucine-rich repeat protein 10) (F-box protein FBL10) (F-box/LRR-repeat protein 10) (JmjC domain-containing histone demethylation protein 1B) (Jumonji domain-containing EMSY-interactor methyltransferase motif protein) (Protein JEMMA) (Protein-containing CXXC domain 2) ([Histone-H3]-lysine-36 demethylase 1B)	KDM2B	1	593	1582580																328100															476560	777920					2.1	2.6513	0.00056754	626
Q15973-4	Zinc finger protein 124 (Zinc finger protein HZF-16)	ZNF124	1	73	1555940																									163880			261280	252400	326420	551960						3.5	1.5862	0.008868	1495
O00409	Forkhead box protein N3 (Checkpoint suppressor 1)	FOXN3	1	75	1477640																													1076000			401640					12.9	5.7311	0	667
Q5BKY9	Protein FAM133B	FAM133B	1	82	1430630															973490																	457140					11.4	6.047	0	674
P54274	Telomeric repeat-binding factor 1 (NIMA-interacting protein 2) (TTAGGG repeat-binding factor 1) (Telomeric protein Pin2/TRF1)	TERF1	1	317	1344630															553120				359860	301380								130270									7.2	16.852	0	1278
O60264	SWI/SNF-related matrix-associated actin-dependent regulator of chromatin subfamily A member 5 (SWI/SNF-related matrix-associated actin-dependent regulator of chromatin A5) (EC 3.6.4.-) (Sucrose nonfermenting protein 2 homolog) (hSNF2H)	SMARCA5	1	137	1153000																				569920										287870	295210						4.8	5.7157	0	924
Q9BTL3	RNA guanine-N7 methyltransferase activating subunit (Protein FAM103A1) (RNA guanine-7 methyltransferase activating subunit) (RNMT-activating mRNA cap methyltransferase subunit) (RNMT-activating mini protein) (RAM)	RAMAC	1	86	1143100															1143100																						8.5	1.5862	0.0088727	258
Q8N8J6	Zinc finger protein 615	ZNF615	1	164	1136170																											264750	256440		266800	348180						1.1	-2	1	81
P18846	Cyclic AMP-dependent transcription factor ATF-1 (cAMP-dependent transcription factor ATF-1) (Activating transcription factor 1) (Protein TREB36)	ATF1	1	270	1041610																												326290	449260		266060						8.1	4.9282	0	1110
Q5QJE6	Deoxynucleotidyltransferase terminal-interacting protein 2 (Estrogen receptor-binding protein) (LPTS-interacting protein 2) (LPTS-RP2) (Terminal deoxynucleotidyltransferase-interacting factor 2) (TdIF2) (TdT-interacting factor 2)	DNTTIP2	1	6	880390																															880390						6.2	1.9147	0.003231	589
Q06830	Peroxiredoxin-1 (EC 1.11.1.15) (Natural killer cell-enhancing factor A) (NKEF-A) (Proliferation-associated gene protein) (PAG) (Thioredoxin peroxidase 2) (Thioredoxin-dependent peroxide reductase 2)	PRDX1	1	191	781850																													202940		260350	318560					33.2	57.49	0	1394
Q7Z6K5	Arpin (Arp2/3 inhibition protein)	ARPIN	1	6	716500							354840				361660																										3	8.716	0	122
Q13610	Periodic tryptophan protein 1 homolog (Keratinocyte protein IEF SSP 9502)	PWP1	1	480	417422																												94562				322860					2.1	2.4997	0.00056148	324
Q14011	Cold-inducible RNA-binding protein (A18 hnRNP) (Glycine-rich RNA-binding protein CIRP)	CIRBP	4	132;138;144;155	0																																					42.9	183.74	0	479
Q92804	TATA-binding protein-associated factor 2N (68 kDa TATA-binding protein-associated factor) (TAF(II)68) (TAFII68) (RNA-binding protein 56)	TAF15	2	432;442	0																																					20.6	67.481	0	11
Q12906	Interleukin enhancer-binding factor 3 (Double-stranded RNA-binding protein 76) (DRBP76) (M-phase phosphoprotein 4) (MPP4) (Nuclear factor associated with dsRNA) (NFAR) (Nuclear factor of activated T-cells 90 kDa) (NF-AT-90) (Translational control protein 80) (TCP80)	ILF3	1	888	0																																					7	34.818	0	1409
Q969G2	LIM/homeobox protein Lhx4 (LIM homeobox protein 4)	LHX4	1	230	0																																					2.6	2.8375	0.00057471	1710
O43395	U4/U6 small nuclear ribonucleoprotein Prp3 (Pre-mRNA-splicing factor 3) (hPrp3) (U4/U6 snRNP 90 kDa protein)	PRPF3	1	81	0																																					1.5	-2	1	913
P98179	RNA-binding protein 3 (RNA-binding motif protein 3) (RNPL)	RBM3	1	129	0																																					46.5	323.31	0	1371
Q9NP50	SIN3-HDAC complex-associated factor (Protein FAM60A) (Tera protein homolog)	SINHCAF	1	23	0																																					18.3	12.506	0	603
Q9HCX4	Short transient receptor potential channel 7 (TrpC7) (Transient receptor protein 7) (TRP-7) (hTRP7)	TRPC7	1	735	0																																					1.5	-2	1	1579
